# Supplementary material for: Evaluating the performance of Plasmodium falciparum genetic metrics for inferring National Malaria Control Programme reported incidence in Senegal
Source: Malar J. 2024 Mar 5;23:68. doi: 10.1186/s12936-024-04897-z (PMC10916253; doi:10.1186/s12936-024-04897-z)
Supplement: Supplementary file 1 — Additional file 1. Barcode data used in this study [file 12936_2024_4897_MOESM1_ESM.xlsx]

## Sheet: SLP
cc	ISO3	Year	Number_Text	Sample_Name	Raw_Name	Barcode_String	A1	B1	A2	B2	A3	B3	A4	B4	A5	B5	A6	B6	A7	B7	A8	B8	A9	B9	A10	B10	A11	B11	A12	B12	X	N	M/P	Delta_CT_Threshold	Adjusted_Het	mccoil_median
SEN	SLP	2015	014	SEN_SLP_2015_014	TH14.15	TNNCCNAGNCTNCNCCNNNNCCTG	T	N	N	C	C	N	A	G	N	C	T	N	C	N	C	C	N	N	N	N	C	C	T	G	0	10	P	8	11	2
SEN	SLP	2015	015	SEN_SLP_2015_015	15	CACCCGAGATTACAAACANGCCTG	C	A	C	C	C	G	A	G	A	T	T	A	C	A	A	A	C	A	N	G	C	C	T	G	0	1	M	8	1	1
SEN	SLP	2015	016	SEN_SLP_2015_016	16	TGCCCCAGACCGTACACAAGCTTG	T	G	C	C	C	C	A	G	A	C	C	G	T	A	C	A	C	A	A	G	C	T	T	G	0	0	M	8	0	1
SEN	SLP	2015	017	SEN_SLP_2015_017	17	TGCCCCAATTCACACCCAAAACTG	T	G	C	C	C	C	A	A	T	T	C	A	C	A	C	C	C	A	A	A	A	C	T	G	0	0	M	8	0	1
SEN	SLP	2015	018	SEN_SLP_2015_018	18	TGCCCCAGACXXTACCCTNGATTG	T	G	C	C	C	C	A	G	A	C	X	X	T	A	C	C	C	T	N	G	A	T	T	G	2	1	M	8	2	1
SEN	SLP	2015	019	SEN_SLP_2015_019	19	TGCCCCAGTCTACACACAAGCTTG	T	G	C	C	C	C	A	G	T	C	T	A	C	A	C	A	C	A	A	G	C	T	T	G	0	0	M	8	0	1
SEN	SLP	2015	020	SEN_SLP_2015_020	20	CGXCCGAGTTTACAACTAAGATTG	C	G	X	C	C	G	A	G	T	T	T	A	C	A	A	C	T	A	A	G	A	T	T	G	1	0	M	8	0	1
SEN	SLP	2015	021	SEN_SLP_2015_021	21	TGCCCCAGACCGTACACAAGCTTG	T	G	C	C	C	C	A	G	A	C	C	G	T	A	C	A	C	A	A	G	C	T	T	G	0	0	M	8	0	1
SEN	SLP	2015	022	SEN_SLP_2015_022	22	TGCCCCAATTCGCCCCTAAGCCTG	T	G	C	C	C	C	A	A	T	T	C	G	C	C	C	C	T	A	A	G	C	C	T	G	0	0	M	8	0	1
SEN	SLP	2015	023	SEN_SLP_2015_023	23	CGCCCCGGTCCACCCCTAANCCTG	C	G	C	C	C	C	G	G	T	C	C	A	C	C	C	C	T	A	A	N	C	C	T	G	0	1	M	8	1	1
SEN	SLP	2015	029	SEN_SLP_2015_029	TH29	TGCCXCAGTCTACACACANGCTTG	T	G	C	C	X	C	A	G	T	C	T	A	C	A	C	A	C	A	N	G	C	T	T	G	1	1	M	8	1	1
SEN	SLP	2015	030	SEN_SLP_2015_030	30	TGCCXCAGTCTACACACANGCTTG	T	G	C	C	X	C	A	G	T	C	T	A	C	A	C	A	C	A	N	G	C	T	T	G	1	1	M	8	1	1
SEN	SLP	2015	031	SEN_SLP_2015_031	31	TGXCXGNGTCCGTAACTTAGCTTG	T	G	X	C	X	G	N	G	T	C	C	G	T	A	A	C	T	T	A	G	C	T	T	G	2	1	M	8	2	1
SEN	SLP	2015	032	SEN_SLP_2015_032	32	TGCCXGNAACXACCCATAAAACTG	T	G	C	C	X	G	N	A	A	C	X	A	C	C	C	A	T	A	A	A	A	C	T	G	2	1	M	8	2	1
SEN	SLP	2015	033	SEN_SLP_2015_033	33	TGCCXGGAACXACCCATAAAXCTG	T	G	C	C	X	G	G	A	A	C	X	A	C	C	C	A	T	A	A	A	X	C	T	G	3	0	M	8	0	1
SEN	SLP	2015	034	SEN_SLP_2015_034	34	TGCCXCGGTNTGCACCCAAGCCTG	T	G	C	C	X	C	G	G	T	N	T	G	C	A	C	C	C	A	A	G	C	C	T	G	1	1	M	8	1	1
SEN	SLP	2015	035	SEN_SLP_2015_035	Th.035.15	CATCGCAGTCCNCCCCCTAGACTG	C	A	T	C	G	C	A	G	T	C	C	N	C	C	C	C	C	T	A	G	A	C	T	G	0	1	M	8	1	1
SEN	SLP	2015	036	SEN_SLP_2015_036	36	TACCXNNGNNTNTAACCANGNNTG	T	A	C	C	X	N	N	G	N	N	T	N	T	A	A	C	C	A	N	G	N	N	T	G	1	8	P	8	8	2
SEN	SLP	2015	037	SEN_SLP_2015_037	37	TGXCXGGGTCCGTAACTTAGCTTG	T	G	X	C	X	G	G	G	T	C	C	G	T	A	A	C	T	T	A	G	C	T	T	G	2	0	M	8	0	1
SEN	SLP	2015	038	SEN_SLP_2015_038	38	TACCXCAGACCGCACCTTNACTTG	T	A	C	C	X	C	A	G	A	C	C	G	C	A	C	C	T	T	N	A	C	T	T	G	1	1	M	8	1	1
SEN	SLP	2015	044	SEN_SLP_2015_044	TH44	TGCCCGNGTTCNCACCCANACCTG	T	G	C	C	C	G	N	G	T	T	C	N	C	A	C	C	C	A	N	A	C	C	T	G	0	3	P	8	6	1
SEN	SLP	2015	045	SEN_SLP_2015_045	45	CGTCNNAGATCNNACNNANGACTG	C	G	T	C	N	N	A	G	A	T	C	N	N	A	C	N	N	A	N	G	A	C	T	G	0	7	P	8	7	2
SEN	SLP	2015	046	SEN_SLP_2015_046	46	CGTCNNAGATCNNACNNANGACTG	C	G	T	C	N	N	A	G	A	T	C	N	N	A	C	N	N	A	N	G	A	C	T	G	0	7	P	8	7	2
SEN	SLP	2015	047	SEN_SLP_2015_047	47	TATCGGAGATTATACCCAAACTTG	T	A	T	C	G	G	A	G	A	T	T	A	T	A	C	C	C	A	A	A	C	T	T	G	0	0	M	8	0	1
SEN	SLP	2015	048	SEN_SLP_2015_048	48	CGTCCCAGTTCATAACTANGATTG	C	G	T	C	C	C	A	G	T	T	C	A	T	A	A	C	T	A	N	G	A	T	T	G	0	1	M	8	1	1
SEN	SLP	2015	049	SEN_SLP_2015_049	49	CGTCCCAGTTCATAACTANGATTG	C	G	T	C	C	C	A	G	T	T	C	A	T	A	A	C	T	A	N	G	A	T	T	G	0	1	M	8	1	1
SEN	SLP	2015	050	SEN_SLP_2015_050	50	CNNCCGANATXACNANNAANNNTG	C	N	N	C	C	G	A	N	A	T	X	A	C	N	A	N	N	A	A	N	N	N	T	G	1	9	P	8	9	2
SEN	SLP	2015	051	SEN_SLP_2015_051	51	CATCCGAGTCTACAACTTCGCCTG	C	A	T	C	C	G	A	G	T	C	T	A	C	A	A	C	T	T	C	G	C	C	T	G	0	0	M	8	0	1
SEN	SLP	2015	052	SEN_SLP_2015_052	52	TGXCCGGGTCCGTAACTTAGCTTG	T	G	X	C	C	G	G	G	T	C	C	G	T	A	A	C	T	T	A	G	C	T	T	G	1	0	M	8	0	1
SEN	SLP	2015	053	SEN_SLP_2015_053	53	CATCCCAGATCGCACACAAGATTG	C	A	T	C	C	C	A	G	A	T	C	G	C	A	C	A	C	A	A	G	A	T	T	G	0	0	M	8	0	1
SEN	SLP	2015	059	SEN_SLP_2015_059	Sen059.15	CACCCCAGTTTATAACCAAAACTG	C	A	C	C	C	C	A	G	T	T	T	A	T	A	A	C	C	A	A	A	A	C	T	G	0	0	M	8	0	1
SEN	SLP	2015	060	SEN_SLP_2015_060	Sen60.15	CACCCGAGATTACAAACANGCCTG	C	A	C	C	C	G	A	G	A	T	T	A	C	A	A	A	C	A	N	G	C	C	T	G	0	1	M	8	1	1
SEN	SLP	2015	061	SEN_SLP_2015_061	Sen61.15	CACCCGAGATTACAAACANGCCTG	C	A	C	C	C	G	A	G	A	T	T	A	C	A	A	A	C	A	N	G	C	C	T	G	0	1	M	8	2	1
SEN	SLP	2015	062	SEN_SLP_2015_062	Sen62.15	CACCCCAGATTACAAACTNGCCTG	C	A	C	C	C	C	A	G	A	T	T	A	C	A	A	A	C	T	N	G	C	C	T	G	0	1	M	8	1	1
SEN	SLP	2015	063	SEN_SLP_2015_063	Sen63.15	CACCCCAGATTACAAACTNGCCTG	C	A	C	C	C	C	A	G	A	T	T	A	C	A	A	A	C	T	N	G	C	C	T	G	0	1	M	8	2	1
SEN	SLP	2015	064	SEN_SLP_2015_064	Sen64.15	CATTCCAGATXGCNCCTTAGACTG	C	A	T	T	C	C	A	G	A	T	X	G	C	N	C	C	T	T	A	G	A	C	T	G	1	1	M	8	1	1
SEN	SLP	2015	065	SEN_SLP_2015_065	Sen65.15	CACTCCGGTTTACAACTTAGATTG	C	A	C	T	C	C	G	G	T	T	T	A	C	A	A	C	T	T	A	G	A	T	T	G	0	0	M	8	0	1
SEN	SLP	2015	066	SEN_SLP_2015_066	Sen66.15	CACTGGAGATCACACCCTAGCTTG	C	A	C	T	G	G	A	G	A	T	C	A	C	A	C	C	C	T	A	G	C	T	T	G	0	0	M	8	0	1
SEN	SLP	2015	067	SEN_SLP_2015_067	Sen67.15	CACCCGAGATTACAAACANGCCTG	C	A	C	C	C	G	A	G	A	T	T	A	C	A	A	A	C	A	N	G	C	C	T	G	0	1	M	8	2	1
SEN	SLP	2015	073	SEN_SLP_2015_073	73	CATTCGGGACXNCACATTAAXTTG	C	A	T	T	C	G	G	G	A	C	X	N	C	A	C	A	T	T	A	A	X	T	T	G	2	1	M	8	2	1
SEN	SLP	2015	074	SEN_SLP_2015_074	74	CACTGGAGATCACACCCTAGCTTG	C	A	C	T	G	G	A	G	A	T	C	A	C	A	C	C	C	T	A	G	C	T	T	G	0	0	M	8	0	1
SEN	SLP	2015	075	SEN_SLP_2015_075	75	CATTCCAGATTATCAACAAGACTG	C	A	T	T	C	C	A	G	A	T	T	A	T	C	A	A	C	A	A	G	A	C	T	G	0	0	M	8	0	1
SEN	SLP	2015	076	SEN_SLP_2015_076	76	CACTCCAGATTATAACTAAGATTG	C	A	C	T	C	C	A	G	A	T	T	A	T	A	A	C	T	A	A	G	A	T	T	G	0	0	M	8	0	1
SEN	SLP	2015	077	SEN_SLP_2015_077	77	TACTCCXGACCXTACACACGCTTG	T	A	C	T	C	C	X	G	A	C	C	X	T	A	C	A	C	A	C	G	C	T	T	G	2	0	M	8	0	1
SEN	SLP	2015	078	SEN_SLP_2015_078	Th.078.15	TACCCGAGATCGCACCCAAGATTG	T	A	C	C	C	G	A	G	A	T	C	G	C	A	C	C	C	A	A	G	A	T	T	G	0	0	M	8	0	1
SEN	SLP	2015	079	SEN_SLP_2015_079	79	TACNCCNGNNNNNACCNTNGCTTG	T	A	C	N	C	C	N	G	N	N	N	N	N	A	C	C	N	T	N	G	C	T	T	G	0	9	P	8	9	2
SEN	SLP	2015	080	SEN_SLP_2015_080	80	CACCCGAGACCGCCAATTAGACTG	C	A	C	C	C	G	A	G	A	C	C	G	C	C	A	A	T	T	A	G	A	C	T	G	0	0	M	8	0	1
SEN	SLP	2015	081	SEN_SLP_2015_081	81	CANCCCGGNCTGTCCCCTAGATTG	C	A	N	C	C	C	G	G	N	C	T	G	T	C	C	C	C	T	A	G	A	T	T	G	0	2	P	8	2	1
SEN	SLP	2015	087	SEN_SLP_2015_087	87	TACTCCAGTCTACACACAAGCTTG	T	A	C	T	C	C	A	G	T	C	T	A	C	A	C	A	C	A	A	G	C	T	T	G	0	0	M	8	0	1
SEN	SLP	2015	088	SEN_SLP_2015_088	88	TACTCCAGTCTACACACACGCTTG	T	A	C	T	C	C	A	G	T	C	T	A	C	A	C	A	C	A	C	G	C	T	T	G	0	0	M	8	0	1
SEN	SLP	2015	089	SEN_SLP_2015_089	89	CACCCGAGATTACAAACANGCCTG	C	A	C	C	C	G	A	G	A	T	T	A	C	A	A	A	C	A	N	G	C	C	T	G	0	1	M	8	2	1
SEN	SLP	2015	090	SEN_SLP_2015_090	90	TACTGCAAACCGTACCCAAGATTG	T	A	C	T	G	C	A	A	A	C	C	G	T	A	C	C	C	A	A	G	A	T	T	G	0	0	M	8	0	1
SEN	SLP	2015	091	SEN_SLP_2015_091	91	TACTGCAAACCGTACCCAAGATTG	T	A	C	T	G	C	A	A	A	C	C	G	T	A	C	C	C	A	A	G	A	T	T	G	0	0	M	8	0	1
SEN	SLP	2015	092	SEN_SLP_2015_092	92	TACTGCAAACCGTACCCAAGATTG	T	A	C	T	G	C	A	A	A	C	C	G	T	A	C	C	C	A	A	G	A	T	T	G	0	0	M	8	0	1
SEN	SLP	2015	093	SEN_SLP_2015_093	93	CACTCCAGTCCACCCCCAAGCTTG	C	A	C	T	C	C	A	G	T	C	C	A	C	C	C	C	C	A	A	G	C	T	T	G	0	0	M	8	0	1
SEN	SLP	2015	094	SEN_SLP_2015_094	94	TACTGGAGTTTATACCTTAGACTG	T	A	C	T	G	G	A	G	T	T	T	A	T	A	C	C	T	T	A	G	A	C	T	G	0	0	M	8	0	1
SEN	SLP	2015	095	SEN_SLP_2015_095	95	TACTCCAGACCGTACACAAGCTTG	T	A	C	T	C	C	A	G	A	C	C	G	T	A	C	A	C	A	A	G	C	T	T	G	0	0	M	8	0	1
SEN	SLP	2015	101	SEN_SLP_2015_101	101	TACTCCAGACXGCCCCCANGCCTG	T	A	C	T	C	C	A	G	A	C	X	G	C	C	C	C	C	A	N	G	C	C	T	G	1	1	M	8	2	1
SEN	SLP	2015	102	SEN_SLP_2015_102	102	TACCCCNGTCXACCCCCAAAATTG	T	A	C	C	C	C	N	G	T	C	X	A	C	C	C	C	C	A	A	A	A	T	T	G	1	1	M	8	2	1
SEN	SLP	2015	103	SEN_SLP_2015_103	103	TXCTGCAAATXATAAACACGATTG	T	X	C	T	G	C	A	A	A	T	X	A	T	A	A	A	C	A	C	G	A	T	T	G	2	0	M	8	0	1
SEN	SLP	2015	104	SEN_SLP_2015_104	104	TACTGGAGTTTATACCTTAGACXG	T	A	C	T	G	G	A	G	T	T	T	A	T	A	C	C	T	T	A	G	A	C	X	G	1	0	M	8	0	1
SEN	SLP	2015	105	SEN_SLP_2015_105	105	TATTCCAGTTTATACCTAAGANTG	T	A	T	T	C	C	A	G	T	T	T	A	T	A	C	C	T	A	A	G	A	N	T	G	0	1	M	8	2	1
SEN	SLP	2015	106	SEN_SLP_2015_106	106	TAXTCGGGTCCGTAACTTAGCTTG	T	A	X	T	C	G	G	G	T	C	C	G	T	A	A	C	T	T	A	G	C	T	T	G	1	0	M	8	0	1
SEN	SLP	2015	107	SEN_SLP_2015_107	107	TACTGGAGTTTATACCTTAGACTG	T	A	C	T	G	G	A	G	T	T	T	A	T	A	C	C	T	T	A	G	A	C	T	G	0	0	M	8	0	1
SEN	SLP	2015	108	SEN_SLP_2015_108	108	CACTCGAGACXNCCAXCTAGCTTG	C	A	C	T	C	G	A	G	A	C	X	N	C	C	A	X	C	T	A	G	C	T	T	G	2	1	M	8	2	1
SEN	SLP	2015	113	SEN_SLP_2015_113	Th.113.15	CACTCCAGACTGTCCCTAAGATTG	C	A	C	T	C	C	A	G	A	C	T	G	T	C	C	C	T	A	A	G	A	T	T	G	0	0	M	8	0	1
SEN	SLP	2015	115	SEN_SLP_2015_115	115	TACTCCAGTCTACACACAAGCTTG	T	A	C	T	C	C	A	G	T	C	T	A	C	A	C	A	C	A	A	G	C	T	T	G	0	0	M	8	0	1
SEN	SLP	2015	116	SEN_SLP_2015_116	116	TACTCCAGATXNCAAACANGACTG	T	A	C	T	C	C	A	G	A	T	X	N	C	A	A	A	C	A	N	G	A	C	T	G	1	2	P	8	4	1
SEN	SLP	2015	117	SEN_SLP_2015_117	117	CACTCGAATCCXCCAATTAGATTG	C	A	C	T	C	G	A	A	T	C	C	X	C	C	A	A	T	T	A	G	A	T	T	G	1	0	M	8	0	1
SEN	SLP	2015	118	SEN_SLP_2015_118	118	CACTCCAAATCATCCATAAAACTG	C	A	C	T	C	C	A	A	A	T	C	A	T	C	C	A	T	A	A	A	A	C	T	G	0	0	M	8	0	1
SEN	SLP	2015	119	SEN_SLP_2015_119	119	CACTCCAGTCTGTCCCCAAGCTTG	C	A	C	T	C	C	A	G	T	C	T	G	T	C	C	C	C	A	A	G	C	T	T	G	0	0	M	8	0	1
SEN	SLP	2015	120	SEN_SLP_2015_120	120	TACTCCAGTCTACACACAAGCTTG	T	A	C	T	C	C	A	G	T	C	T	A	C	A	C	A	C	A	A	G	C	T	T	G	0	0	M	8	0	1
SEN	SLP	2015	121	SEN_SLP_2015_121	121	TACTCCAGTCTACACACAAGCTTG	T	A	C	T	C	C	A	G	T	C	T	A	C	A	C	A	C	A	A	G	C	T	T	G	0	0	M	8	0	1
SEN	SLP	2015	122	SEN_SLP_2015_122	122	TACTCCAGTCTACACACAAGCTTG	T	A	C	T	C	C	A	G	T	C	T	A	C	A	C	A	C	A	A	G	C	T	T	G	0	0	M	8	0	1
SEN	SLP	2015	123	SEN_SLP_2015_123	123	CAXTCGAGTTTACAACTAAGATTG	C	A	X	T	C	G	A	G	T	T	T	A	C	A	A	C	T	A	A	G	A	T	T	G	1	0	M	8	0	1
SEN	SLP	2015	129	SEN_SLP_2015_129	129	CATTGGAGATCGCACCCAAGCTTG	C	A	T	T	G	G	A	G	A	T	C	G	C	A	C	C	C	A	A	G	C	T	T	G	0	0	M	8	0	1
SEN	SLP	2015	130	SEN_SLP_2015_130	130	TACCGGGGACCATACCCANGCTTG	T	A	C	C	G	G	G	G	A	C	C	A	T	A	C	C	C	A	N	G	C	T	T	G	0	1	M	8	2	1
SEN	SLP	2015	131	SEN_SLP_2015_131	131	CATTCCAGTCCXCCAATAAAATTG	C	A	T	T	C	C	A	G	T	C	C	X	C	C	A	A	T	A	A	A	A	T	T	G	1	0	M	8	0	1
SEN	SLP	2015	132	SEN_SLP_2015_132	132	TACTCCAGTCTACACACAAGCTTG	T	A	C	T	C	C	A	G	T	C	T	A	C	A	C	A	C	A	A	G	C	T	T	G	0	0	M	8	0	1
SEN	SLP	2015	133	SEN_SLP_2015_133	133	TATTCCGGATTATAACCTAACTTG	T	A	T	T	C	C	G	G	A	T	T	A	T	A	A	C	C	T	A	A	C	T	T	G	0	0	M	8	0	1
SEN	SLP	2015	134	SEN_SLP_2015_134	134	TATTCCNGATTATAACCTAACTTG	T	A	T	T	C	C	N	G	A	T	T	A	T	A	A	C	C	T	A	A	C	T	T	G	0	1	M	8	2	1
SEN	SLP	2015	135	SEN_SLP_2015_135	135	CATCGCGGTCCACCCCCTAGACTG	C	A	T	C	G	C	G	G	T	C	C	A	C	C	C	C	C	T	A	G	A	C	T	G	0	0	M	8	0	1
SEN	SLP	2015	136	SEN_SLP_2015_136	136	TACTCGAGTTTATAACCAAGACTG	T	A	C	T	C	G	A	G	T	T	T	A	T	A	A	C	C	A	A	G	A	C	T	G	0	0	M	8	0	1
SEN	SLP	2015	137	SEN_SLP_2015_137	137	CATTNCNGNNCGCNCCCTNGATTG	C	A	T	T	N	C	N	G	N	N	C	G	C	N	C	C	C	T	N	G	A	T	T	G	0	6	P	8	6	2
SEN	SLP	2015	143	SEN_SLP_2015_143	143	TACTCGAGTTTATAACCAAGACTG	T	A	C	T	C	G	A	G	T	T	T	A	T	A	A	C	C	A	A	G	A	C	T	G	0	0	M	8	0	1
SEN	SLP	2015	144	SEN_SLP_2015_144	144	CAXTCGAGTTTACAACTAAGATTG	C	A	X	T	C	G	A	G	T	T	T	A	C	A	A	C	T	A	A	G	A	T	T	G	1	0	M	8	0	1
SEN	SLP	2015	145	SEN_SLP_2015_145	145	CATTNCNGNNCGCNCCCTNGATTG	C	A	T	T	N	C	N	G	N	N	C	G	C	N	C	C	C	T	N	G	A	T	T	G	0	6	P	8	6	2
SEN	SLP	2015	146	SEN_SLP_2015_146	146	CATTNCNGNNCGCNCCCTNGATTG	C	A	T	T	N	C	N	G	N	N	C	G	C	N	C	C	C	T	N	G	A	T	T	G	0	6	P	8	6	2
SEN	SLP	2015	147	SEN_SLP_2015_147	147	CACCCGAGATTACAAACANGCCTG	C	A	C	C	C	G	A	G	A	T	T	A	C	A	A	A	C	A	N	G	C	C	T	G	0	1	M	8	2	1
SEN	SLP	2015	148	SEN_SLP_2015_148	148	NACTCNNGNCCNNAACCAAANCTG	N	A	C	T	C	N	N	G	N	C	C	N	N	A	A	C	C	A	A	A	N	C	T	G	0	7	P	8	7	2
SEN	SLP	2015	149	SEN_SLP_2015_149	Th.149.15	TACTGCNGTCXACACCCAAGCCTG	T	A	C	T	G	C	N	G	T	C	X	A	C	A	C	C	C	A	A	G	C	C	T	G	1	1	M	8	2	1
SEN	SLP	2015	150	SEN_SLP_2015_150	150	CATTNCNGNNCGCNCCCTNGATTG	C	A	T	T	N	C	N	G	N	N	C	G	C	N	C	C	C	T	N	G	A	T	T	G	0	6	P	8	6	2
SEN	SLP	2015	151	SEN_SLP_2015_151	151	TACTCCAGNCNACACACAAGCTTG	T	A	C	T	C	C	A	G	N	C	N	A	C	A	C	A	C	A	A	G	C	T	T	G	0	2	P	8	2	1
SEN	SLP	2015	157	SEN_SLP_2015_157	157	CATTGGAGATCNCACCCAAGCTTG	C	A	T	T	G	G	A	G	A	T	C	N	C	A	C	C	C	A	A	G	C	T	T	G	0	1	M	8	2	1
SEN	SLP	2015	158	SEN_SLP_2015_158	158	TACTCGAGTTTACACACAAGATTG	T	A	C	T	C	G	A	G	T	T	T	A	C	A	C	A	C	A	A	G	A	T	T	G	0	0	M	8	0	1
SEN	SLP	2015	159	SEN_SLP_2015_159	159	TACTCCAGTCTACACACANGCTTG	T	A	C	T	C	C	A	G	T	C	T	A	C	A	C	A	C	A	N	G	C	T	T	G	0	1	M	8	2	1
SEN	SLP	2015	160	SEN_SLP_2015_160	160	NACTCNAGNTTACAACNAAGANTG	N	A	C	T	C	N	A	G	N	T	T	A	C	A	A	C	N	A	A	G	A	N	T	G	0	5	P	8	5	2
SEN	SLP	2015	161	SEN_SLP_2015_161	161	TACCGGNGANCATACCCANGCTTG	T	A	C	C	G	G	N	G	A	N	C	A	T	A	C	C	C	A	N	G	C	T	T	G	0	3	P	8	6	1
SEN	SLP	2015	162	SEN_SLP_2015_162	162	TACCGCAGTCTGCAACCTAGATTG	T	A	C	C	G	C	A	G	T	C	T	G	C	A	A	C	C	T	A	G	A	T	T	G	0	0	M	8	0	1
SEN	SLP	2015	163	SEN_SLP_2015_163	163	TACTCCAGTTTACAACTANAATTG	T	A	C	T	C	C	A	G	T	T	T	A	C	A	A	C	T	A	N	A	A	T	T	G	0	1	M	8	1	1
SEN	SLP	2015	164	SEN_SLP_2015_164	164	CACTCCNGACXNCACATAAGCCTG	C	A	C	T	C	C	N	G	A	C	X	N	C	A	C	A	T	A	A	G	C	C	T	G	1	2	P	8	4	1
SEN	SLP	2015	165	SEN_SLP_2015_165	165	CACTCCAAACTACAACCTAGCNTG	C	A	C	T	C	C	A	A	A	C	T	A	C	A	A	C	C	T	A	G	C	N	T	G	0	1	M	8	2	1
SEN	SLP	2015	171	SEN_SLP_2015_171	171	CATTCGAGTCXNCACCCTNGATTG	C	A	T	T	C	G	A	G	T	C	X	N	C	A	C	C	C	T	N	G	A	T	T	G	1	2	P	8	4	1
SEN	SLP	2015	172	SEN_SLP_2015_172	172	TACTGCNNNNNNNACCNTNGNNTG	T	A	C	T	G	C	N	N	N	N	N	N	N	A	C	C	N	T	N	G	N	N	T	G	0	11	P	8	12	3
SEN	SLP	2015	173	SEN_SLP_2015_173	173	TACTCCAGTCTACACACACGCTTG	T	A	C	T	C	C	A	G	T	C	T	A	C	A	C	A	C	A	C	G	C	T	T	G	0	0	M	8	0	1
SEN	SLP	2015	174	SEN_SLP_2015_174	174	TACTCGGAACTXCCCATAAGCTTG	T	A	C	T	C	G	G	A	A	C	T	X	C	C	C	A	T	A	A	G	C	T	T	G	1	0	M	8	0	1
SEN	SLP	2015	175	SEN_SLP_2015_175	175	CACTGGAGATCACACCCTAGCTTG	C	A	C	T	G	G	A	G	A	T	C	A	C	A	C	C	C	T	A	G	C	T	T	G	0	0	M	8	0	1
SEN	SLP	2015	176	SEN_SLP_2015_176	176	CACTCCAAATTATCACCTAGATTG	C	A	C	T	C	C	A	A	A	T	T	A	T	C	A	C	C	T	A	G	A	T	T	G	0	0	M	8	0	1
SEN	SLP	2015	177	SEN_SLP_2015_177	177	TATTCCGGATTATAACCTAACTTG	T	A	T	T	C	C	G	G	A	T	T	A	T	A	A	C	C	T	A	A	C	T	T	G	0	0	M	8	0	1
SEN	SLP	2015	178	SEN_SLP_2015_178	178	CACCCCAGATTACAAACTNGCCTG	C	A	C	C	C	C	A	G	A	T	T	A	C	A	A	A	C	T	N	G	C	C	T	G	0	1	M	8	1	1
SEN	SLP	2015	179	SEN_SLP_2015_179	179	TACTCCAGTCTACACACANGCTTG	T	A	C	T	C	C	A	G	T	C	T	A	C	A	C	A	C	A	N	G	C	T	T	G	0	1	M	8	1	1
SEN	SLP	2015	185	SEN_SLP_2015_185	185	TANTNNNGNNNNCNCNNAANNNTG	T	A	N	T	N	N	N	G	N	N	N	N	C	N	C	N	N	A	A	N	N	N	T	G	0	14	P	8	15	4
SEN	SLP	2015	186	SEN_SLP_2015_186	186	TACTCCAGATXACACCCTCAACTG	T	A	C	T	C	C	A	G	A	T	X	A	C	A	C	C	C	T	C	A	A	C	T	G	1	0	M	8	0	1
SEN	SLP	2015	187	SEN_SLP_2015_187	187	TANTCCGGANCGCAACTAAGATTG	T	A	N	T	C	C	G	G	A	N	C	G	C	A	A	C	T	A	A	G	A	T	T	G	0	2	P	8	2	1
SEN	SLP	2015	188	SEN_SLP_2015_188	188	CATTGGAGATCGCACCCAAGCTTG	C	A	T	T	G	G	A	G	A	T	C	G	C	A	C	C	C	A	A	G	C	T	T	G	0	0	M	8	0	1
SEN	SLP	2015	189	SEN_SLP_2015_189	189	TGCTGCAGTTXACACCTTAGNTTG	T	G	C	T	G	C	A	G	T	T	X	A	C	A	C	C	T	T	A	G	N	T	T	G	1	1	M	8	1	1
SEN	SLP	2015	190	SEN_SLP_2015_190	190	CACCCGAGATTACAAACANGCCTG	C	A	C	C	C	G	A	G	A	T	T	A	C	A	A	A	C	A	N	G	C	C	T	G	0	1	M	8	1	1
SEN	SLP	2015	191	SEN_SLP_2015_191	191	TACTCCNGATTNTACATAAGATTG	T	A	C	T	C	C	N	G	A	T	T	N	T	A	C	A	T	A	A	G	A	T	T	G	0	2	P	8	4	1
SEN	SLP	2015	192	SEN_SLP_2015_192	192	NACCNNAAACTGCAACCAAGACTG	N	A	C	C	N	N	A	A	A	C	T	G	C	A	A	C	C	A	A	G	A	C	T	G	0	3	P	8	4	1
SEN	SLP	2015	193	SEN_SLP_2015_193	Th193.15	TACTCGNGANCACANCNAANNTTG	T	A	C	T	C	G	N	G	A	N	C	A	C	A	N	C	N	A	A	N	N	T	T	G	0	6	P	8	7	2
SEN	SLP	2016	001	SEN_SLP_2016_001	TH1	TGCTXCGGTCTACAACTAAGCTTG	T	G	C	T	X	C	G	G	T	C	T	A	C	A	A	C	T	A	A	G	C	T	T	G	1	0	M	8	0	1
SEN	SLP	2016	002	SEN_SLP_2016_002	Th.002.16	CACNNNAGNNNGCANCCANGNTTG	C	A	C	N	N	N	A	G	N	N	N	G	C	A	N	C	C	A	N	G	N	T	T	G	0	9	P	8	9	2
SEN	SLP	2016	003	SEN_SLP_2016_003	TH3	TACTCCAGTCTACANCCXNGATTG	T	A	C	T	C	C	A	G	T	C	T	A	C	A	N	C	C	X	N	G	A	T	T	G	1	2	P	8	2	1
SEN	SLP	2016	004	SEN_SLP_2016_004	TH4	TACTCCAGATCNCAACTTAGACTG	T	A	C	T	C	C	A	G	A	T	C	N	C	A	A	C	T	T	A	G	A	C	T	G	0	1	M	8	2	1
SEN	SLP	2016	005	SEN_SLP_2016_005	TH5	TATTCGGGATTATAAATTAGCCTG	T	A	T	T	C	G	G	G	A	T	T	A	T	A	A	A	T	T	A	G	C	C	T	G	0	0	M	8	0	1
SEN	SLP	2016	006	SEN_SLP_2016_006	TH6	TATTCCAAACTXCCCCTTAACTTG	T	A	T	T	C	C	A	A	A	C	T	X	C	C	C	C	T	T	A	A	C	T	T	G	1	0	M	8	0	1
SEN	SLP	2016	007	SEN_SLP_2016_007	TH7	NANTCNAGANCNNANCNAAGNNTG	N	A	N	T	C	N	A	G	A	N	C	N	N	A	N	C	N	A	A	G	N	N	T	G	0	10	P	8	11	3
SEN	SLP	2016	008	SEN_SLP_2016_008	TH8	TGCTCCGGTCTACAACTAAGCTTG	T	G	C	T	C	C	G	G	T	C	T	A	C	A	A	C	T	A	A	G	C	T	T	G	0	0	M	8	0	1
SEN	SLP	2016	009	SEN_SLP_2016_009	Th.009.16	TACTNNAGTNNNNACNTTAGNNTG	T	A	C	T	N	N	A	G	T	N	N	N	N	A	C	N	T	T	A	G	N	N	T	G	0	9	P	8	9	2
SEN	SLP	2016	010	SEN_SLP_2016_010	TH10	TACCCCAGATXNTACCCTNGCCTG	T	A	C	C	C	C	A	G	A	T	X	N	T	A	C	C	C	T	N	G	C	C	T	G	1	2	P	8	4	1
SEN	SLP	2016	011	SEN_SLP_2016_011	TH11	TACCGGAGACXGCACCCTNGCTTG	T	A	C	C	G	G	A	G	A	C	X	G	C	A	C	C	C	T	N	G	C	T	T	G	1	1	M	8	1	1
SEN	SLP	2016	012	SEN_SLP_2016_012	TH12	TACCCCAGATXGTACCCTNGCCTG	T	A	C	C	C	C	A	G	A	T	X	G	T	A	C	C	C	T	N	G	C	C	T	G	1	1	M	8	1	1
SEN	SLP	2016	013	SEN_SLP_2016_013	TH13	CACTCCGATTTATACATAAAATTG	C	A	C	T	C	C	G	A	T	T	T	A	T	A	C	A	T	A	A	A	A	T	T	G	0	0	M	8	0	1
SEN	SLP	2016	014	SEN_SLP_2016_014	14	CGCTCCGGACTGCACCCAAGATTG	C	G	C	T	C	C	G	G	A	C	T	G	C	A	C	C	C	A	A	G	A	T	T	G	0	0	M	8	0	1
SEN	SLP	2016	015	SEN_SLP_2016_015	TH15	TATTCGAGTCTACACATAAAATTG	T	A	T	T	C	G	A	G	T	C	T	A	C	A	C	A	T	A	A	A	A	T	T	G	0	0	M	8	0	1
SEN	SLP	2016	016	SEN_SLP_2016_016	16	TATCCGAATTTATCAATANAACGT	T	A	T	C	C	G	A	A	T	T	T	A	T	C	A	A	T	A	N	A	A	C	G	T	0	1	M	8	2	1
SEN	SLP	2016	017	SEN_SLP_2016_017	Th.017.16	TACTCCAGATTACACCCTAGACTG	T	A	C	T	C	C	A	G	A	T	T	A	C	A	C	C	C	T	A	G	A	C	T	G	0	0	M	8	0	1
SEN	SLP	2016	018	SEN_SLP_2016_018	TH18	TACTCNGGANCNTNNCNTNGANTG	T	A	C	T	C	N	G	G	A	N	C	N	T	N	N	C	N	T	N	G	A	N	T	G	0	8	P	8	8	2
SEN	SLP	2016	019	SEN_SLP_2016_019	TH19	NACTCNGGACCNTNCCNTNGANTG	N	A	C	T	C	N	G	G	A	C	C	N	T	N	C	C	N	T	N	G	A	N	T	G	0	7	P	8	7	2
SEN	SLP	2016	020	SEN_SLP_2016_020	TH20	CATTCCAGTCCXCCAATAAAATTG	C	A	T	T	C	C	A	G	T	C	C	X	C	C	A	A	T	A	A	A	A	T	T	G	1	0	M	8	0	1
SEN	SLP	2016	021	SEN_SLP_2016_021	TH21	TACTCCGATCXACACCCANGACTG	T	A	C	T	C	C	G	A	T	C	X	A	C	A	C	C	C	A	N	G	A	C	T	G	1	1	M	8	1	1
SEN	SLP	2016	022	SEN_SLP_2016_022	Th.022.16	CACTCCAGNTTGTACCCAAACTTG	C	A	C	T	C	C	A	G	N	T	T	G	T	A	C	C	C	A	A	A	C	T	T	G	0	1	M	8	2	1
SEN	SLP	2016	023	SEN_SLP_2016_023	TH23	CACTGGAGATCACACCCTAGCTTG	C	A	C	T	G	G	A	G	A	T	C	A	C	A	C	C	C	T	A	G	C	T	T	G	0	0	M	8	0	1
SEN	SLP	2016	024	SEN_SLP_2016_024	TH24	CACTGGAGATCACACCCTAGCTTG	C	A	C	T	G	G	A	G	A	T	C	A	C	A	C	C	C	T	A	G	C	T	T	G	0	0	M	8	0	1
SEN	SLP	2016	025	SEN_SLP_2016_025	TH25	TANNCCXNNNCGTNNCTANNCNTG	T	A	N	N	C	C	X	N	N	N	C	G	T	N	N	C	T	A	N	N	C	N	T	G	1	10	P	8	11	2
SEN	SLP	2016	026	SEN_SLP_2016_026	Th.026.16	TACTGCAGTTTATCCCTTCGCTTG	T	A	C	T	G	C	A	G	T	T	T	A	T	C	C	C	T	T	C	G	C	T	T	G	0	0	M	8	0	1
SEN	SLP	2016	027	SEN_SLP_2016_027	TH27	TACCCCAGATXNTACCCTNGCCTG	T	A	C	C	C	C	A	G	A	T	X	N	T	A	C	C	C	T	N	G	C	C	T	G	1	2	P	8	4	1
SEN	SLP	2016	028	SEN_SLP_2016_028	TH28	TACCCCAGATXNTACCCTNGCCTG	T	A	C	C	C	C	A	G	A	T	X	N	T	A	C	C	C	T	N	G	C	C	T	G	1	2	P	8	4	1
SEN	SLP	2016	029	SEN_SLP_2016_029	TH29	CACTGGAGATCACACCCTAGCTTG	C	A	C	T	G	G	A	G	A	T	C	A	C	A	C	C	C	T	A	G	C	T	T	G	0	0	M	8	0	1
SEN	SLP	2016	030	SEN_SLP_2016_030	TH30	TACCCCAGATXNTACCCTNGCCTG	T	A	C	C	C	C	A	G	A	T	X	N	T	A	C	C	C	T	N	G	C	C	T	G	1	2	P	8	2	1
SEN	SLP	2016	031	SEN_SLP_2016_031	TH31	CACCCGAGATTACAAACANGCCTG	C	A	C	C	C	G	A	G	A	T	T	A	C	A	A	A	C	A	N	G	C	C	T	G	0	1	M	8	1	1
SEN	SLP	2016	032	SEN_SLP_2016_032	TH32	CACCCGAGATTACAAACANGCCTG	C	A	C	C	C	G	A	G	A	T	T	A	C	A	A	A	C	A	N	G	C	C	T	G	0	1	M	8	1	1
SEN	SLP	2016	033	SEN_SLP_2016_033	TH33	TACCGCAGATXATACACAAGATTG	T	A	C	C	G	C	A	G	A	T	X	A	T	A	C	A	C	A	A	G	A	T	T	G	1	0	M	8	0	1
SEN	SLP	2016	034	SEN_SLP_2016_034	TH34	TACCGCANANCACACCNAANATTG	T	A	C	C	G	C	A	N	A	N	C	A	C	A	C	C	N	A	A	N	A	T	T	G	0	4	P	8	8	2
SEN	SLP	2016	035	SEN_SLP_2016_035	TH35	TACTCCGATCXACACCCANGACTG	T	A	C	T	C	C	G	A	T	C	X	A	C	A	C	C	C	A	N	G	A	C	T	G	1	1	M	8	2	1
SEN	SLP	2016	036	SEN_SLP_2016_036	TH36	TATTCCAGTCCXCCACTAAACTTG	T	A	T	T	C	C	A	G	T	C	C	X	C	C	A	C	T	A	A	A	C	T	T	G	1	0	M	8	0	1
SEN	SLP	2016	037	SEN_SLP_2016_037	TH37	CACCCCXGACCGCCCCCAAGCTTG	C	A	C	C	C	C	X	G	A	C	C	G	C	C	C	C	C	A	A	G	C	T	T	G	1	0	M	8	0	1
SEN	SLP	2016	038	SEN_SLP_2016_038	TH38	NATTNNAGACCACACCNTAGNTTG	N	A	T	T	N	N	A	G	A	C	C	A	C	A	C	C	N	T	A	G	N	T	T	G	0	5	P	8	5	2
SEN	SLP	2016	039	SEN_SLP_2016_039	TH39	CACCCGAGATTACAAACAXGCCTG	C	A	C	C	C	G	A	G	A	T	T	A	C	A	A	A	C	A	X	G	C	C	T	G	1	0	M	8	0	1
SEN	SLP	2016	040	SEN_SLP_2016_040	TH40	TACCCCGGATCGTCACTAAGATTG	T	A	C	C	C	C	G	G	A	T	C	G	T	C	A	C	T	A	A	G	A	T	T	G	0	0	M	8	0	1
SEN	SLP	2016	041	SEN_SLP_2016_041	Th.041.16	TACTCGAAATXACCCCTTAGCTTG	T	A	C	T	C	G	A	A	A	T	X	A	C	C	C	C	T	T	A	G	C	T	T	G	1	0	M	8	0	1
SEN	SLP	2016	042	SEN_SLP_2016_042	Th.042.16	CXCTGGAGATCACACCCTAGCTTG	C	X	C	T	G	G	A	G	A	T	C	A	C	A	C	C	C	T	A	G	C	T	T	G	1	0	M	8	0	1
SEN	SLP	2016	043	SEN_SLP_2016_043	TH43	CACTGGAGATCACACCCTAGCTTG	C	A	C	T	G	G	A	G	A	T	C	A	C	A	C	C	C	T	A	G	C	T	T	G	0	0	M	8	0	1
SEN	SLP	2016	044	SEN_SLP_2016_044	TH44	TATTGCAGATTGCACATAAGCTTG	T	A	T	T	G	C	A	G	A	T	T	G	C	A	C	A	T	A	A	G	C	T	T	G	0	0	M	8	0	1
SEN	SLP	2016	045	SEN_SLP_2016_045	TH45	TATTCCAGTCCXXCACTAAACTTG	T	A	T	T	C	C	A	G	T	C	C	X	X	C	A	C	T	A	A	A	C	T	T	G	2	0	M	8	0	1
SEN	SLP	2016	046	SEN_SLP_2016_046	TH46	TACTGGGAACTXCCCCTTAGCCTG	T	A	C	T	G	G	G	A	A	C	T	X	C	C	C	C	T	T	A	G	C	C	T	G	1	0	M	8	0	1
SEN	SLP	2016	047	SEN_SLP_2016_047	Th.047.16	CACTCCAGATCGCACACACGCTTG	C	A	C	T	C	C	A	G	A	T	C	G	C	A	C	A	C	A	C	G	C	T	T	G	0	0	M	8	0	1
SEN	SLP	2016	048	SEN_SLP_2016_048	TH48	CACTCCAGATCGCACACAXGCTTG	C	A	C	T	C	C	A	G	A	T	C	G	C	A	C	A	C	A	X	G	C	T	T	G	1	0	M	8	0	1
SEN	SLP	2016	049	SEN_SLP_2016_049	TH49	TANNCGNGNCTGNACCNANNCNTG	T	A	N	N	C	G	N	G	N	C	T	G	N	A	C	C	N	A	N	N	C	N	T	G	0	9	P	8	9	2
SEN	SLP	2016	050	SEN_SLP_2016_050	TH50	TACTNCAGATCGCAACNACNCNTG	T	A	C	T	N	C	A	G	A	T	C	G	C	A	A	C	N	A	C	N	C	N	T	G	0	4	P	8	4	2
SEN	SLP	2016	051	SEN_SLP_2016_051	TH51	TXCTCNGGACCGTAACNTCGANTG	T	X	C	T	C	N	G	G	A	C	C	G	T	A	A	C	N	T	C	G	A	N	T	G	1	3	P	8	3	1
SEN	SLP	2016	052	SEN_SLP_2016_052	TH52	TACTCGAGATCGCACCTAAGACTG	T	A	C	T	C	G	A	G	A	T	C	G	C	A	C	C	T	A	A	G	A	C	T	G	0	0	M	8	0	1
SEN	SLP	2016	053	SEN_SLP_2016_053	TH53	TATTGCAAACTGCCCCCTAACTTG	T	A	T	T	G	C	A	A	A	C	T	G	C	C	C	C	C	T	A	A	C	T	T	G	0	0	M	8	0	1
SEN	SLP	2016	054	SEN_SLP_2016_054	TH54	TATCCCAGATCATAACCACGACTG	T	A	T	C	C	C	A	G	A	T	C	A	T	A	A	C	C	A	C	G	A	C	T	G	0	0	M	8	0	1
SEN	SLP	2016	055	SEN_SLP_2016_055	Th.055.16	CACCCGAGATTACAAACACGCCTG	C	A	C	C	C	G	A	G	A	T	T	A	C	A	A	A	C	A	C	G	C	C	T	G	0	0	M	8	0	1
SEN	SLP	2016	056	SEN_SLP_2016_056	TH56	CAXCGCAGTCCACCACCXAGACTG	C	A	X	C	G	C	A	G	T	C	C	A	C	C	A	C	C	X	A	G	A	C	T	G	2	0	M	8	0	1
SEN	SLP	2016	057	SEN_SLP_2016_057	TH57	TACTCCAGTXTACACACANGCTTG	T	A	C	T	C	C	A	G	T	X	T	A	C	A	C	A	C	A	N	G	C	T	T	G	1	1	M	8	2	1
SEN	SLP	2016	058	SEN_SLP_2016_058	TH58	TATTCCGGATTATAACCTAACTTG	T	A	T	T	C	C	G	G	A	T	T	A	T	A	A	C	C	T	A	A	C	T	T	G	0	0	M	8	0	1
SEN	SLP	2016	059	SEN_SLP_2016_059	Th.059.16	TATTGGAGATTATAACCANGCNTG	T	A	T	T	G	G	A	G	A	T	T	A	T	A	A	C	C	A	N	G	C	N	T	G	0	2	P	8	2	1
SEN	SLP	2016	060	SEN_SLP_2016_060	TH60	CATTCGGAATXATAXACTAGCTTG	C	A	T	T	C	G	G	A	A	T	X	A	T	A	X	A	C	T	A	G	C	T	T	G	2	0	M	8	0	1
SEN	SLP	2016	061	SEN_SLP_2016_061	TH61	TACCCGAAACTXCCCCTAAGCTTG	T	A	C	C	C	G	A	A	A	C	T	X	C	C	C	C	T	A	A	G	C	T	T	G	1	0	M	8	0	1
SEN	SLP	2016	062	SEN_SLP_2016_062	TH62	TATTGCAAACTGCCCCCTAACTTG	T	A	T	T	G	C	A	A	A	C	T	G	C	C	C	C	C	T	A	A	C	T	T	G	0	0	M	8	0	1
SEN	SLP	2016	063	SEN_SLP_2016_063	TH63	TACCCGAAACTXCCCCTAAGCTTG	T	A	C	C	C	G	A	A	A	C	T	X	C	C	C	C	T	A	A	G	C	T	T	G	1	0	M	8	0	1
SEN	SLP	2016	064	SEN_SLP_2016_064	TH64	TATTGGGGACTXCAACTTAGACTG	T	A	T	T	G	G	G	G	A	C	T	X	C	A	A	C	T	T	A	G	A	C	T	G	1	0	M	8	0	1
SEN	SLP	2016	065	SEN_SLP_2016_065	TH65	CACTCCAGATCGCACACACGCTTG	C	A	C	T	C	C	A	G	A	T	C	G	C	A	C	A	C	A	C	G	C	T	T	G	0	0	M	8	0	1
SEN	SLP	2016	066	SEN_SLP_2016_066	TH66	TACTCCAGACTACAACTANGATTG	T	A	C	T	C	C	A	G	A	C	T	A	C	A	A	C	T	A	N	G	A	T	T	G	0	1	M	8	2	1
SEN	SLP	2016	067	SEN_SLP_2016_067	TH67	TACTCCAGTCTACACACXCGCTTG	T	A	C	T	C	C	A	G	T	C	T	A	C	A	C	A	C	X	C	G	C	T	T	G	1	0	M	8	0	1
SEN	SLP	2016	068	SEN_SLP_2016_068	TH68	TACCCGAAACTXCCCCTAAGCTTG	T	A	C	C	C	G	A	A	A	C	T	X	C	C	C	C	T	A	A	G	C	T	T	G	1	0	M	8	0	1
SEN	SLP	2016	069	SEN_SLP_2016_069	TH69	CACTCCAGATNGCAAACANGATTG	C	A	C	T	C	C	A	G	A	T	N	G	C	A	A	A	C	A	N	G	A	T	T	G	0	2	P	8	2	1
SEN	SLP	2016	070	SEN_SLP_2016_070	TH70	NNNNCCANTNNGTANCNNANANTG	N	N	N	N	C	C	A	N	T	N	N	G	T	A	N	C	N	N	A	N	A	N	T	G	0	12	P	8	13	3
SEN	SLP	2016	071	SEN_SLP_2016_071	TH71	NACTCNNGATTNNNNNCNNNCNTG	N	A	C	T	C	N	N	G	A	T	T	N	N	N	N	N	C	N	N	N	C	N	T	G	0	12	P	8	13	3
SEN	SLP	2016	072	SEN_SLP_2016_072	TH72	CXTTGGGGNCTGCACCTXAGACTG	C	X	T	T	G	G	G	G	N	C	T	G	C	A	C	C	T	X	A	G	A	C	T	G	2	1	M	8	1	1
SEN	SLP	2016	073	SEN_SLP_2016_073	TH73	TXCCCGAAACTXCCCCTAAGCTTG	T	X	C	C	C	G	A	A	A	C	T	X	C	C	C	C	T	A	A	G	C	T	T	G	2	0	M	8	0	1
SEN	SLP	2016	074	SEN_SLP_2016_074	TH74	TACTCCAGTCTACACACACGCTTG	T	A	C	T	C	C	A	G	T	C	T	A	C	A	C	A	C	A	C	G	C	T	T	G	0	0	M	8	0	1
SEN	SLP	2016	075	SEN_SLP_2016_075	TH75	TACTCGAAATXACCCCTTAGCTTG	T	A	C	T	C	G	A	A	A	T	X	A	C	C	C	C	T	T	A	G	C	T	T	G	1	0	M	8	0	1
SEN	SLP	2016	076	SEN_SLP_2016_076	TH76	TACTCNNGACTGCANCNACGANTG	T	A	C	T	C	N	N	G	A	C	T	G	C	A	N	C	N	A	C	G	A	N	T	G	0	5	P	8	5	2
SEN	SLP	2016	077	SEN_SLP_2016_077	TH77	TACCCGAAACTXCCCCTAAGCTTX	T	A	C	C	C	G	A	A	A	C	T	X	C	C	C	C	T	A	A	G	C	T	T	X	2	0	M	8	0	1
SEN	SLP	2016	078	SEN_SLP_2016_078	SenTh.078.15 (R1)	TACCCGAGATCGCACCCAAGATTG	T	A	C	C	C	G	A	G	A	T	C	G	C	A	C	C	C	A	A	G	A	T	T	G	0	0	M	8	0	1
SEN	SLP	2016	079	SEN_SLP_2016_079	TH79	TXCXCXAGTXTATACCTTCGCTTG	T	X	C	X	C	X	A	G	T	X	T	A	T	A	C	C	T	T	C	G	C	T	T	G	4	0	M	8	0	1
SEN	SLP	2016	080	SEN_SLP_2016_080	TH80	TAXTXCAGTCTACAACTTCGATTG	T	A	X	T	X	C	A	G	T	C	T	A	C	A	A	C	T	T	C	G	A	T	T	G	2	0	M	8	0	1
SEN	SLP	2016	081	SEN_SLP_2016_081	TH81	NANXCNNGANNNCXNANTNGNNTG	N	A	N	X	C	N	N	G	A	N	N	N	C	X	N	A	N	T	N	G	N	N	T	G	2	12	P	8	13	4
SEN	SLP	2016	083	SEN_SLP_2016_083	Th.083.16	TXCCCGAAACTXCCCCTAAGCTTG	T	X	C	C	C	G	A	A	A	C	T	X	C	C	C	C	T	A	A	G	C	T	T	G	2	0	M	8	0	1
SEN	SLP	2016	085	SEN_SLP_2016_085	TH85	CACCGCAGTTXGCACCTTAGATTG	C	A	C	C	G	C	A	G	T	T	X	G	C	A	C	C	T	T	A	G	A	T	T	G	1	0	M	8	0	1
SEN	SLP	2016	086	SEN_SLP_2016_086	TH86	CATTCCAGTCCXCCAATAAAATTG	C	A	T	T	C	C	A	G	T	C	C	X	C	C	A	A	T	A	A	A	A	T	T	G	1	0	M	8	0	1
SEN	SLP	2016	087	SEN_SLP_2016_087	TH87	NANTCGNNNNNNNNCCNNNNNNTG	N	A	N	T	C	G	N	N	N	N	N	N	N	N	C	C	N	N	N	N	N	N	T	G	0	16	P	8	17	6
SEN	SLP	2016	088	SEN_SLP_2016_088	TH88	TACCCGAAACTXCCCCTAAGCTTG	T	A	C	C	C	G	A	A	A	C	T	X	C	C	C	C	T	A	A	G	C	T	T	G	1	0	M	8	0	1
SEN	SLP	2016	089	SEN_SLP_2016_089	TH89	TACTCCNGACTGCCCCTAAAACTG	T	A	C	T	C	C	N	G	A	C	T	G	C	C	C	C	T	A	A	A	A	C	T	G	0	1	M	8	2	1
SEN	SLP	2016	091	SEN_SLP_2016_091	TH91	TATTCCGGATTATAXCCTAACTTG	T	A	T	T	C	C	G	G	A	T	T	A	T	A	X	C	C	T	A	A	C	T	T	G	1	0	M	8	0	1
SEN	SLP	2016	092	SEN_SLP_2016_092	TH92	CATTCCAGTCCXCCAATAAAATTG	C	A	T	T	C	C	A	G	T	C	C	X	C	C	A	A	T	A	A	A	A	T	T	G	1	0	M	8	0	1
SEN	SLP	2016	093	SEN_SLP_2016_093	TH93	TATTCCGGATTATAACCTAACTTG	T	A	T	T	C	C	G	G	A	T	T	A	T	A	A	C	C	T	A	A	C	T	T	G	0	0	M	8	0	1
SEN	SLP	2016	094	SEN_SLP_2016_094	TH94	TATTCCGGATTATAACCTAACTTG	T	A	T	T	C	C	G	G	A	T	T	A	T	A	A	C	C	T	A	A	C	T	T	G	0	0	M	8	0	1
SEN	SLP	2016	095	SEN_SLP_2016_095	TH95	TACTCCAGTTTATACCTTCGCTTG	T	A	C	T	C	C	A	G	T	T	T	A	T	A	C	C	T	T	C	G	C	T	T	G	0	0	M	8	0	1
SEN	SLP	2016	096	SEN_SLP_2016_096	TH96	TACTCCNGATXATACCCNANCTTG	T	A	C	T	C	C	N	G	A	T	X	A	T	A	C	C	C	N	A	N	C	T	T	G	1	3	P	8	3	2
SEN	SLP	2016	097	SEN_SLP_2016_097	TH97	CACTCCAGATTGCAACCTAGATTG	C	A	C	T	C	C	A	G	A	T	T	G	C	A	A	C	C	T	A	G	A	T	T	G	0	0	M	8	0	1
SEN	SLP	2016	099	SEN_SLP_2016_099	TH99	CACTCCAGATTGCAACCTAGATTG	C	A	C	T	C	C	A	G	A	T	T	G	C	A	A	C	C	T	A	G	A	T	T	G	0	0	M	8	0	1
SEN	SLP	2016	101	SEN_SLP_2016_101	TH101	TACCCCAGATXGTACCCTCGCCTG	T	A	C	C	C	C	A	G	A	T	X	G	T	A	C	C	C	T	C	G	C	C	T	G	1	0	M	8	0	1
SEN	SLP	2016	102	SEN_SLP_2016_102	TH102	TACTCCAGATCGCCACTTAGATTG	T	A	C	T	C	C	A	G	A	T	C	G	C	C	A	C	T	T	A	G	A	T	T	G	0	0	M	8	0	1
SEN	SLP	2016	103	SEN_SLP_2016_103	TH103	CATXCNNGTCCNCACCNTAGANTG	C	A	T	X	C	N	N	G	T	C	C	N	C	A	C	C	N	T	A	G	A	N	T	G	1	5	P	8	5	2
SEN	SLP	2016	104	SEN_SLP_2016_104	TH104	TACCCGAAACTXCCCCTAAGCTTG	T	A	C	C	C	G	A	A	A	C	T	X	C	C	C	C	T	A	A	G	C	T	T	G	1	0	M	8	0	1
SEN	SLP	2016	105	SEN_SLP_2016_105	TH105	TACTCGAAATXACCCCTTAGCTTG	T	A	C	T	C	G	A	A	A	T	X	A	C	C	C	C	T	T	A	G	C	T	T	G	1	0	M	8	0	1
SEN	SLP	2016	106	SEN_SLP_2016_106	TH106	TACTCCAGTCTACACATACGCCTG	T	A	C	T	C	C	A	G	T	C	T	A	C	A	C	A	T	A	C	G	C	C	T	G	0	0	M	8	0	1
SEN	SLP	2016	107	SEN_SLP_2016_107	TH107	TACXCCAGTCTACACATACGCCTG	T	A	C	X	C	C	A	G	T	C	T	A	C	A	C	A	T	A	C	G	C	C	T	G	1	0	M	8	0	1
SEN	SLP	2016	108	SEN_SLP_2016_108	TH108	TACTCCAGTCTACACATACGCCTG	T	A	C	T	C	C	A	G	T	C	T	A	C	A	C	A	T	A	C	G	C	C	T	G	0	0	M	8	0	1
SEN	SLP	2016	109	SEN_SLP_2016_109	TH109	TXCCCGAAACTXCCCCTAAGCTTG	T	X	C	C	C	G	A	A	A	C	T	X	C	C	C	C	T	A	A	G	C	T	T	G	2	0	M	8	0	1
SEN	SLP	2016	110	SEN_SLP_2016_110	TH110	TACTGCAGTTTGCACCTAAGCTTG	T	A	C	T	G	C	A	G	T	T	T	G	C	A	C	C	T	A	A	G	C	T	T	G	0	0	M	8	0	1
SEN	SLP	2016	111	SEN_SLP_2016_111	TH111	CATTCCAGTCCXCCXATAAAATTG	C	A	T	T	C	C	A	G	T	C	C	X	C	C	X	A	T	A	A	A	A	T	T	G	2	0	M	8	0	1
SEN	SLP	2016	112	SEN_SLP_2016_112	TH112	TACCCGAAACTXCCCCTAAGCTTG	T	A	C	C	C	G	A	A	A	C	T	X	C	C	C	C	T	A	A	G	C	T	T	G	1	0	M	8	0	1
SEN	SLP	2016	113	SEN_SLP_2016_113	SenTh.113.16	TANTCGNGNTTGNCCATTANACTG	T	A	N	T	C	G	N	G	N	T	T	G	N	C	C	A	T	T	A	N	A	C	T	G	0	5	P	8	5	2
SEN	SLP	2016	114	SEN_SLP_2016_114	SenTh.114.16	TACCCGAAACTXCCCCTAAGCTTG	T	A	C	C	C	G	A	A	A	C	T	X	C	C	C	C	T	A	A	G	C	T	T	G	1	0	M	8	0	1
SEN	SLP	2016	115	SEN_SLP_2016_115	SenTh.115.16	TACTCCAGATCGTCCCTTAGCTTG	T	A	C	T	C	C	A	G	A	T	C	G	T	C	C	C	T	T	A	G	C	T	T	G	0	0	M	8	0	1
SEN	SLP	2016	116	SEN_SLP_2016_116	SenTh.116.16	TACCCGAAACTXCCCCTAAGCTTG	T	A	C	C	C	G	A	A	A	C	T	X	C	C	C	C	T	A	A	G	C	T	T	G	1	0	M	8	0	1
SEN	SLP	2016	117	SEN_SLP_2016_117	SenTh.117.16	TACTCNAGATCGTCCCNTAGCTTG	T	A	C	T	C	N	A	G	A	T	C	G	T	C	C	C	N	T	A	G	C	T	T	G	0	2	P	8	2	1
SEN	SLP	2016	118	SEN_SLP_2016_118	SenTh.118.16	TXCTCNAGATCGTCCCNTAGCTTG	T	X	C	T	C	N	A	G	A	T	C	G	T	C	C	C	N	T	A	G	C	T	T	G	1	2	P	8	2	1
SEN	SLP	2016	119	SEN_SLP_2016_119	SenTh.119.16	TXNTCCAGACTACAAACAAGNNTG	T	X	N	T	C	C	A	G	A	C	T	A	C	A	A	A	C	A	A	G	N	N	T	G	1	3	P	8	6	2
SEN	SLP	2016	120	SEN_SLP_2016_120	SenTh.120.15 (R1)	TACTCCAGTCTACACACAAGCTTG	T	A	C	T	C	C	A	G	T	C	T	A	C	A	C	A	C	A	A	G	C	T	T	G	0	0	M	8	0	1
SEN	SLP	2016	121	SEN_SLP_2016_121	SenTh.121.16	TXCXCCAGATTATCACTAAGATTG	T	X	C	X	C	C	A	G	A	T	T	A	T	C	A	C	T	A	A	G	A	T	T	G	2	0	M	8	0	1
SEN	SLP	2016	122	SEN_SLP_2016_122	SenTh.122.16	TXTCCGNGATCGTCCNCTAGCCTG	T	X	T	C	C	G	N	G	A	T	C	G	T	C	C	N	C	T	A	G	C	C	T	G	1	2	P	8	2	1
SEN	SLP	2016	123	SEN_SLP_2016_123	SenTh.123.16	NXNTCNNGANNGNNCNTTANCTTG	N	X	N	T	C	N	N	G	A	N	N	G	N	N	C	N	T	T	A	N	C	T	T	G	1	10	P	8	11	2
SEN	SLP	2016	124	SEN_SLP_2016_124	SenTh.124.16	TXCTCGAGTTTATACCCAAACCTG	T	X	C	T	C	G	A	G	T	T	T	A	T	A	C	C	C	A	A	A	C	C	T	G	1	0	M	8	0	1
SEN	SLP	2016	125	SEN_SLP_2016_125	SenTh.125.16	TXCTCCAGACXGCCACCANGCTTG	T	X	C	T	C	C	A	G	A	C	X	G	C	C	A	C	C	A	N	G	C	T	T	G	2	1	M	8	2	1
SEN	SLP	2016	126	SEN_SLP_2016_126	SenTh.126.16	TANTCNNANTCNTCCCNNNNCNTG	T	A	N	T	C	N	N	A	N	T	C	N	T	C	C	C	N	N	N	N	C	N	T	G	0	10	P	8	11	2
SEN	SLP	2016	127	SEN_SLP_2016_127	SenTh.127.16	TATTCCAGATXATACCCAAGATTG	T	A	T	T	C	C	A	G	A	T	X	A	T	A	C	C	C	A	A	G	A	T	T	G	1	0	M	8	0	1
SEN	SLP	2016	128	SEN_SLP_2016_128	SenTh.128.16	CACTGGAGATCACACCCTAGCTTG	C	A	C	T	G	G	A	G	A	T	C	A	C	A	C	C	C	T	A	G	C	T	T	G	0	0	M	8	0	1
SEN	SLP	2016	129	SEN_SLP_2016_129	SenTh.129.16	CACTGGAGATCACACCCTAGCTTG	C	A	C	T	G	G	A	G	A	T	C	A	C	A	C	C	C	T	A	G	C	T	T	G	0	0	M	8	0	1
SEN	SLP	2016	130	SEN_SLP_2016_130	SenTh.130.16	TGCTCGAGATTGCCCCCACGATTG	T	G	C	T	C	G	A	G	A	T	T	G	C	C	C	C	C	A	C	G	A	T	T	G	0	0	M	8	0	1
SEN	SLP	2016	131	SEN_SLP_2016_131	SenTh.131.16	TACTCGAGATCGTCCCCTAGCTTG	T	A	C	T	C	G	A	G	A	T	C	G	T	C	C	C	C	T	A	G	C	T	T	G	0	0	M	8	0	1
SEN	SLP	2016	132	SEN_SLP_2016_132	SenTh.132.16	TATNCCAGATCACACACAAAATTG	T	A	T	N	C	C	A	G	A	T	C	A	C	A	C	A	C	A	A	A	A	T	T	G	0	1	M	8	1	1
SEN	SLP	2016	133	SEN_SLP_2016_133	SenTh.133.16	TAXTGCAAACTGCCCCCTAACTTG	T	A	X	T	G	C	A	A	A	C	T	G	C	C	C	C	C	T	A	A	C	T	T	G	1	0	M	8	0	1
SEN	SLP	2016	134	SEN_SLP_2016_134	SenTh.134.16	TACCCGAGTCTACACACANGCTTG	T	A	C	C	C	G	A	G	T	C	T	A	C	A	C	A	C	A	N	G	C	T	T	G	0	1	M	8	2	1
SEN	SLP	2016	135	SEN_SLP_2016_135	SenTh.135.16	TAXTGCAAACTXCCCCCTAACTTG	T	A	X	T	G	C	A	A	A	C	T	X	C	C	C	C	C	T	A	A	C	T	T	G	2	0	M	8	0	1
SEN	SLP	2016	136	SEN_SLP_2016_136	SenTh.136.16	TACTGCAAACTGCCCCCTAACTTG	T	A	C	T	G	C	A	A	A	C	T	G	C	C	C	C	C	T	A	A	C	T	T	G	0	0	M	8	0	1
SEN	SLP	2016	137	SEN_SLP_2016_137	SenTh.137.16	TACTCCNGACTGCCCCTAAAACTG	T	A	C	T	C	C	N	G	A	C	T	G	C	C	C	C	T	A	A	A	A	C	T	G	0	1	M	8	2	1
SEN	SLP	2016	138	SEN_SLP_2016_138	SenTh.138.16	CATTGCAGACTGCACCCAAGCCTG	C	A	T	T	G	C	A	G	A	C	T	G	C	A	C	C	C	A	A	G	C	C	T	G	0	0	M	8	0	1
SEN	SLP	2016	139	SEN_SLP_2016_139	SenTh.139.16	TACTCCNGATTATCCCTTAAATTG	T	A	C	T	C	C	N	G	A	T	T	A	T	C	C	C	T	T	A	A	A	T	T	G	0	1	M	8	2	1
SEN	SLP	2016	140	SEN_SLP_2016_140	SenTh.140.16	TACCCGAGTCTACAACCAAGCTTG	T	A	C	C	C	G	A	G	T	C	T	A	C	A	A	C	C	A	A	G	C	T	T	G	0	0	M	8	0	1
SEN	SLP	2016	141	SEN_SLP_2016_141	SenTh.141.16	TXCCCGAAACTXCCCCTAAGCTTG	T	X	C	C	C	G	A	A	A	C	T	X	C	C	C	C	T	A	A	G	C	T	T	G	2	0	M	8	0	1
SEN	SLP	2016	142	SEN_SLP_2016_142	SenTh.142.16	CACTCCAGATXGTACCCTAGATTG	C	A	C	T	C	C	A	G	A	T	X	G	T	A	C	C	C	T	A	G	A	T	T	G	1	0	M	8	0	1
SEN	SLP	2016	151	SEN_SLP_2016_151	SenTh.151.15 (R1)	TACCGGNGACCATACCCANGCTTG	T	A	C	C	G	G	N	G	A	C	C	A	T	A	C	C	C	A	N	G	C	T	T	G	0	2	P	8	4	1
SEN	SLP	2017	001	SEN_SLP_2017_001	Th.001.17	TACTCCGGNTCACCCCTAAGACTG	T	A	C	T	C	C	G	G	N	T	C	A	C	C	C	C	T	A	A	G	A	C	T	G	0	1	M	8	1	1
SEN	SLP	2017	002	SEN_SLP_2017_002	Th.002.17	TACTCCNGNNCACCCCTAAGNCTG	T	A	C	T	C	C	N	G	N	N	C	A	C	C	C	C	T	A	A	G	N	C	T	G	0	4	P	8	4	2
SEN	SLP	2017	003	SEN_SLP_2017_003	Th.003.17	TACTCCNGACCGTACCTTNACTXG	T	A	C	T	C	C	N	G	A	C	C	G	T	A	C	C	T	T	N	A	C	T	X	G	1	2	P	8	4	1
SEN	SLP	2017	004	SEN_SLP_2017_004	Th.004.17	CACTCCAGATXGTACCTTAGCTTG	C	A	C	T	C	C	A	G	A	T	X	G	T	A	C	C	T	T	A	G	C	T	T	G	1	0	M	8	0	1
SEN	SLP	2017	005	SEN_SLP_2017_005	Th.005.17	TACTCCAGACTGTCCCTAAGCTTG	T	A	C	T	C	C	A	G	A	C	T	G	T	C	C	C	T	A	A	G	C	T	T	G	0	0	M	8	0	1
SEN	SLP	2017	006	SEN_SLP_2017_006	Th.006.17	TACTCCNGACCACACCNANGATTG	T	A	C	T	C	C	N	G	A	C	C	A	C	A	C	C	N	A	N	G	A	T	T	G	0	3	P	8	6	2
SEN	SLP	2017	007	SEN_SLP_2017_007	Th.007.17	CATTCCAGTCCXCCAATAAAATTG	C	A	T	T	C	C	A	G	T	C	C	X	C	C	A	A	T	A	A	A	A	T	T	G	1	0	M	8	0	1
SEN	SLP	2017	008	SEN_SLP_2017_008	Th.008.17	TACTCCNGTTCACCCCTAAGACTG	T	A	C	T	C	C	N	G	T	T	C	A	C	C	C	C	T	A	A	G	A	C	T	G	0	1	M	8	2	1
SEN	SLP	2017	009	SEN_SLP_2017_009	Th.009.17	TACTCCNGNNNNCNCCTAAGNCTG	T	A	C	T	C	C	N	G	N	N	N	N	C	N	C	C	T	A	A	G	N	C	T	G	0	7	P	8	7	2
SEN	SLP	2017	010	SEN_SLP_2017_010	Th.010.17	TACTCCNGNNCNCNCCTAAGACTG	T	A	C	T	C	C	N	G	N	N	C	N	C	N	C	C	T	A	A	G	A	C	T	G	0	5	P	8	6	2
SEN	SLP	2017	011	SEN_SLP_2017_011	Th.011.17	TACTCCNGTTCACCCCTAAGACTG	T	A	C	T	C	C	N	G	T	T	C	A	C	C	C	C	T	A	A	G	A	C	T	G	0	1	M	8	2	1
SEN	SLP	2017	012	SEN_SLP_2017_012	Th.012.17	TATTCCANTTCNNACCNAAGNCTG	T	A	T	T	C	C	A	N	T	T	C	N	N	A	C	C	N	A	A	G	N	C	T	G	0	5	P	8	5	2
SEN	SLP	2017	013	SEN_SLP_2017_013	Th.013.17	CATTCCAGTCCXCCAATAAAATTG	C	A	T	T	C	C	A	G	T	C	C	X	C	C	A	A	T	A	A	A	A	T	T	G	1	0	M	8	0	1
SEN	SLP	2017	014	SEN_SLP_2017_014	Th.014.17	TACTCGAGTCXACCCCTTCGATTG	T	A	C	T	C	G	A	G	T	C	X	A	C	C	C	C	T	T	C	G	A	T	T	G	1	0	M	8	0	1
SEN	SLP	2017	015	SEN_SLP_2017_015	Th.015.17	TACTCGGGTTXACAACCACAATTG	T	A	C	T	C	G	G	G	T	T	X	A	C	A	A	C	C	A	C	A	A	T	T	G	1	0	M	8	0	1
SEN	SLP	2017	016	SEN_SLP_2017_016	Th.016.17	TNNTCNAGTCNXCNCNCAAGCTTG	T	N	N	T	C	N	A	G	T	C	N	X	C	N	C	N	C	A	A	G	C	T	T	G	1	6	P	8	6	2
SEN	SLP	2017	017	SEN_SLP_2017_017	Th.017.17	NANTNCANNNNNNNCCNAAGANTG	N	A	N	T	N	C	A	N	N	N	N	N	N	N	C	C	N	A	A	G	A	N	T	G	0	12	P	8	13	3
SEN	SLP	2017	018	SEN_SLP_2017_018	Th.018.17	TATCGCAGATTACAACCAAAATTG	T	A	T	C	G	C	A	G	A	T	T	A	C	A	A	C	C	A	A	A	A	T	T	G	0	0	M	8	0	1
SEN	SLP	2017	019	SEN_SLP_2017_019	Th.019.17	TATTCGNGNNNANANCNNAAATTG	T	A	T	T	C	G	N	G	N	N	N	A	N	A	N	C	N	N	A	A	A	T	T	G	0	8	P	8	8	2
SEN	SLP	2017	020	SEN_SLP_2017_020	Th.020.17	TACCCCNGTCCACCAATAAGACTG	T	A	C	C	C	C	N	G	T	C	C	A	C	C	A	A	T	A	A	G	A	C	T	G	0	1	M	8	2	1
SEN	SLP	2017	021	SEN_SLP_2017_021	Th.021.17	TATTCCNGATTATAACCTAACTTG	T	A	T	T	C	C	N	G	A	T	T	A	T	A	A	C	C	T	A	A	C	T	T	G	0	1	M	8	2	1
SEN	SLP	2017	022	SEN_SLP_2017_022	Th.022.17	NACTCCGGANTNCACCNAAGATTG	N	A	C	T	C	C	G	G	A	N	T	N	C	A	C	C	N	A	A	G	A	T	T	G	0	4	P	8	4	2
SEN	SLP	2017	023	SEN_SLP_2017_023	Th.023.17	TACTCGAGACXATCACCTAGACTG	T	A	C	T	C	G	A	G	A	C	X	A	T	C	A	C	C	T	A	G	A	C	T	G	1	0	M	8	0	1
SEN	SLP	2017	024	SEN_SLP_2017_024	Th.024.17	NANTCCANTNNNNNCNNTNGNNTG	N	A	N	T	C	C	A	N	T	N	N	N	N	N	C	N	N	T	N	G	N	N	T	G	0	13	P	8	14	4
SEN	SLP	2017	025	SEN_SLP_2017_025	Th.025.17	TACTCCAGATXATCCACACGACTG	T	A	C	T	C	C	A	G	A	T	X	A	T	C	C	A	C	A	C	G	A	C	T	G	1	0	M	8	0	1
SEN	SLP	2017	026	SEN_SLP_2017_026	Th.026.17	CATTCCAGATCGCACCCAAACTTG	C	A	T	T	C	C	A	G	A	T	C	G	C	A	C	C	C	A	A	A	C	T	T	G	0	0	M	8	0	1
SEN	SLP	2017	027	SEN_SLP_2017_027	Th.027.17	TACTCCAAACCACACCCTAGATTG	T	A	C	T	C	C	A	A	A	C	C	A	C	A	C	C	C	T	A	G	A	T	T	G	0	0	M	8	0	1
SEN	SLP	2017	028	SEN_SLP_2017_028	Th.028.17	TACTCCAAACCACACCCTAGATTG	T	A	C	T	C	C	A	A	A	C	C	A	C	A	C	C	C	T	A	G	A	T	T	G	0	0	M	8	0	1
SEN	SLP	2017	029	SEN_SLP_2017_029	Th.029.17	TACTGGAGATCGCAAACTCGXCTG	T	A	C	T	G	G	A	G	A	T	C	G	C	A	A	A	C	T	C	G	X	C	T	G	1	0	M	8	0	1
SEN	SLP	2017	030	SEN_SLP_2017_030	Th.030.17	TACTCCAGTCTACACCTTNGACTG	T	A	C	T	C	C	A	G	T	C	T	A	C	A	C	C	T	T	N	G	A	C	T	G	0	1	M	8	2	1
SEN	SLP	2017	031	SEN_SLP_2017_031	Th.031.17	TACTCGNGTCXATACATTAGCTTG	T	A	C	T	C	G	N	G	T	C	X	A	T	A	C	A	T	T	A	G	C	T	T	G	1	1	M	8	2	1
SEN	SLP	2017	032	SEN_SLP_2017_032	Th.032.17	TATTCCAATTCATACCCAAGACTG	T	A	T	T	C	C	A	A	T	T	C	A	T	A	C	C	C	A	A	G	A	C	T	G	0	0	M	8	0	1
SEN	SLP	2017	033	SEN_SLP_2017_033	Th.033.17	NANTNCNGANTNCACCNAAGATTG	N	A	N	T	N	C	N	G	A	N	T	N	C	A	C	C	N	A	A	G	A	T	T	G	0	7	P	8	7	2
SEN	SLP	2017	034	SEN_SLP_2017_034	Th.034.17	TACTCNAGACTGCAACTNAGCNTG	T	A	C	T	C	N	A	G	A	C	T	G	C	A	A	C	T	N	A	G	C	N	T	G	0	3	P	8	3	2
SEN	SLP	2017	035	SEN_SLP_2017_035	Th.035.17	TACCCCNGATCGTCACTAAGATTG	T	A	C	C	C	C	N	G	A	T	C	G	T	C	A	C	T	A	A	G	A	T	T	G	0	1	M	8	2	1
SEN	SLP	2017	037	SEN_SLP_2017_037	Th.037.17	TATTCCAGTCXACCCCTACGACTG	T	A	T	T	C	C	A	G	T	C	X	A	C	C	C	C	T	A	C	G	A	C	T	G	1	0	M	8	0	1
SEN	SLP	2017	038	SEN_SLP_2017_038	Th.038.17	TACTCCNGATXGCACNCNAGCCTG	T	A	C	T	C	C	N	G	A	T	X	G	C	A	C	N	C	N	A	G	C	C	T	G	1	3	P	8	3	2
SEN	SLP	2017	039	SEN_SLP_2017_039	Th.039.17	CACTGCAATCXACACCTTAAACTG	C	A	C	T	G	C	A	A	T	C	X	A	C	A	C	C	T	T	A	A	A	C	T	G	1	0	M	8	0	1
SEN	SLP	2017	040	SEN_SLP_2017_040	Th.040.17	TACTCGAGATTATACCCTNGCTTG	T	A	C	T	C	G	A	G	A	T	T	A	T	A	C	C	C	T	N	G	C	T	T	G	0	1	M	8	2	1
SEN	SLP	2017	041	SEN_SLP_2017_041	Th.041.17	TACTCCAGTTCGCCACCAAGATTG	T	A	C	T	C	C	A	G	T	T	C	G	C	C	A	C	C	A	A	G	A	T	T	G	0	0	M	8	0	1
SEN	SLP	2017	042	SEN_SLP_2017_042	Th.042.17	TACTGCAGACTGTACCTTNGACTG	T	A	C	T	G	C	A	G	A	C	T	G	T	A	C	C	T	T	N	G	A	C	T	G	0	1	M	8	2	1
SEN	SLP	2017	043	SEN_SLP_2017_043	Th.043.17	TACTCGAGTTCGTACCNTCACCTG	T	A	C	T	C	G	A	G	T	T	C	G	T	A	C	C	N	T	C	A	C	C	T	G	0	1	M	8	1	1
SEN	SLP	2017	044	SEN_SLP_2017_044	Th.044.17	TACTCGNGTCTGTACCTANGCCTG	T	A	C	T	C	G	N	G	T	C	T	G	T	A	C	C	T	A	N	G	C	C	T	G	0	2	P	8	4	1
SEN	SLP	2017	045	SEN_SLP_2017_045	Th.045.17	CACTCCAGACTACCACCAAGCCTG	C	A	C	T	C	C	A	G	A	C	T	A	C	C	A	C	C	A	A	G	C	C	T	G	0	0	M	8	0	1
SEN	SLP	2017	046	SEN_SLP_2017_046	Th.046.17	TACTCCGGACTGCCCCTTCGACTG	T	A	C	T	C	C	G	G	A	C	T	G	C	C	C	C	T	T	C	G	A	C	T	G	0	0	M	8	0	1
SEN	SLP	2017	047	SEN_SLP_2017_047	Th.047.17	TATTGCGGTTNGNACCTAAGCTTG	T	A	T	T	G	C	G	G	T	T	N	G	N	A	C	C	T	A	A	G	C	T	T	G	0	2	P	8	2	1
SEN	SLP	2017	048	SEN_SLP_2017_048	Th.048.17	TACCCCNGNCTACACCTTAGATTG	T	A	C	C	C	C	N	G	N	C	T	A	C	A	C	C	T	T	A	G	A	T	T	G	0	2	P	8	2	1
SEN	SLP	2017	049	SEN_SLP_2017_049	Th.049.17	CACTCGAAACTXCCCCCTAGCCTG	C	A	C	T	C	G	A	A	A	C	T	X	C	C	C	C	C	T	A	G	C	C	T	G	1	0	M	8	0	1
SEN	SLP	2017	050	SEN_SLP_2017_050	Th.050.17	NACTCNNNNNCNCCNCNNNNCNTG	N	A	C	T	C	N	N	N	N	N	C	N	C	C	N	C	N	N	N	N	C	N	T	G	0	13	P	8	14	4
SEN	SLP	2017	051	SEN_SLP_2017_051	Th.051.17	TACTGNAGANNGNAAACNAGCTTG	T	A	C	T	G	N	A	G	A	N	N	G	N	A	A	A	C	N	A	G	C	T	T	G	0	5	P	8	5	2
SEN	SLP	2017	052	SEN_SLP_2017_052	Th.052.17	TACTCCAGTCTACACACAAGCTTG	T	A	C	T	C	C	A	G	T	C	T	A	C	A	C	A	C	A	A	G	C	T	T	G	0	0	M	8	0	1
SEN	SLP	2017	053	SEN_SLP_2017_053	Th.053.17	TAXTCCAGTCTACACACAAGCTTG	T	A	X	T	C	C	A	G	T	C	T	A	C	A	C	A	C	A	A	G	C	T	T	G	1	0	M	8	0	1
SEN	SLP	2017	054	SEN_SLP_2017_054	Th.054.17	TACTCGNGATCATACCCTAGCTTG	T	A	C	T	C	G	N	G	A	T	C	A	T	A	C	C	C	T	A	G	C	T	T	G	0	1	M	8	2	1
SEN	SLP	2017	055	SEN_SLP_2017_055	Th.055.17	TACTCCAGTCTACACACAAGCTTG	T	A	C	T	C	C	A	G	T	C	T	A	C	A	C	A	C	A	A	G	C	T	T	G	0	0	M	8	0	1
SEN	SLP	2017	056	SEN_SLP_2017_056	Th.056.17	TACTCCAGTCTACACACAAGCTTG	T	A	C	T	C	C	A	G	T	C	T	A	C	A	C	A	C	A	A	G	C	T	T	G	0	0	M	8	0	1
SEN	SLP	2017	057	SEN_SLP_2017_057	Th.057.17	TATTCCNGATTATAACCTAACTTG	T	A	T	T	C	C	N	G	A	T	T	A	T	A	A	C	C	T	A	A	C	T	T	G	0	1	M	8	2	1
SEN	SLP	2017	058	SEN_SLP_2017_058	Th.058.17	NNNTCNNGANNNNNCNNAANNNTG	N	N	N	T	C	N	N	G	A	N	N	N	N	N	C	N	N	A	A	N	N	N	T	G	0	15	P	8	16	5
SEN	SLP	2017	059	SEN_SLP_2017_059	Th.059.17	TACTNNNGNNNNCNCNNNANNNTG	T	A	C	T	N	N	N	G	N	N	N	N	C	N	C	N	N	N	A	N	N	N	T	G	0	14	P	8	15	4
SEN	SLP	2017	060	SEN_SLP_2017_060	Th.060.17	TACTCCAGTCTACACACAAGCTTG	T	A	C	T	C	C	A	G	T	C	T	A	C	A	C	A	C	A	A	G	C	T	T	G	0	0	M	8	0	1
SEN	SLP	2017	061	SEN_SLP_2017_061	Th.061.17	TACTCCAGTCTACACACAAGCTTG	T	A	C	T	C	C	A	G	T	C	T	A	C	A	C	A	C	A	A	G	C	T	T	G	0	0	M	8	0	1
SEN	SLP	2017	062	SEN_SLP_2017_062	Th.062.17	TACTCCNGNTTACACCTANGCCTG	T	A	C	T	C	C	N	G	N	T	T	A	C	A	C	C	T	A	N	G	C	C	T	G	0	3	P	8	6	2
SEN	SLP	2017	063	SEN_SLP_2017_063	Th.063.17	TACTGGAGATCGCAAACTCGCCTG	T	A	C	T	G	G	A	G	A	T	C	G	C	A	A	A	C	T	C	G	C	C	T	G	0	0	M	8	0	1
SEN	SLP	2017	064	SEN_SLP_2017_064	Th.064.17	TACTGGAGATCGCAAACTCGCCTG	T	A	C	T	G	G	A	G	A	T	C	G	C	A	A	A	C	T	C	G	C	C	T	G	0	0	M	8	0	1
SEN	SLP	2017	065	SEN_SLP_2017_065	Th.065.17	TACTCCAGTCTACCCCCAAACTTG	T	A	C	T	C	C	A	G	T	C	T	A	C	C	C	C	C	A	A	A	C	T	T	G	0	0	M	8	0	1
SEN	SLP	2017	066	SEN_SLP_2017_066	Th.066.17	TACTGGAGATCGCAAACTNGCCTG	T	A	C	T	G	G	A	G	A	T	C	G	C	A	A	A	C	T	N	G	C	C	T	G	0	1	M	8	2	1
SEN	SLP	2017	067	SEN_SLP_2017_067	Th.067.17	TACTNNNNNNCACANNNANGCNTG	T	A	C	T	N	N	N	N	N	N	C	A	C	A	N	N	N	A	N	G	C	N	T	G	0	11	P	8	12	3
SEN	SLP	2017	068	SEN_SLP_2017_068	Th.068.17	TACTGCAGACTATACCCTCGATTG	T	A	C	T	G	C	A	G	A	C	T	A	T	A	C	C	C	T	C	G	A	T	T	G	0	0	M	8	0	1
SEN	SLP	2017	069	SEN_SLP_2017_069	Th.069.17	TATTCCNGACXGCACCTTAGACTG	T	A	T	T	C	C	N	G	A	C	X	G	C	A	C	C	T	T	A	G	A	C	T	G	1	1	M	8	2	1
SEN	SLP	2017	070	SEN_SLP_2017_070	Th.070.17	TACTCGAGATTGTACCTAAGACTG	T	A	C	T	C	G	A	G	A	T	T	G	T	A	C	C	T	A	A	G	A	C	T	G	0	0	M	8	0	1
SEN	SLP	2017	071	SEN_SLP_2017_071	Th.071.17	CATCCCNGATCGCACCCTAGCCTG	C	A	T	C	C	C	N	G	A	T	C	G	C	A	C	C	C	T	A	G	C	C	T	G	0	1	M	8	2	1
SEN	SLP	2017	072	SEN_SLP_2017_072	Th.072.17	CATTGCAGTCCXCAACCTCGATTG	C	A	T	T	G	C	A	G	T	C	C	X	C	A	A	C	C	T	C	G	A	T	T	G	1	0	M	8	0	1
SEN	SLP	2017	073	SEN_SLP_2017_073	Th.073.17	TACTCGAGTTTATCCCCAAGCTTG	T	A	C	T	C	G	A	G	T	T	T	A	T	C	C	C	C	A	A	G	C	T	T	G	0	0	M	8	0	1
SEN	SLP	2017	074	SEN_SLP_2017_074	Th.074.17	TACTCCAGTCXACCCCCACGACTG	T	A	C	T	C	C	A	G	T	C	X	A	C	C	C	C	C	A	C	G	A	C	T	G	1	0	M	8	0	1
SEN	SLP	2017	075	SEN_SLP_2017_075	Th.075.17	TACTCGAGATTGTACCTAAGACTG	T	A	C	T	C	G	A	G	A	T	T	G	T	A	C	C	T	A	A	G	A	C	T	G	0	0	M	8	0	1
SEN	SLP	2017	076	SEN_SLP_2017_076	Th.076.17	TACTCGAGATTGTACCTAAGACTG	T	A	C	T	C	G	A	G	A	T	T	G	T	A	C	C	T	A	A	G	A	C	T	G	0	0	M	8	0	1
SEN	SLP	2017	077	SEN_SLP_2017_077	Th.077.17	TACTCGAGATTGTACCTAAGACTG	T	A	C	T	C	G	A	G	A	T	T	G	T	A	C	C	T	A	A	G	A	C	T	G	0	0	M	8	0	1
SEN	SLP	2017	078	SEN_SLP_2017_078	Th.078.17	TACTCGAGATTGTACCTAAGACTG	T	A	C	T	C	G	A	G	A	T	T	G	T	A	C	C	T	A	A	G	A	C	T	G	0	0	M	8	0	1
SEN	SLP	2017	079	SEN_SLP_2017_079	Th.079.17	TACTCGAGATTGTACCTAAGACTG	T	A	C	T	C	G	A	G	A	T	T	G	T	A	C	C	T	A	A	G	A	C	T	G	0	0	M	8	0	1
SEN	SLP	2017	080	SEN_SLP_2017_080	Th.080.17	TACTGGAGATCGCAAACTCGCCTG	T	A	C	T	G	G	A	G	A	T	C	G	C	A	A	A	C	T	C	G	C	C	T	G	0	0	M	8	0	1
SEN	SLP	2017	081	SEN_SLP_2017_081	Th.081.17	TACTCCAGTNTACCCCCANGANTG	T	A	C	T	C	C	A	G	T	N	T	A	C	C	C	C	C	A	N	G	A	N	T	G	0	3	P	8	3	2
SEN	SLP	2017	082	SEN_SLP_2017_082	Th.082.17	TACCCGNGTCXGCAACTAAGATTG	T	A	C	C	C	G	N	G	T	C	X	G	C	A	A	C	T	A	A	G	A	T	T	G	1	1	M	8	2	1
SEN	SLP	2017	083	SEN_SLP_2017_083	Th.083.17	TACTGGAGATCGCAAACTCGXCTG	T	A	C	T	G	G	A	G	A	T	C	G	C	A	A	A	C	T	C	G	X	C	T	G	1	0	M	8	0	1
SEN	SLP	2017	084	SEN_SLP_2017_084	Th.084.17	TACTCCAGTCXACACCTAAGACTG	T	A	C	T	C	C	A	G	T	C	X	A	C	A	C	C	T	A	A	G	A	C	T	G	1	0	M	8	0	1
SEN	SLP	2017	085	SEN_SLP_2017_085	Th.085.17	TACTCGAGTTTACACCCAAGCTTG	T	A	C	T	C	G	A	G	T	T	T	A	C	A	C	C	C	A	A	G	C	T	T	G	0	0	M	8	0	1
SEN	SLP	2017	086	SEN_SLP_2017_086	Th.086.17	CANTCNNGACTACNNCTTAGNCTG	C	A	N	T	C	N	N	G	A	C	T	A	C	N	N	C	T	T	A	G	N	C	T	G	0	6	P	8	6	2
SEN	SLP	2017	087	SEN_SLP_2017_087	Th.087.17	CACTCCAGATXGTACCTTAGCTTG	C	A	C	T	C	C	A	G	A	T	X	G	T	A	C	C	T	T	A	G	C	T	T	G	1	0	M	8	0	1
SEN	SLP	2017	088	SEN_SLP_2017_088	Th.088.17	CACTCCAGATXGTACCTTAGCTTG	C	A	C	T	C	C	A	G	A	T	X	G	T	A	C	C	T	T	A	G	C	T	T	G	1	0	M	8	0	1
SEN	SLP	2017	089	SEN_SLP_2017_089	Th.089.17	TNCNNNNGANNGCCNCTAAGCTTG	T	N	C	N	N	N	N	G	A	N	N	G	C	C	N	C	T	A	A	G	C	T	T	G	0	8	P	8	8	2
SEN	SLP	2017	090	SEN_SLP_2017_090	Th.090.17	TACTCGNGTTTGTCACCAAAACTG	T	A	C	T	C	G	N	G	T	T	T	G	T	C	A	C	C	A	A	A	A	C	T	G	0	1	M	8	2	1
SEN	SLP	2017	091	SEN_SLP_2017_091	Th.091.17	TACTCGNGTTTGTCACCAAAACTG	T	A	C	T	C	G	N	G	T	T	T	G	T	C	A	C	C	A	A	A	A	C	T	G	0	1	M	8	2	1
SEN	SLP	2017	092	SEN_SLP_2017_092	Th.092.17	TACTCGNGTTTGTCACCAAAACTG	T	A	C	T	C	G	N	G	T	T	T	G	T	C	A	C	C	A	A	A	A	C	T	G	0	1	M	8	2	1
SEN	SLP	2017	093	SEN_SLP_2017_093	Th.093.17	TACTCGNGTTTGTCACCAAAACTG	T	A	C	T	C	G	N	G	T	T	T	G	T	C	A	C	C	A	A	A	A	C	T	G	0	1	M	8	2	1
SEN	SLP	2017	094	SEN_SLP_2017_094	Th.094.17	TACTCGAGATTACACATAAGCCTG	T	A	C	T	C	G	A	G	A	T	T	A	C	A	C	A	T	A	A	G	C	C	T	G	0	0	M	8	0	1
SEN	SLP	2017	095	SEN_SLP_2017_095	Th.095.17	TACTCGNGTTTGCCCCTTAGCCTG	T	A	C	T	C	G	N	G	T	T	T	G	C	C	C	C	T	T	A	G	C	C	T	G	0	1	M	8	2	1
SEN	SLP	2017	096	SEN_SLP_2017_096	Th.096.17	TATTCCAAACTGCAACCTCGACTG	T	A	T	T	C	C	A	A	A	C	T	G	C	A	A	C	C	T	C	G	A	C	T	G	0	0	M	8	0	1
SEN	SLP	2017	097	SEN_SLP_2017_097	Th.097.17	CANNCCGGNTCGTNNCCAAGACTG	C	A	N	N	C	C	G	G	N	T	C	G	T	N	N	C	C	A	A	G	A	C	T	G	0	5	P	8	5	2
SEN	SLP	2017	098	SEN_SLP_2017_098	Th.098.17	CANTCCNGNTCGTNCCCAAGACTG	C	A	N	T	C	C	N	G	N	T	C	G	T	N	C	C	C	A	A	G	A	C	T	G	0	4	P	8	4	2
SEN	SLP	2017	099	SEN_SLP_2017_099	Th.099.17	CACTCCAGACCNTACCCANGACTG	C	A	C	T	C	C	A	G	A	C	C	N	T	A	C	C	C	A	N	G	A	C	T	G	0	2	P	8	4	1
SEN	SLP	2017	100	SEN_SLP_2017_100	Th.100.17	CATTCCNGATXACACCTTAGCCTG	C	A	T	T	C	C	N	G	A	T	X	A	C	A	C	C	T	T	A	G	C	C	T	G	1	1	M	8	2	1
SEN	SLP	2017	101	SEN_SLP_2017_101	Th.101.17	CANNCCNGNTCGTCNCCAAGACTG	C	A	N	N	C	C	N	G	N	T	C	G	T	C	N	C	C	A	A	G	A	C	T	G	0	5	P	8	5	2
SEN	SLP	2017	102	SEN_SLP_2017_102	Th.102.17	CANNCCNGNTCGTNNCCAAGACTG	C	A	N	N	C	C	N	G	N	T	C	G	T	N	N	C	C	A	A	G	A	C	T	G	0	6	P	8	6	2
SEN	SLP	2017	103	SEN_SLP_2017_103	Th.103.17	TACCGCNGNTTATAAACTAGACTG	T	A	C	C	G	C	N	G	N	T	T	A	T	A	A	A	C	T	A	G	A	C	T	G	0	2	P	8	2	1
SEN	SLP	2017	104	SEN_SLP_2017_104	Th.104.17	CACCCCNGATCGTCNCCAAGACTG	C	A	C	C	C	C	N	G	A	T	C	G	T	C	N	C	C	A	A	G	A	C	T	G	0	2	P	8	2	1
SEN	SLP	2017	105	SEN_SLP_2017_105	Th.105.17	TACTCCNNNNTGNACCCANGNCTG	T	A	C	T	C	C	N	N	N	N	T	G	N	A	C	C	C	A	N	G	N	C	T	G	0	7	P	8	8	2
SEN	SLP	2017	106	SEN_SLP_2017_106	Th.106.17	TACTCGGGATTACACCCAAGCTTG	T	A	C	T	C	G	G	G	A	T	T	A	C	A	C	C	C	A	A	G	C	T	T	G	0	0	M	8	0	1
SEN	SLP	2017	107	SEN_SLP_2017_107	Th.107.17	TACTCGNAACCATACCCTAGATTG	T	A	C	T	C	G	N	A	A	C	C	A	T	A	C	C	C	T	A	G	A	T	T	G	0	1	M	8	2	1
SEN	SLP	2017	108	SEN_SLP_2017_108	Th.108.17	TANNCCNGNTNNNAACCNNGCNTG	T	A	N	N	C	C	N	G	N	T	N	N	N	A	A	C	C	N	N	G	C	N	T	G	0	10	P	8	11	3
SEN	SLP	2017	109	SEN_SLP_2017_109	Th.109.17	TACTCCNGACTGNNCCCTAANNTG	T	A	C	T	C	C	N	G	A	C	T	G	N	N	C	C	C	T	A	A	N	N	T	G	0	5	P	8	6	2
SEN	SLP	2017	110	SEN_SLP_2017_110	Th.110.17	TATTCCAGTCCACACCCACGATTG	T	A	T	T	C	C	A	G	T	C	C	A	C	A	C	C	C	A	C	G	A	T	T	G	0	0	M	8	0	1
SEN	SLP	2017	111	SEN_SLP_2017_111	Th.111.17	CACTCCGGTCCACCACCTAGATTG	C	A	C	T	C	C	G	G	T	C	C	A	C	C	A	C	C	T	A	G	A	T	T	G	0	0	M	8	0	1
SEN	SLP	2017	112	SEN_SLP_2017_112	Th.112.17	TACTCCAGACTGCACCCACAACTG	T	A	C	T	C	C	A	G	A	C	T	G	C	A	C	C	C	A	C	A	A	C	T	G	0	0	M	8	0	1
SEN	SLP	2017	113	SEN_SLP_2017_113	Th.113.17	CATTCGGGACTXCCCCTTCGCTTG	C	A	T	T	C	G	G	G	A	C	T	X	C	C	C	C	T	T	C	G	C	T	T	G	1	0	M	8	0	1
SEN	SLP	2017	114	SEN_SLP_2017_114	Th.114.17	TACTCXNGTTCGCAACCANGATTG	T	A	C	T	C	X	N	G	T	T	C	G	C	A	A	C	C	A	N	G	A	T	T	G	1	2	P	8	4	1
SEN	SLP	2017	115	SEN_SLP_2017_115	Th.115.17	TACTCCAGACCGTACCTTAGATTG	T	A	C	T	C	C	A	G	A	C	C	G	T	A	C	C	T	T	A	G	A	T	T	G	0	0	M	8	0	1
SEN	SLP	2017	116	SEN_SLP_2017_116	Th.116.17	XAXTCCAGTTTATACACAAGATTG	X	A	X	T	C	C	A	G	T	T	T	A	T	A	C	A	C	A	A	G	A	T	T	G	2	0	M	8	0	1
SEN	SLP	2017	117	SEN_SLP_2017_117	Th.117.17	CACTCCAGTTTATACACAAAATTG	C	A	C	T	C	C	A	G	T	T	T	A	T	A	C	A	C	A	A	A	A	T	T	G	0	0	M	8	0	1
SEN	SLP	2017	118	SEN_SLP_2017_118	Th.118.17	TACTCCNGACTACAACCAAAATTG	T	A	C	T	C	C	N	G	A	C	T	A	C	A	A	C	C	A	A	A	A	T	T	G	0	1	M	8	2	1
SEN	SLP	2017	119	SEN_SLP_2017_119	Th.119.17	TACCCCNGTTTGCCACCTAGATTG	T	A	C	C	C	C	N	G	T	T	T	G	C	C	A	C	C	T	A	G	A	T	T	G	0	1	M	8	2	1
SEN	SLP	2017	120	SEN_SLP_2017_120	Th.120.17	CACTGCAGNNCGCACATTAGATTG	C	A	C	T	G	C	A	G	N	N	C	G	C	A	C	A	T	T	A	G	A	T	T	G	0	2	P	8	4	1
SEN	SLP	2017	121	SEN_SLP_2017_121	Th.121.17	CACTCCAGTTCGCAACTAAGACTG	C	A	C	T	C	C	A	G	T	T	C	G	C	A	A	C	T	A	A	G	A	C	T	G	0	0	M	8	0	1
SEN	SLP	2017	122	SEN_SLP_2017_122	Th.122.17	CACTCCGGATTGTAACCAAGACTG	C	A	C	T	C	C	G	G	A	T	T	G	T	A	A	C	C	A	A	G	A	C	T	G	0	0	M	8	0	1
SEN	SLP	2017	123	SEN_SLP_2017_123	Th.123.17	TATTCGNGTCXACCCCTAAAATTG	T	A	T	T	C	G	N	G	T	C	X	A	C	C	C	C	T	A	A	A	A	T	T	G	1	1	M	8	2	1
SEN	SLP	2018	001	SEN_SLP_2018_001	Th.001.18	TANTCNNNNNNNNNCCNANGNNTG	T	A	N	T	C	N	N	N	N	N	N	N	N	N	C	C	N	A	N	G	N	N	T	G	0	14	P	8	15	4
SEN	SLP	2018	002	SEN_SLP_2018_002	Th.002.18	CACTCCGANTCACCACTACGACTG	C	A	C	T	C	C	G	A	N	T	C	A	C	C	A	C	T	A	C	G	A	C	T	G	0	1	M	8	2	1
SEN	SLP	2018	003	SEN_SLP_2018_003	Th.003.18	TATTCCAGTCTGCACCCAAGACTG	T	A	T	T	C	C	A	G	T	C	T	G	C	A	C	C	C	A	A	G	A	C	T	G	0	0	M	8	0	1
SEN	SLP	2018	004	SEN_SLP_2018_004	Th.004.18	TATTGGNNATCXCNCCCAAGATTG	T	A	T	T	G	G	N	N	A	T	C	X	C	N	C	C	C	A	A	G	A	T	T	G	1	3	P	8	3	1
SEN	SLP	2018	005	SEN_SLP_2018_005	Th.005.18	TACCGCAATTXGTACCTACGATTG	T	A	C	C	G	C	A	A	T	T	X	G	T	A	C	C	T	A	C	G	A	T	T	G	1	0	M	8	0	1
SEN	SLP	2018	006	SEN_SLP_2018_006	Th.006.18	CACTCCAGTTTGCCCCCTAGATTG	C	A	C	T	C	C	A	G	T	T	T	G	C	C	C	C	C	T	A	G	A	T	T	G	0	0	M	8	0	1
SEN	SLP	2018	007	SEN_SLP_2018_007	Th.007.18	TACTCCAGATCACAACTAAGCCTG	T	A	C	T	C	C	A	G	A	T	C	A	C	A	A	C	T	A	A	G	C	C	T	G	0	0	M	8	0	1
SEN	SLP	2018	008	SEN_SLP_2018_008	Th.008.18	NANTNNNGNTTNNACCNANGATTG	N	A	N	T	N	N	N	G	N	T	T	N	N	A	C	C	N	A	N	G	A	T	T	G	0	10	P	8	11	3
SEN	SLP	2018	009	SEN_SLP_2018_009	Th.009.18	NANTNCNGNNNNNNCCNNAGCNTG	N	A	N	T	N	C	N	G	N	N	N	N	N	N	C	C	N	N	A	G	C	N	T	G	0	13	P	8	14	4
SEN	SLP	2018	010	SEN_SLP_2018_010	Th.010.18	TATTCCNGTTTACACCCAAGCTTG	T	A	T	T	C	C	N	G	T	T	T	A	C	A	C	C	C	A	A	G	C	T	T	G	0	1	M	8	2	1
SEN	SLP	2018	011	SEN_SLP_2018_011	Th.011.18	NACTNNNGNNCNNNNCNNAGANTG	N	A	C	T	N	N	N	G	N	N	C	N	N	N	N	C	N	N	A	G	A	N	T	G	0	13	P	8	14	4
SEN	SLP	2018	012	SEN_SLP_2018_012	Th.012.18	TACTCCAGACCGCAAACTAGACTG	T	A	C	T	C	C	A	G	A	C	C	G	C	A	A	A	C	T	A	G	A	C	T	G	0	0	M	8	0	1
SEN	SLP	2018	013	SEN_SLP_2018_013	Th.013.18	TACTGCAGTCTACACCTTAGATTG	T	A	C	T	G	C	A	G	T	C	T	A	C	A	C	C	T	T	A	G	A	T	T	G	0	0	M	8	0	1
SEN	SLP	2018	014	SEN_SLP_2018_014	Th.014.18	TATTCCGGATTATAACCTAACTTG	T	A	T	T	C	C	G	G	A	T	T	A	T	A	A	C	C	T	A	A	C	T	T	G	0	0	M	8	0	1
SEN	SLP	2018	015	SEN_SLP_2018_015	Th.015.18	TATCGCGATCCATACCTTAGACTG	T	A	T	C	G	C	G	A	T	C	C	A	T	A	C	C	T	T	A	G	A	C	T	G	0	0	M	8	0	1
SEN	SLP	2018	016	SEN_SLP_2018_016	Th.016.18	TACTCGAGTCTACACCTTAGATTG	T	A	C	T	C	G	A	G	T	C	T	A	C	A	C	C	T	T	A	G	A	T	T	G	0	0	M	8	0	1
SEN	SLP	2018	017	SEN_SLP_2018_017	Th.017.18	TANTNCNGNTTATACCCANGCNTG	T	A	N	T	N	C	N	G	N	T	T	A	T	A	C	C	C	A	N	G	C	N	T	G	0	6	P	8	6	2
SEN	SLP	2018	018	SEN_SLP_2018_018	Th.018.18	CANNCCNGTTTANNACNTAGATTG	C	A	N	N	C	C	N	G	T	T	T	A	N	N	A	C	N	T	A	G	A	T	T	G	0	6	P	8	6	2
SEN	SLP	2018	019	SEN_SLP_2018_019	Th.019.18	TATTCCNGATTATAACCTAACTTG	T	A	T	T	C	C	N	G	A	T	T	A	T	A	A	C	C	T	A	A	C	T	T	G	0	1	M	8	2	1
SEN	SLP	2018	020	SEN_SLP_2018_020	Th.020.18	TATTCGNGTCCGCCCCTACGCCTG	T	A	T	T	C	G	N	G	T	C	C	G	C	C	C	C	T	A	C	G	C	C	T	G	0	1	M	8	1	1
SEN	SLP	2018	021	SEN_SLP_2018_021	Th.021.18	TATTCGNGTCCGCCCCTACGCCTG	T	A	T	T	C	G	N	G	T	C	C	G	C	C	C	C	T	A	C	G	C	C	T	G	0	1	M	8	2	1
SEN	SLP	2018	022	SEN_SLP_2018_022	Th.022.18	NACTCCAGNNCGCACCNAAGANTG	N	A	C	T	C	C	A	G	N	N	C	G	C	A	C	C	N	A	A	G	A	N	T	G	0	5	P	8	9	2
SEN	SLP	2018	023	SEN_SLP_2018_023	Th.023.18	TATTCCAGTTNGTANCNAAGCCTG	T	A	T	T	C	C	A	G	T	T	N	G	T	A	N	C	N	A	A	G	C	C	T	G	0	3	P	8	4	2
SEN	SLP	2018	024	SEN_SLP_2018_024	Th.024.18	TACTCCAGATTACAACTAAGACTG	T	A	C	T	C	C	A	G	A	T	T	A	C	A	A	C	T	A	A	G	A	C	T	G	0	0	M	8	0	1
SEN	SLP	2018	025	SEN_SLP_2018_025	Th.025.18	TACTNGNGNNCGNNACCAANNTTG	T	A	C	T	N	G	N	G	N	N	C	G	N	N	A	C	C	A	A	N	N	T	T	G	0	8	P	8	8	2
SEN	SLP	2018	026	SEN_SLP_2018_026	Th.026.18	CACTCCAGATTGCAACCTAGACTG	C	A	C	T	C	C	A	G	A	T	T	G	C	A	A	C	C	T	A	G	A	C	T	G	0	0	M	8	0	1
SEN	SLP	2018	027	SEN_SLP_2018_027	Th.027.18	TACTCCAGTCTGCACCTTAGATTG	T	A	C	T	C	C	A	G	T	C	T	G	C	A	C	C	T	T	A	G	A	T	T	G	0	0	M	8	0	1
SEN	SLP	2018	028	SEN_SLP_2018_028	Th.028.18	TACTCNNGNNCANACCTANNNNTG	T	A	C	T	C	N	N	G	N	N	C	A	N	A	C	C	T	A	N	N	N	N	T	G	0	9	P	8	9	2
SEN	SLP	2018	029	SEN_SLP_2018_029	Th.029.18	NANTCCAGNTNNTNNNCNNGNTTG	N	A	N	T	C	C	A	G	N	T	N	N	T	N	N	N	C	N	N	G	N	T	T	G	0	11	P	8	12	3
SEN	SLP	2018	030	SEN_SLP_2018_030	Th.030.18	TACTCGANANNNTCCCCAAGNNTG	T	A	C	T	C	G	A	N	A	N	N	N	T	C	C	C	C	A	A	G	N	N	T	G	0	6	P	8	6	2
SEN	SLP	2018	031	SEN_SLP_2018_031	Th.031.18	TACTCCAGACTATACCCANNNNTG	T	A	C	T	C	C	A	G	A	C	T	A	T	A	C	C	C	A	N	N	N	N	T	G	0	4	P	8	8	2
SEN	SLP	2018	032	SEN_SLP_2018_032	Th.032.18	TACTCCANTCCNNACCTAAGNTTG	T	A	C	T	C	C	A	N	T	C	C	N	N	A	C	C	T	A	A	G	N	T	T	G	0	4	P	8	8	2
SEN	SLP	2018	033	SEN_SLP_2018_033	Th.033.18	CATTCCNGATTATAACCTCGCCTG	C	A	T	T	C	C	N	G	A	T	T	A	T	A	A	C	C	T	C	G	C	C	T	G	0	1	M	8	2	1
SEN	SLP	2018	034	SEN_SLP_2018_034	Th.034.18	TACTCCAGACTACACCCACGCCTG	T	A	C	T	C	C	A	G	A	C	T	A	C	A	C	C	C	A	C	G	C	C	T	G	0	0	M	8	0	1
SEN	SLP	2018	035	SEN_SLP_2018_035	Th.035.18	NACTNNANNTCANNCNCNANCNTG	N	A	C	T	N	N	A	N	N	T	C	A	N	N	C	N	C	N	A	N	C	N	T	G	0	11	P	8	12	3
SEN	SLP	2018	036	SEN_SLP_2018_036	Th.036.18	TACTCCAGTCCGCCACCAAGCTTG	T	A	C	T	C	C	A	G	T	C	C	G	C	C	A	C	C	A	A	G	C	T	T	G	0	0	M	8	0	1
SEN	SLP	2018	037	SEN_SLP_2018_037	Th.037.18	TATTCCNGATTATAACCTAACTTG	T	A	T	T	C	C	N	G	A	T	T	A	T	A	A	C	C	T	A	A	C	T	T	G	0	1	M	8	2	1
SEN	SLP	2018	038	SEN_SLP_2018_038	Th.038.18	TAXTCCGGATTATAACCTAACTTG	T	A	X	T	C	C	G	G	A	T	T	A	T	A	A	C	C	T	A	A	C	T	T	G	1	0	M	8	0	1
SEN	SLP	2018	039	SEN_SLP_2018_039	Th.039.18	NACTNGNNNNCGNANCCAAGNNTG	N	A	C	T	N	G	N	N	N	N	C	G	N	A	N	C	C	A	A	G	N	N	T	G	0	10	P	8	11	2
SEN	SLP	2018	040	SEN_SLP_2018_040	Th.040.18	TACTCCAGATTACAACCAAGATTG	T	A	C	T	C	C	A	G	A	T	T	A	C	A	A	C	C	A	A	G	A	T	T	G	0	0	M	8	0	1
SEN	SLP	2018	041	SEN_SLP_2018_041	Th.041.18	TACTCCNGATTATAACCTAACTTG	T	A	C	T	C	C	N	G	A	T	T	A	T	A	A	C	C	T	A	A	C	T	T	G	0	1	M	8	2	1
SEN	SLP	2018	042	SEN_SLP_2018_042	Th.042.18	TACTGGGGTTXATAAATTCGCTTG	T	A	C	T	G	G	G	G	T	T	X	A	T	A	A	A	T	T	C	G	C	T	T	G	1	0	M	8	0	1
SEN	SLP	2018	043	SEN_SLP_2018_043	Th.043.18	TACCCCGGACTACAACCTCGCTTG	T	A	C	C	C	C	G	G	A	C	T	A	C	A	A	C	C	T	C	G	C	T	T	G	0	0	M	8	0	1
SEN	SLP	2018	044	SEN_SLP_2018_044	Th.044.18	NANTCNNGANTNNANCNAAGNNTG	N	A	N	T	C	N	N	G	A	N	T	N	N	A	N	C	N	A	A	G	N	N	T	G	0	11	P	8	12	3
SEN	SLP	2018	045	SEN_SLP_2018_045	Th.045.18	TATTCNNNANCNCNCNNACGNNTG	T	A	T	T	C	N	N	N	A	N	C	N	C	N	C	N	N	A	C	G	N	N	T	G	0	10	P	8	11	2
SEN	SLP	2018	046	SEN_SLP_2018_046	Th.046.18	TACTCCAGTCCGTCCCNTAGACTG	T	A	C	T	C	C	A	G	T	C	C	G	T	C	C	C	N	T	A	G	A	C	T	G	0	1	M	8	1	1
SEN	SLP	2018	047	SEN_SLP_2018_047	Th.047.18	CATTCCAGACTGTACCCAAGCTTG	C	A	T	T	C	C	A	G	A	C	T	G	T	A	C	C	C	A	A	G	C	T	T	G	0	0	M	8	0	1
SEN	SLP	2018	048	SEN_SLP_2018_048	Th.048.18	CATTCCAGTCXACCCCTACGCCTG	C	A	T	T	C	C	A	G	T	C	X	A	C	C	C	C	T	A	C	G	C	C	T	G	1	0	M	8	0	1
SEN	SLP	2018	049	SEN_SLP_2018_049	Th.049.18	TATTCCAGATTATACCCTAAATTG	T	A	T	T	C	C	A	G	A	T	T	A	T	A	C	C	C	T	A	A	A	T	T	G	0	0	M	8	0	1
SEN	SLP	2018	050	SEN_SLP_2018_050	Th.050.18	TANTCCAGACTGNANCNANNANTG	T	A	N	T	C	C	A	G	A	C	T	G	N	A	N	C	N	A	N	N	A	N	T	G	0	7	P	8	7	2
SEN	SLP	2018	051	SEN_SLP_2018_051	Th.051.18	TATTCCAGATCGTCAATAAGATTG	T	A	T	T	C	C	A	G	A	T	C	G	T	C	A	A	T	A	A	G	A	T	T	G	0	0	M	8	0	1
SEN	SLP	2018	052	SEN_SLP_2018_052	Th.052.18	TACTNCNGNNCANANCNNANNNTG	T	A	C	T	N	C	N	G	N	N	C	A	N	A	N	C	N	N	A	N	N	N	T	G	0	11	P	8	12	3
SEN	SLP	2018	053	SEN_SLP_2018_053	Th.053.18	TATTCCNGATTXTAACCTAACTTG	T	A	T	T	C	C	N	G	A	T	T	X	T	A	A	C	C	T	A	A	C	T	T	G	1	1	M	8	2	1
SEN	SLP	2018	054	SEN_SLP_2018_054	Th.054.18	TATTCCNGATTATAACCTAACTTG	T	A	T	T	C	C	N	G	A	T	T	A	T	A	A	C	C	T	A	A	C	T	T	G	0	1	M	8	2	1
SEN	SLP	2018	055	SEN_SLP_2018_055	Th.055.18	TACTCCAGTCXGTCCACTAGATTG	T	A	C	T	C	C	A	G	T	C	X	G	T	C	C	A	C	T	A	G	A	T	T	G	1	0	M	8	0	1
SEN	SLP	2018	056	SEN_SLP_2018_056	Th.056.18	TATTCCAGATTGTACCTTAGACTG	T	A	T	T	C	C	A	G	A	T	T	G	T	A	C	C	T	T	A	G	A	C	T	G	0	0	M	8	0	1
SEN	SLP	2018	057	SEN_SLP_2018_057	Th.057.18	TATTCCNGATTATAACCTAACTTG	T	A	T	T	C	C	N	G	A	T	T	A	T	A	A	C	C	T	A	A	C	T	T	G	0	1	M	8	2	1
SEN	SLP	2018	058	SEN_SLP_2018_058	Th.058.18	CACTGCGGTCTACAAACACGATTG	C	A	C	T	G	C	G	G	T	C	T	A	C	A	A	A	C	A	C	G	A	T	T	G	0	0	M	8	0	1
SEN	SLP	2018	059	SEN_SLP_2018_059	Th.059.18	TACTCCAGTCXGTCCACTAGATTG	T	A	C	T	C	C	A	G	T	C	X	G	T	C	C	A	C	T	A	G	A	T	T	G	1	0	M	8	0	1
SEN	SLP	2018	060	SEN_SLP_2018_060	Th.060.18	TACTCCGGACTGCACCTAAGACTG	T	A	C	T	C	C	G	G	A	C	T	G	C	A	C	C	T	A	A	G	A	C	T	G	0	0	M	8	0	1
SEN	SLP	2018	061	SEN_SLP_2018_061	Th.061.18	TATCCCAGACCGTAACCTAGCNTG	T	A	T	C	C	C	A	G	A	C	C	G	T	A	A	C	C	T	A	G	C	N	T	G	0	1	M	8	2	1
SEN	SLP	2018	062	SEN_SLP_2018_062	Th.062.18	TACTCCNGACTGCACCTAAGACTG	T	A	C	T	C	C	N	G	A	C	T	G	C	A	C	C	T	A	A	G	A	C	T	G	0	1	M	8	2	1
SEN	SLP	2018	063	SEN_SLP_2018_063	Th.063.18	TACTCGAATTTGCACCCAAGCCTG	T	A	C	T	C	G	A	A	T	T	T	G	C	A	C	C	C	A	A	G	C	C	T	G	0	0	M	8	0	1
SEN	SLP	2018	064	SEN_SLP_2018_064	Th.064.18	TACTCCGGATCGCACACACACTTG	T	A	C	T	C	C	G	G	A	T	C	G	C	A	C	A	C	A	C	A	C	T	T	G	0	0	M	8	0	1
SEN	SLP	2018	065	SEN_SLP_2018_065	Th.065.18	TACTCXNGTTCGCAACCACGATTG	T	A	C	T	C	X	N	G	T	T	C	G	C	A	A	C	C	A	C	G	A	T	T	G	1	1	M	8	2	1
SEN	SLP	2018	066	SEN_SLP_2018_066	Th.066.18	CATTCCAGACTGCACCTACAATTG	C	A	T	T	C	C	A	G	A	C	T	G	C	A	C	C	T	A	C	A	A	T	T	G	0	0	M	8	0	1
SEN	SLP	2018	067	SEN_SLP_2018_067	Th.067.18	TACTCCNGACTGCACCTAAGACTG	T	A	C	T	C	C	N	G	A	C	T	G	C	A	C	C	T	A	A	G	A	C	T	G	0	1	M	8	2	1
SEN	SLP	2018	068	SEN_SLP_2018_068	Th.068.18	TANTCNNGNTTGNNNCNTNNNNTG	T	A	N	T	C	N	N	G	N	T	T	G	N	N	N	C	N	T	N	N	N	N	T	G	0	12	P	8	13	3
SEN	SLP	2018	069	SEN_SLP_2018_069	Th.069.18	TACTNGAGANCGCANCTNAGANTG	T	A	C	T	N	G	A	G	A	N	C	G	C	A	N	C	T	N	A	G	A	N	T	G	0	5	P	8	5	2
SEN	SLP	2018	070	SEN_SLP_2018_070	Th.070.18	TACCGCAGATCACCCCTTAGATTG	T	A	C	C	G	C	A	G	A	T	C	A	C	C	C	C	T	T	A	G	A	T	T	G	0	0	M	8	0	1
SEN	SLP	2018	071	SEN_SLP_2018_071	Th.071.18	TACTCCAGACCGTACCTTAGATTG	T	A	C	T	C	C	A	G	A	C	C	G	T	A	C	C	T	T	A	G	A	T	T	G	0	0	M	8	0	1
SEN	SLP	2018	072	SEN_SLP_2018_072	Th.072.18	TACTCGNGNCTGCCNCCAAGCTTG	T	A	C	T	C	G	N	G	N	C	T	G	C	C	N	C	C	A	A	G	C	T	T	G	0	3	P	8	4	2
SEN	SLP	2018	073	SEN_SLP_2018_073	Th.073.18	TACTCCAGTCTACCCCCTAGCTTG	T	A	C	T	C	C	A	G	T	C	T	A	C	C	C	C	C	T	A	G	C	T	T	G	0	0	M	8	0	1
SEN	SLP	2019	001	SEN_SLP_2019_001	Th.001.19	TACCCCNGTCTACACCCTAGCTTG	T	A	C	C	C	C	N	G	T	C	T	A	C	A	C	C	C	T	A	G	C	T	T	G	0	1	M	8	2	1
SEN	SLP	2019	002	SEN_SLP_2019_002	Th.002.19	TACTCGNGACNATACACAAGACTG	T	A	C	T	C	G	N	G	A	C	N	A	T	A	C	A	C	A	A	G	A	C	T	G	0	2	P	8	4	1
SEN	SLP	2019	003	SEN_SLP_2019_003	Th.003.19	TATTGCAGTCCATAACCANGCCTG	T	A	T	T	G	C	A	G	T	C	C	A	T	A	A	C	C	A	N	G	C	C	T	G	0	1	M	8	2	1
SEN	SLP	2019	004	SEN_SLP_2019_004	Th.004.19	NNCNCGNGTNTNNNCNCTNGCCTG	N	N	C	N	C	G	N	G	T	N	T	N	N	N	C	N	C	T	N	G	C	C	T	G	0	10	P	8	11	2
SEN	SLP	2019	005	SEN_SLP_2019_005	Th.005.19	CACTCCAAATXGCAACTTAGATTG	C	A	C	T	C	C	A	A	A	T	X	G	C	A	A	C	T	T	A	G	A	T	T	G	1	0	M	8	0	1
SEN	SLP	2019	006	SEN_SLP_2019_006	Th.006.19	CACTCCANATXGCAACTTAGATTG	C	A	C	T	C	C	A	N	A	T	X	G	C	A	A	C	T	T	A	G	A	T	T	G	1	1	M	8	1	1
SEN	SLP	2019	007	SEN_SLP_2019_007	Th.007.19	TAXTXCGGTNCNNAANNNNGNCTG	T	A	X	T	X	C	G	G	T	N	C	N	N	A	A	N	N	N	N	G	N	C	T	G	2	8	P	8	9	2
SEN	SLP	2019	008	SEN_SLP_2019_008	Th.008.19	TACTCCNGANCXTACCCTAGCNTG	T	A	C	T	C	C	N	G	A	N	C	X	T	A	C	C	C	T	A	G	C	N	T	G	1	3	P	8	6	2
SEN	SLP	2019	009	SEN_SLP_2019_009	Th.009.19	TATTCGAGTTXGCCCCTTCGATTG	T	A	T	T	C	G	A	G	T	T	X	G	C	C	C	C	T	T	C	G	A	T	T	G	1	0	M	8	0	1
SEN	SLP	2019	010	SEN_SLP_2019_010	Th.010.19	CACTCCAGTCTACACACTAGCTTG	C	A	C	T	C	C	A	G	T	C	T	A	C	A	C	A	C	T	A	G	C	T	T	G	0	0	M	8	0	1
SEN	SLP	2019	011	SEN_SLP_2019_011	Th.011.19	CACTCCAGTCTACACACTAGCTTG	C	A	C	T	C	C	A	G	T	C	T	A	C	A	C	A	C	T	A	G	C	T	T	G	0	0	M	8	0	1
SEN	SLP	2019	012	SEN_SLP_2019_012	Th.012.19	TACTXCAGTTTACCCCTANGNNTG	T	A	C	T	X	C	A	G	T	T	T	A	C	C	C	C	T	A	N	G	N	N	T	G	1	3	P	8	3	2
SEN	SLP	2019	013	SEN_SLP_2019_013	Th.013.19	TXTCCGAATTXACCCCCTAGATTG	T	X	T	C	C	G	A	A	T	T	X	A	C	C	C	C	C	T	A	G	A	T	T	G	2	0	M	8	0	1
SEN	SLP	2019	014	SEN_SLP_2019_014	Th.014.19	TXTTXCGATTXGCACCCTNAATTG	T	X	T	T	X	C	G	A	T	T	X	G	C	A	C	C	C	T	N	A	A	T	T	G	3	1	M	8	2	1
SEN	SLP	2019	015	SEN_SLP_2019_015	Th015.19	TATTCCNGTTTGCACATAAGCCTG	T	A	T	T	C	C	N	G	T	T	T	G	C	A	C	A	T	A	A	G	C	C	T	G	0	1	M	8	2	1
SEN	SLP	2019	016	SEN_SLP_2019_016	Th016.19	TACTCCAGATTACCACTANGCNTG	T	A	C	T	C	C	A	G	A	T	T	A	C	C	A	C	T	A	N	G	C	N	T	G	0	2	P	8	4	1
SEN	SLP	2019	017	SEN_SLP_2019_017	Th017.19	TANCNNNGNNCNCNCCTNNGNNTG	T	A	N	C	N	N	N	G	N	N	C	N	C	N	C	C	T	N	N	G	N	N	T	G	0	12	P	8	13	3
SEN	SLP	2019	018	SEN_SLP_2019_018	Th018.19	CACTCCAGTCTACACACTAGCTTG	C	A	C	T	C	C	A	G	T	C	T	A	C	A	C	A	C	T	A	G	C	T	T	G	0	0	M	8	0	1
SEN	SLP	2019	019	SEN_SLP_2019_019	Th019.19	TATTCGAGACCACCCCCAAGCTTG	T	A	T	T	C	G	A	G	A	C	C	A	C	C	C	C	C	A	A	G	C	T	T	G	0	0	M	8	0	1
SEN	SLP	2019	020	SEN_SLP_2019_020	Th020.19	TACTCCAGATTGCACCCTAXATTG	T	A	C	T	C	C	A	G	A	T	T	G	C	A	C	C	C	T	A	X	A	T	T	G	1	0	M	8	0	1
SEN	SLP	2019	021	SEN_SLP_2019_021	Th021.19	CACTCCAGACCACAACXXAGCTTG	C	A	C	T	C	C	A	G	A	C	C	A	C	A	A	C	X	X	A	G	C	T	T	G	2	0	M	8	0	1
SEN	SLP	2019	022	SEN_SLP_2019_022	Th022.19	NANNNGNGNCTANACANTAACNTG	N	A	N	N	N	G	N	G	N	C	T	A	N	A	C	A	N	T	A	A	C	N	T	G	0	9	P	8	9	2
SEN	SLP	2019	023	SEN_SLP_2019_023	Th023.19	TGCTCGNGTTXGCCCCCTAGCCTG	T	G	C	T	C	G	N	G	T	T	X	G	C	C	C	C	C	T	A	G	C	C	T	G	1	1	M	8	2	1
SEN	SLP	2019	024	SEN_SLP_2019_024	Th024.19	TACCCCAGTCXACAACCAAGATTG	T	A	C	C	C	C	A	G	T	C	X	A	C	A	A	C	C	A	A	G	A	T	T	G	1	0	M	8	0	1
SEN	SLP	2019	025	SEN_SLP_2019_025	Th025.19	CATTCGAGACTGCAACTTNGCTTG	C	A	T	T	C	G	A	G	A	C	T	G	C	A	A	C	T	T	N	G	C	T	T	G	0	1	M	8	2	1
SEN	SLP	2019	026	SEN_SLP_2019_026	Th026.19	TACTCCAGTCXACCACTANGCTTG	T	A	C	T	C	C	A	G	T	C	X	A	C	C	A	C	T	A	N	G	C	T	T	G	1	1	M	8	2	1
SEN	SLP	2019	027	SEN_SLP_2019_027	Th027.19	CAXTCGAGACTGCAACTTNGCTTG	C	A	X	T	C	G	A	G	A	C	T	G	C	A	A	C	T	T	N	G	C	T	T	G	1	1	M	8	2	1
SEN	SLP	2019	028	SEN_SLP_2019_028	Th028.19	TAXTCCAGTTTACAAATTNAATTG	T	A	X	T	C	C	A	G	T	T	T	A	C	A	A	A	T	T	N	A	A	T	T	G	1	1	M	8	2	1
SEN	SLP	2019	043	SEN_SLP_2019_043	Th.043.19	CACTGGNGATTACCCATTNAATTG	C	A	C	T	G	G	N	G	A	T	T	A	C	C	C	A	T	T	N	A	A	T	T	G	0	2	P	8	4	1
SEN	SLP	2019	044	SEN_SLP_2019_044	Th.044.19	TACTCCAGTCXACCACTACGCTTG	T	A	C	T	C	C	A	G	T	C	X	A	C	C	A	C	T	A	C	G	C	T	T	G	1	0	M	8	0	1
SEN	SLP	2019	045	SEN_SLP_2019_045	Th.045.19	CGCTCCAGACCGTACCCTAGATTG	C	G	C	T	C	C	A	G	A	C	C	G	T	A	C	C	C	T	A	G	A	T	T	G	0	0	M	8	0	1
SEN	SLP	2019	046	SEN_SLP_2019_046	Th.046.19	TACCCCAGATCGCCCCCTAGCTTG	T	A	C	C	C	C	A	G	A	T	C	G	C	C	C	C	C	T	A	G	C	T	T	G	0	0	M	8	0	1
SEN	SLP	2019	047	SEN_SLP_2019_047	Th.047.19	TACTCGAGATTGTACCCAAGCCTG	T	A	C	T	C	G	A	G	A	T	T	G	T	A	C	C	C	A	A	G	C	C	T	G	0	0	M	8	0	1
SEN	SLP	2019	048	SEN_SLP_2019_048	Th.048.19	XXCTGCAGATTACCACCAAGCCTG	X	X	C	T	G	C	A	G	A	T	T	A	C	C	A	C	C	A	A	G	C	C	T	G	2	0	M	8	0	1
SEN	SLP	2019	049	SEN_SLP_2019_049	Th.049.19	TACTCCNGATTGCACACAAGACTG	T	A	C	T	C	C	N	G	A	T	T	G	C	A	C	A	C	A	A	G	A	C	T	G	0	1	M	8	2	1
SEN	SLP	2019	050	SEN_SLP_2019_050	Th.050.19	TACTCCNGTCTGCAACCAAGCTTG	T	A	C	T	C	C	N	G	T	C	T	G	C	A	A	C	C	A	A	G	C	T	T	G	0	1	M	8	2	1
SEN	SLP	2019	051	SEN_SLP_2019_051	Th.051.19	TACCGCGGTTTATACCTTCGCTTG	T	A	C	C	G	C	G	G	T	T	T	A	T	A	C	C	T	T	C	G	C	T	T	G	0	0	M	8	0	1
SEN	SLP	2019	052	SEN_SLP_2019_052	Th.052.19	TANTNNGGNTTANNCNCNAGNNTG	T	A	N	T	N	N	G	G	N	T	T	A	N	N	C	N	C	N	A	G	N	N	T	G	0	10	P	8	11	3
SEN	SLP	2019	053	SEN_SLP_2019_053	Th.053.19	NACCCGAGACNANACACTNNANTG	N	A	C	C	C	G	A	G	A	C	N	A	N	A	C	A	C	T	N	N	A	N	T	G	0	6	P	8	6	2
SEN	SLP	2019	054	SEN_SLP_2019_054	Th.054.19	NACTCCANNNCNCANNCAAGANTG	N	A	C	T	C	C	A	N	N	N	C	N	C	A	N	N	C	A	A	G	A	N	T	G	0	8	P	8	8	2
SEN	SLP	2019	055	SEN_SLP_2019_055	Th.055.19	TANTNNNGTNTNNNCCCAAGNNTG	T	A	N	T	N	N	N	G	T	N	T	N	N	N	C	C	C	A	A	G	N	N	T	G	0	10	P	8	11	3
SEN	SLP	2019	056	SEN_SLP_2019_056	Th.056.19	TACCCCAGTCTGTACCCAAGACTG	T	A	C	C	C	C	A	G	T	C	T	G	T	A	C	C	C	A	A	G	A	C	T	G	0	0	M	8	0	1
SEN	SLP	2019	058	SEN_SLP_2019_058	Th058.19	TANTCNNNNNNNNNNCNNAGNNTG	T	A	N	T	C	N	N	N	N	N	N	N	N	N	N	C	N	N	A	G	N	N	T	G	0	15	P	8	16	5
SEN	SLP	2019	059	SEN_SLP_2019_059	Th059.19	TATTCCAGTTXGCACCTTCAACTG	T	A	T	T	C	C	A	G	T	T	X	G	C	A	C	C	T	T	C	A	A	C	T	G	1	0	M	8	0	1
SEN	SLP	2019	060	SEN_SLP_2019_060	Th060.19	TACTGGAGATCGTAAATTAGCCTG	T	A	C	T	G	G	A	G	A	T	C	G	T	A	A	A	T	T	A	G	C	C	T	G	0	0	M	8	0	1
SEN	SLP	2019	061	SEN_SLP_2019_061	TH61	TANTGCAGNNXACCCACTAGCNTG	T	A	N	T	G	C	A	G	N	N	X	A	C	C	C	A	C	T	A	G	C	N	T	G	1	4	P	8	5	2
SEN	SLP	2019	062	SEN_SLP_2019_062	TH62	TACTCGAGATTACCCCCTCGATTG	T	A	C	T	C	G	A	G	A	T	T	A	C	C	C	C	C	T	C	G	A	T	T	G	0	0	M	8	0	1
SEN	SLP	2019	063	SEN_SLP_2019_063	TH63	CACTCCAGNCCACACATTAGCCTG	C	A	C	T	C	C	A	G	N	C	C	A	C	A	C	A	T	T	A	G	C	C	T	G	0	1	M	8	1	1
SEN	SLP	2019	064	SEN_SLP_2019_064	TH64	CACCCGGGATTACCCCTAAGCTTG	C	A	C	C	C	G	G	G	A	T	T	A	C	C	C	C	T	A	A	G	C	T	T	G	0	0	M	8	0	1
SEN	SLP	2019	065	SEN_SLP_2019_065	TH65	NACTCCNGTXTXTACXNANNNTXG	N	A	C	T	C	C	N	G	T	X	T	X	T	A	C	X	N	A	N	N	N	T	X	G	4	6	P	8	6	2
SEN	SLP	2019	066	SEN_SLP_2019_066	TH66	NANNCCNGATCANNCCNTNNANTG	N	A	N	N	C	C	N	G	A	T	C	A	N	N	C	C	N	T	N	N	A	N	T	G	0	10	P	8	11	2
SEN	SLP	2019	068	SEN_SLP_2019_068	TH68	TACTCGAGATTACCCCCTCGATTG	T	A	C	T	C	G	A	G	A	T	T	A	C	C	C	C	C	T	C	G	A	T	T	G	0	0	M	8	0	1
SEN	SLP	2019	069	SEN_SLP_2019_069	TH69	TACTCGAAATTACCCCCAAGACTG	T	A	C	T	C	G	A	A	A	T	T	A	C	C	C	C	C	A	A	G	A	C	T	G	0	0	M	8	0	1
SEN	SLP	2019	070	SEN_SLP_2019_070	TH70	TACTCGGXAXCXTCCCCXAGACTG	T	A	C	T	C	G	G	X	A	X	C	X	T	C	C	C	C	X	A	G	A	C	T	G	4	0	M	8	0	1
SEN	SLP	2019	071	SEN_SLP_2019_071	TH71	TANTCGGGACCXCACXTACGNCTG	T	A	N	T	C	G	G	G	A	C	C	X	C	A	C	X	T	A	C	G	N	C	T	G	2	2	P	8	2	1
SEN	SLP	2019	072	SEN_SLP_2019_072	TH72	CANTCCNNANNGCACCTTAGACTG	C	A	N	T	C	C	N	N	A	N	N	G	C	A	C	C	T	T	A	G	A	C	T	G	0	5	P	8	5	2
SEN	SLP	2019	073	SEN_SLP_2019_073	TH73	TATTCGGGACTGCACCTTCGCCTG	T	A	T	T	C	G	G	G	A	C	T	G	C	A	C	C	T	T	C	G	C	C	T	G	0	0	M	8	0	1
SEN	SLP	2019	074	SEN_SLP_2019_074	TH74	TACTGCAGTTTGCAACTAAACCTG	T	A	C	T	G	C	A	G	T	T	T	G	C	A	A	C	T	A	A	A	C	C	T	G	0	0	M	8	0	1
SEN	SLP	2019	075	SEN_SLP_2019_075	TH75	TACTCCAGTCNACCACTACGCTTG	T	A	C	T	C	C	A	G	T	C	N	A	C	C	A	C	T	A	C	G	C	T	T	G	0	1	M	8	1	1
SEN	SLP	2019	076	SEN_SLP_2019_076	TH76	CACTCGAGTTNGTACCCTAACCTG	C	A	C	T	C	G	A	G	T	T	N	G	T	A	C	C	C	T	A	A	C	C	T	G	0	1	M	8	1	1
SEN	SLP	2019	077	SEN_SLP_2019_077	TH77	TACTCCGGNNCGCCCCNAAGNCTG	T	A	C	T	C	C	G	G	N	N	C	G	C	C	C	C	N	A	A	G	N	C	T	G	0	4	P	8	8	2
SEN	SLP	2019	078	SEN_SLP_2019_078	TH78_mixed	TACTCCGGATTATCCCCTNGCTTG	T	A	C	T	C	C	G	G	A	T	T	A	T	C	C	C	C	T	N	G	C	T	T	G	0	1	M	8	1	1
SEN	SLP	2020	001	SEN_SLP_2020_001	SLP_20_1	NACTCNAGATCANNNANANGNNTG	N	A	C	T	C	N	A	G	A	T	C	A	N	N	N	A	N	A	N	G	N	N	T	G	0	9	P	5.3	11	2
SEN	SLP	2020	002	SEN_SLP_2020_002	SLP_20_2	TANTCNANNNTANNCNNNNGNNTG	T	A	N	T	C	N	A	N	N	N	T	A	N	N	C	N	N	N	N	G	N	N	T	G	0	13	P	5.3	16	4
SEN	SLP	2020	003	SEN_SLP_2020_003	SLP_20_3	TACTGGAGTTTGCAACCAAGCCTG	T	A	C	T	G	G	A	G	T	T	T	G	C	A	A	C	C	A	A	G	C	C	T	G	0	0	M	5.3	6	1
SEN	SLP	2020	004	SEN_SLP_2020_004	SLP_20_4	TACCCCAGACTGCAACTTAGCCTG	T	A	C	C	C	C	A	G	A	C	T	G	C	A	A	C	T	T	A	G	C	C	T	G	0	0	M	5.3	4	1
SEN	SLP	2020	005	SEN_SLP_2020_005	SLP_20_5	TACCGCGGTCTGCAACTAAGCTTG	T	A	C	C	G	C	G	G	T	C	T	G	C	A	A	C	T	A	A	G	C	T	T	G	0	0	M	5.3	6	1
SEN	SLP	2020	006	SEN_SLP_2020_006	SLP_20_6	CACTGGGGTTTACACCCTAGCCTG	C	A	C	T	G	G	G	G	T	T	T	A	C	A	C	C	C	T	A	G	C	C	T	G	0	0	M	5.3	2	1
SEN	SLP	2020	007	SEN_SLP_2020_007	SLP_20_7	TATCCCAGTCCGTCCCCTAGCTTG	T	A	T	C	C	C	A	G	T	C	C	G	T	C	C	C	C	T	A	G	C	T	T	G	0	0	M	5.3	1	1
SEN	SLP	2020	008	SEN_SLP_2020_008	SLP_20_8	CACTCNNGTNCNNACATTAGCNTG	C	A	C	T	C	N	N	G	T	N	C	N	N	A	C	A	T	T	A	G	C	N	T	G	0	6	P	5.3	6	2
SEN	SLP	2020	009	SEN_SLP_2020_009	SLP_20_9	TACTCGAGATCXTACCTTCGCTTG	T	A	C	T	C	G	A	G	A	T	C	X	T	A	C	C	T	T	C	G	C	T	T	G	1	0	M	5.3	4	1
SEN	SLP	2020	010	SEN_SLP_2020_010	SLP_20_10	TGCTCGAANCTGCAACTTCGCNTG	T	G	C	T	C	G	A	A	N	C	T	G	C	A	A	C	T	T	C	G	C	N	T	G	0	2	P	5.3	8	1
SEN	SLP	2020	011	SEN_SLP_2020_011	SLP_20_11	CATTCGGGACCGCACCCAAGATTG	C	A	T	T	C	G	G	G	A	C	C	G	C	A	C	C	C	A	A	G	A	T	T	G	0	0	M	5.3	0	1
SEN	SLP	2020	012	SEN_SLP_2020_012	SLP_20_12	CACTCCGGATCACACATAAGCCTG	C	A	C	T	C	C	G	G	A	T	C	A	C	A	C	A	T	A	A	G	C	C	T	G	0	0	M	5.3	4	1
SEN	SLP	2020	013	SEN_SLP_2020_013	SLP_20_13	TACCNCAGNCCGCNCCCAANNCTG	T	A	C	C	N	C	A	G	N	C	C	G	C	N	C	C	C	A	A	N	N	C	T	G	0	5	P	5.3	8	2
SEN	SLP	2020	014	SEN_SLP_2020_014	SLP_20_14	TACTCCAGACTACACCTACGACTG	T	A	C	T	C	C	A	G	A	C	T	A	C	A	C	C	T	A	C	G	A	C	T	G	0	0	M	5.3	4	1
SEN	SLP	2020	015	SEN_SLP_2020_015	SLP_20_15	TACCCCAGACXGTAACCACGCTTG	T	A	C	C	C	C	A	G	A	C	X	G	T	A	A	C	C	A	C	G	C	T	T	G	1	0	M	5.3	4	1
SEN	SLP	2020	016	SEN_SLP_2020_016	SLP_20_16	CACTCCAGTTTATACACTAGATTG	C	A	C	T	C	C	A	G	T	T	T	A	T	A	C	A	C	T	A	G	A	T	T	G	0	0	M	5.3	0	1
SEN	SLP	2020	017	SEN_SLP_2020_017	SLP17	TXTCGCNGATTGTCCCTTAGATTG	T	X	T	C	G	C	N	G	A	T	T	G	T	C	C	C	T	T	A	G	A	T	T	G	1	1	M	5.3	9	1
SEN	SLP	2020	018	SEN_SLP_2020_018	SLP18	CACTCCAGACTXCCCCCTCGCTTG	C	A	C	T	C	C	A	G	A	C	T	X	C	C	C	C	C	T	C	G	C	T	T	G	1	0	M	5.3	2	1
SEN	SLP	2020	019	SEN_SLP_2020_019	SLP19	NANNNNNNNNNNNANNNANNNNTG	N	A	N	N	N	N	N	N	N	N	N	N	N	A	N	N	N	A	N	N	N	N	T	G	0	19	P	5.3	20	15
SEN	SLP	2020	020	SEN_SLP_2020_020	SLP20	TATTCCAGATCGTACACAAGCTTG	T	A	T	T	C	C	A	G	A	T	C	G	T	A	C	A	C	A	A	G	C	T	T	G	0	0	M	5.3	0	1
SEN	SLP	2020	021	SEN_SLP_2020_021	SLP21	TACTGCAGATTACCACCAAGCCTG	T	A	C	T	G	C	A	G	A	T	T	A	C	C	A	C	C	A	A	G	C	C	T	G	0	0	M	5.3	6	1
SEN	SLP	2020	022	SEN_SLP_2020_022	SLP22	TATTGGAGTCXACACCCTAACTTG	T	A	T	T	G	G	A	G	T	C	X	A	C	A	C	C	C	T	A	A	C	T	T	G	1	0	M	5.3	0	1
SEN	SLP	2020	023	SEN_SLP_2020_023	SLP23	TACTCGNGTTXACAACCACAATTG	T	A	C	T	C	G	N	G	T	T	X	A	C	A	A	C	C	A	C	A	A	T	T	G	1	1	M	5.3	6	1
SEN	SLP	2020	024	SEN_SLP_2020_024	SLP24	TACTCCAGTCXATACCTTAACCTG	T	A	C	T	C	C	A	G	T	C	X	A	T	A	C	C	T	T	A	A	C	C	T	G	1	0	M	5.3	0	1
SEN	SLP	2020	025	SEN_SLP_2020_025	SLP25	TACTCCAGTCXGCCCCTAAGATTG	T	A	C	T	C	C	A	G	T	C	X	G	C	C	C	C	T	A	A	G	A	T	T	G	1	0	M	5.3	1	1
SEN	SLP	2020	026	SEN_SLP_2020_026	SLP26	TATTCCNGATTATAACCTAACTTG	T	A	T	T	C	C	N	G	A	T	T	A	T	A	A	C	C	T	A	A	C	T	T	G	0	1	M	5.3	4	1
SEN	SLP	2020	027	SEN_SLP_2020_027	SLP27	TATTCCNGATTATAACCTAACTTG	T	A	T	T	C	C	N	G	A	T	T	A	T	A	A	C	C	T	A	A	C	T	T	G	0	1	M	5.3	4	1
SEN	SLP	2020	028	SEN_SLP_2020_028	SLP28	TATTCCNGATTATAACCTAACTTG	T	A	T	T	C	C	N	G	A	T	T	A	T	A	A	C	C	T	A	A	C	T	T	G	0	1	M	5.3	4	1
SEN	SLP	2020	029	SEN_SLP_2020_029	SLP29	TATTCCNGATTATAACCTAACTTG	T	A	T	T	C	C	N	G	A	T	T	A	T	A	A	C	C	T	A	A	C	T	T	G	0	1	M	5.3	6	1
SEN	SLP	2020	030	SEN_SLP_2020_030	SLP30	TATTCCNGATTATAACCTAACTTG	T	A	T	T	C	C	N	G	A	T	T	A	T	A	A	C	C	T	A	A	C	T	T	G	0	1	M	5.3	4	1
SEN	SLP	2020	031	SEN_SLP_2020_031	SLP31	TACTCCNGTCXATACCTTNGATTG	T	A	C	T	C	C	N	G	T	C	X	A	T	A	C	C	T	T	N	G	A	T	T	G	1	2	P	5.3	4	1
SEN	SLP	2020	032	SEN_SLP_2020_032	SLP32	CACTCCNGATCATCACTTAGCCTG	C	A	C	T	C	C	N	G	A	T	C	A	T	C	A	C	T	T	A	G	C	C	T	G	0	1	M	5.3	6	1
SEN	SLP	2020	033	SEN_SLP_2020_033	SLP33	TNCNCCAGATCGTAANTAAGNNTG	T	N	C	N	C	C	A	G	A	T	C	G	T	A	A	N	T	A	A	G	N	N	T	G	0	5	P	5.3	8	2
SEN	SLP	2020	034	SEN_SLP_2020_034	SLP34	CATTCCAGACTGCACCTACAATTG	C	A	T	T	C	C	A	G	A	C	T	G	C	A	C	C	T	A	C	A	A	T	T	G	0	0	M	5.3	6	1
SEN	SLP	2020	035	SEN_SLP_2020_035	SLP35	TACTCCAGATCACCNCNACGNTTG	T	A	C	T	C	C	A	G	A	T	C	A	C	C	N	C	N	A	C	G	N	T	T	G	0	3	P	5.3	6	2
SEN	SLP	2020	036	SEN_SLP_2020_036	SLP36	CACTCGAGATCGCACCCTCGATTG	C	A	C	T	C	G	A	G	A	T	C	G	C	A	C	C	C	T	C	G	A	T	T	G	0	0	M	5.3	2	1
SEN	SLP	2020	037	SEN_SLP_2020_037	SLP37	TANTCCNGATTATAACCTAACTTG	T	A	N	T	C	C	N	G	A	T	T	A	T	A	A	C	C	T	A	A	C	T	T	G	0	2	P	5.3	5	1
SEN	SLP	2020	038	SEN_SLP_2020_038	SLP38	TACTCCAGTCTGTAACCTAGCTTG	T	A	C	T	C	C	A	G	T	C	T	G	T	A	A	C	C	T	A	G	C	T	T	G	0	0	M	5.3	4	1
SEN	SLP	2020	039	SEN_SLP_2020_039	SLP39	TATCCCAGATCACACCCAAGCTTG	T	A	T	C	C	C	A	G	A	T	C	A	C	A	C	C	C	A	A	G	C	T	T	G	0	0	M	5.3	2	1
SEN	SLP	2020	040	SEN_SLP_2020_040	SLP40	TANTCCAGNCXNCANCCNNGNCTG	T	A	N	T	C	C	A	G	N	C	X	N	C	A	N	C	C	N	N	G	N	C	T	G	1	7	P	5.3	7	2
SEN	SLP	2020	041	SEN_SLP_2020_041	SLP41	CACTCGNGNTCGCCNCTANNCCTG	C	A	C	T	C	G	N	G	N	T	C	G	C	C	N	C	T	A	N	N	C	C	T	G	0	5	P	5.3	8	2
SEN	SLP	2020	042	SEN_SLP_2020_042	SLP42	NACTNNAGATTNTAACNANGNTTG	N	A	C	T	N	N	A	G	A	T	T	N	T	A	A	C	N	A	N	G	N	T	T	G	0	7	P	5.3	9	2
SEN	SLP	2020	043	SEN_SLP_2020_043	SLP43	CGCTNCNNNTCGCCCCNTAGNCTG	C	G	C	T	N	C	N	N	N	T	C	G	C	C	C	C	N	T	A	G	N	C	T	G	0	6	P	5.3	13	2
SEN	SLP	2020	044	SEN_SLP_2020_044	SLP44	NACCCGAGANNNNAACNTAGANTG	N	A	C	C	C	G	A	G	A	N	N	N	N	A	A	C	N	T	A	G	A	N	T	G	0	7	P	5.3	11	2
SEN	SLP	2020	045	SEN_SLP_2020_045	SLP45	TATTGGAGACTATACCCACGATTG	T	A	T	T	G	G	A	G	A	C	T	A	T	A	C	C	C	A	C	G	A	T	T	G	0	0	M	5.3	4	1
SEN	SLP	2020	046	SEN_SLP_2020_046	SLP46	TACTCCAGATCGTACCTTNACTTG	T	A	C	T	C	C	A	G	A	T	C	G	T	A	C	C	T	T	N	A	C	T	T	G	0	1	M	5.3	5	1
SEN	SLP	2020	047	SEN_SLP_2020_047	SLP47	TANTNNNGANNNCNCCNNNNNCTG	T	A	N	T	N	N	N	G	A	N	N	N	C	N	C	C	N	N	N	N	N	C	T	G	0	13	P	5.3	16	4
SEN	SLP	2020	048	SEN_SLP_2020_048	SLP48	TGTTCCNGACTANACCTTCNCCTG	T	G	T	T	C	C	N	G	A	C	T	A	N	A	C	C	T	T	C	N	C	C	T	G	0	3	P	5.3	7	1
SEN	SLP	2020	049	SEN_SLP_2020_049	SLP49	CACTGCAGATTATAACCTCGACTG	C	A	C	T	G	C	A	G	A	T	T	A	T	A	A	C	C	T	C	G	A	C	T	G	0	0	M	5.3	2	1
SEN	SLP	2020	050	SEN_SLP_2020_050	SLP50	TACTCCNGTCTGCACCTAAGCCTG	T	A	C	T	C	C	N	G	T	C	T	G	C	A	C	C	T	A	A	G	C	C	T	G	0	1	M	5.3	4	1

## Sheet: KDG
cc	ISO3	Year	Number_Text	Sample_Name	Raw_Name	Barcode_String	A1	B1	A2	B2	A3	B3	A4	B4	A5	B5	A6	B6	A7	B7	A8	B8	A9	B9	A10	B10	A11	B11	A12	B12	X	N	M/P	Delta_CT_Threshold	Adjusted_Het	mccoil_median
SEN	KDG	2015	002	SEN_KDG_2015_002	2	TANNNGNNNNNNNNCNNAANNNTG	T	A	N	N	N	G	N	N	N	N	N	N	N	N	C	N	N	A	A	N	N	N	T	G	0	16	P	8	17	10
SEN	KDG	2015	008	SEN_KDG_2015_008	8	CACTCCNGATXNCAAATAAGACTG	C	A	C	T	C	C	N	G	A	T	X	N	C	A	A	A	T	A	A	G	A	C	T	G	1	2	P	8	4	1
SEN	KDG	2015	009	SEN_KDG_2015_009	9	CACTCCGGTTXACACATAAGATTG	C	A	C	T	C	C	G	G	T	T	X	A	C	A	C	A	T	A	A	G	A	T	T	G	1	0	M	8	0	1
SEN	KDG	2015	010	SEN_KDG_2015_010	10	TACTCCAATTTGCCCATTNGACTG	T	A	C	T	C	C	A	A	T	T	T	G	C	C	C	A	T	T	N	G	A	C	T	G	0	1	M	8	1	1
SEN	KDG	2015	011	SEN_KDG_2015_011	11	TATTCCAGACXATACACANGATTG	T	A	T	T	C	C	A	G	A	C	X	A	T	A	C	A	C	A	N	G	A	T	T	G	1	1	M	8	1	1
SEN	KDG	2015	012	SEN_KDG_2015_012	12	TANNCNNGANNGNACNNANNNNTG	T	A	N	N	C	N	N	G	A	N	N	G	N	A	C	N	N	A	N	N	N	N	T	G	0	13	P	8	14	4
SEN	KDG	2015	013	SEN_KDG_2015_013	13	TGTTCCGGTTCACACCTAAGCTTG	T	G	T	T	C	C	G	G	T	T	C	A	C	A	C	C	T	A	A	G	C	T	T	G	0	0	M	8	0	1
SEN	KDG	2015	014	SEN_KDG_2015_014	14	NACNCCAGATNANACCNAAGACTG	N	A	C	N	C	C	A	G	A	T	N	A	N	A	C	C	N	A	A	G	A	C	T	G	0	5	P	8	5	2
SEN	KDG	2015	015	SEN_KDG_2015_015	15	CACTGCAGTCXACCCCTTAAACTG	C	A	C	T	G	C	A	G	T	C	X	A	C	C	C	C	T	T	A	A	A	C	T	G	1	0	M	8	0	1
SEN	KDG	2015	021	SEN_KDG_2015_021	21	TACTGCAGATCACCCATANGACTG	T	A	C	T	G	C	A	G	A	T	C	A	C	C	C	A	T	A	N	G	A	C	T	G	0	1	M	8	1	1
SEN	KDG	2015	023	SEN_KDG_2015_023	23	TACTCCAGATCACACCTAAGACTG	T	A	C	T	C	C	A	G	A	T	C	A	C	A	C	C	T	A	A	G	A	C	T	G	0	0	M	8	0	1
SEN	KDG	2015	024	SEN_KDG_2015_024	24	TATCCCAGAXCGCACCCTAGATTG	T	A	T	C	C	C	A	G	A	X	C	G	C	A	C	C	C	T	A	G	A	T	T	G	1	0	M	8	0	1
SEN	KDG	2015	025	SEN_KDG_2015_025	25	TACTCGGGANTGCNCCTAAGACTG	T	A	C	T	C	G	G	G	A	N	T	G	C	N	C	C	T	A	A	G	A	C	T	G	0	2	P	8	2	1
SEN	KDG	2015	026	SEN_KDG_2015_026	26	TATTGGAGATCACACCTAAGCTTG	T	A	T	T	G	G	A	G	A	T	C	A	C	A	C	C	T	A	A	G	C	T	T	G	0	0	M	8	0	1
SEN	KDG	2015	027	SEN_KDG_2015_027	27	TACTNCANANNNNNNNCANGNTTG	T	A	C	T	N	C	A	N	A	N	N	N	N	N	N	N	C	A	N	G	N	T	T	G	0	11	P	8	12	3
SEN	KDG	2015	028	SEN_KDG_2015_028	28	TATTCCAGACTNCCCCCAAGACTG	T	A	T	T	C	C	A	G	A	C	T	N	C	C	C	C	C	A	A	G	A	C	T	G	0	1	M	8	2	1
SEN	KDG	2015	035	SEN_KDG_2015_035	35	CACTCGAGTTXACAACTANGATTG	C	A	C	T	C	G	A	G	T	T	X	A	C	A	A	C	T	A	N	G	A	T	T	G	1	1	M	8	1	1
SEN	KDG	2015	036	SEN_KDG_2015_036	36	TACTCCANACTACACCCAAGCCTG	T	A	C	T	C	C	A	N	A	C	T	A	C	A	C	C	C	A	A	G	C	C	T	G	0	1	M	8	1	1
SEN	KDG	2015	037	SEN_KDG_2015_037	37	TACCCCAGACCATCACTAAAATTG	T	A	C	C	C	C	A	G	A	C	C	A	T	C	A	C	T	A	A	A	A	T	T	G	0	0	M	8	0	1
SEN	KDG	2015	038	SEN_KDG_2015_038	38	TACTCGGGACTACAACTTNGACTG	T	A	C	T	C	G	G	G	A	C	T	A	C	A	A	C	T	T	N	G	A	C	T	G	0	1	M	8	1	1
SEN	KDG	2015	039	SEN_KDG_2015_039	39	CACTCCAGTTCGCACCCAAGCCTG	C	A	C	T	C	C	A	G	T	T	C	G	C	A	C	C	C	A	A	G	C	C	T	G	0	0	M	8	0	1
SEN	KDG	2015	040	SEN_KDG_2015_040	40	NACNCNNGNTTNNNNCNNNGNNTG	N	A	C	N	C	N	N	G	N	T	T	N	N	N	N	C	N	N	N	G	N	N	T	G	0	14	P	8	15	5
SEN	KDG	2015	041	SEN_KDG_2015_041	41	TGCTCCGGATNATCAACTNAACTG	T	G	C	T	C	C	G	G	A	T	N	A	T	C	A	A	C	T	N	A	A	C	T	G	0	2	P	8	4	1
SEN	KDG	2015	042	SEN_KDG_2015_042	42	CGCTGCGGTTCACCCXCAAGATTG	C	G	C	T	G	C	G	G	T	T	C	A	C	C	C	X	C	A	A	G	A	T	T	G	1	0	M	8	0	1
SEN	KDG	2015	043	SEN_KDG_2015_043	43	NACTGNNGNCNNTNNNNNNNNTTG	N	A	C	T	G	N	N	G	N	C	N	N	T	N	N	N	N	N	N	N	N	T	T	G	0	14	P	8	15	8
SEN	KDG	2015	049	SEN_KDG_2015_049	49	TXTCCCGGTTCGCACXTTCGATTG	T	X	T	C	C	C	G	G	T	T	C	G	C	A	C	X	T	T	C	G	A	T	T	G	2	0	M	8	0	1
SEN	KDG	2015	050	SEN_KDG_2015_050	50	CACTCNAGNNTACNCCCANGNCTG	C	A	C	T	C	N	A	G	N	N	T	A	C	N	C	C	C	A	N	G	N	C	T	G	0	6	P	8	6	2
SEN	KDG	2015	051	SEN_KDG_2015_051	51	CACTCCAGACTACACCTAAACTTG	C	A	C	T	C	C	A	G	A	C	T	A	C	A	C	C	T	A	A	A	C	T	T	G	0	0	M	8	0	1
SEN	KDG	2015	052	SEN_KDG_2015_052	52	TNNTNCAGACTGNACCCAAGACTG	T	N	N	T	N	C	A	G	A	C	T	G	N	A	C	C	C	A	A	G	A	C	T	G	0	4	P	8	4	2
SEN	KDG	2015	053	SEN_KDG_2015_053	53	TACCCNANNNXNCAACCTNNNNTG	T	A	C	C	C	N	A	N	N	N	X	N	C	A	A	C	C	T	N	N	N	N	T	G	1	9	P	8	9	2
SEN	KDG	2015	054	SEN_KDG_2015_054	54	CACTGCGGTTTXTCCACACGATTG	C	A	C	T	G	C	G	G	T	T	T	X	T	C	C	A	C	A	C	G	A	T	T	G	1	0	M	8	0	1
SEN	KDG	2015	055	SEN_KDG_2015_055	55	TACTGCGGACTATACCCAAGCCTG	T	A	C	T	G	C	G	G	A	C	T	A	T	A	C	C	C	A	A	G	C	C	T	G	0	0	M	8	0	1
SEN	KDG	2015	056	SEN_KDG_2015_056	56	TATTNCAGNNCNNCCCTTCGANTG	T	A	T	T	N	C	A	G	N	N	C	N	N	C	C	C	T	T	C	G	A	N	T	G	0	6	P	8	6	2
SEN	KDG	2015	057	SEN_KDG_2015_057	57	CXCTNNGGACTAXCCCNAAGCTTG	C	X	C	T	N	N	G	G	A	C	T	A	X	C	C	C	N	A	A	G	C	T	T	G	2	3	P	8	3	1
SEN	KDG	2015	063	SEN_KDG_2015_063	63	TACTGCGGATNNCACCCANGATTG	T	A	C	T	G	C	G	G	A	T	N	N	C	A	C	C	C	A	N	G	A	T	T	G	0	3	P	8	6	1
SEN	KDG	2015	064	SEN_KDG_2015_064	64	CATTCGAGACTACACATTCACCTG	C	A	T	T	C	G	A	G	A	C	T	A	C	A	C	A	T	T	C	A	C	C	T	G	0	0	M	8	0	1
SEN	KDG	2015	065	SEN_KDG_2015_065	65	CACTCCGGATCATACCTTAGCTTG	C	A	C	T	C	C	G	G	A	T	C	A	T	A	C	C	T	T	A	G	C	T	T	G	0	0	M	8	0	1
SEN	KDG	2015	066	SEN_KDG_2015_066	66	TNTCCNAGTTCGCANCCANGCCTG	T	N	T	C	C	N	A	G	T	T	C	G	C	A	N	C	C	A	N	G	C	C	T	G	0	4	P	8	4	1
SEN	KDG	2015	067	SEN_KDG_2015_067	67	TACTCNGNNNCGTACCTAAGCTTG	T	A	C	T	C	N	G	N	N	N	C	G	T	A	C	C	T	A	A	G	C	T	T	G	0	4	P	8	5	2
SEN	KDG	2015	068	SEN_KDG_2015_068	68	TATTCCAGATTGTACACANACTTG	T	A	T	T	C	C	A	G	A	T	T	G	T	A	C	A	C	A	N	A	C	T	T	G	0	1	M	8	2	1
SEN	KDG	2015	069	SEN_KDG_2015_069	69	CACTCNAGNCTACCCACAAGCTTG	C	A	C	T	C	N	A	G	N	C	T	A	C	C	C	A	C	A	A	G	C	T	T	G	0	2	P	8	2	1
SEN	KDG	2015	070	SEN_KDG_2015_070	70	NACNNNNNNNNNNACCNNNGCNTG	N	A	C	N	N	N	N	N	N	N	N	N	N	A	C	C	N	N	N	G	C	N	T	G	0	15	P	8	16	5
SEN	KDG	2015	071	SEN_KDG_2015_071	71	CACCCGAAATTACAACTTNGATTG	C	A	C	C	C	G	A	A	A	T	T	A	C	A	A	C	T	T	N	G	A	T	T	G	0	1	M	8	1	1
SEN	KDG	2015	077	SEN_KDG_2015_077	77	TACTGGAAACCNTAACTTAACTTG	T	A	C	T	G	G	A	A	A	C	C	N	T	A	A	C	T	T	A	A	C	T	T	G	0	1	M	8	2	1
SEN	KDG	2015	078	SEN_KDG_2015_078	78	TACTCCNAACXATACCCAAGCTTG	T	A	C	T	C	C	N	A	A	C	X	A	T	A	C	C	C	A	A	G	C	T	T	G	1	1	M	8	2	1
SEN	KDG	2015	079	SEN_KDG_2015_079	79	CATTGGAGTTTXCACCTTNGCTTG	C	A	T	T	G	G	A	G	T	T	T	X	C	A	C	C	T	T	N	G	C	T	T	G	1	1	M	8	1	1
SEN	KDG	2015	080	SEN_KDG_2015_080	80	TACTCCAATCXACCACCTNGCCTG	T	A	C	T	C	C	A	A	T	C	X	A	C	C	A	C	C	T	N	G	C	C	T	G	1	1	M	8	1	1
SEN	KDG	2015	081	SEN_KDG_2015_081	81	CACTCCNGACXGTACCCTNAACTG	C	A	C	T	C	C	N	G	A	C	X	G	T	A	C	C	C	T	N	A	A	C	T	G	1	2	P	8	4	1
SEN	KDG	2015	082	SEN_KDG_2015_082	82	TATTCCAGTCXACCCCTAAGACTG	T	A	T	T	C	C	A	G	T	C	X	A	C	C	C	C	T	A	A	G	A	C	T	G	1	0	M	8	0	1
SEN	KDG	2015	083	SEN_KDG_2015_083	83	CGCTCNNGANTNTACCCAAGANTG	C	G	C	T	C	N	N	G	A	N	T	N	T	A	C	C	C	A	A	G	A	N	T	G	0	5	P	8	5	2
SEN	KDG	2015	084	SEN_KDG_2015_084	84	NNNTCNNGANCGTACCCANNNNTG	N	N	N	T	C	N	N	G	A	N	C	G	T	A	C	C	C	A	N	N	N	N	T	G	0	10	P	8	11	2
SEN	KDG	2015	085	SEN_KDG_2015_085	85	TACTCCAGATTGCCCACANGCCTG	T	A	C	T	C	C	A	G	A	T	T	G	C	C	C	A	C	A	N	G	C	C	T	G	0	1	M	8	1	1
SEN	KDG	2015	091	SEN_KDG_2015_091	91	TACTCCAGATNNCCCACANGCCTG	T	A	C	T	C	C	A	G	A	T	N	N	C	C	C	A	C	A	N	G	C	C	T	G	0	3	P	8	6	1
SEN	KDG	2015	093	SEN_KDG_2015_093	93	NATTCCAGTNCNCACACAAGANTG	N	A	T	T	C	C	A	G	T	N	C	N	C	A	C	A	C	A	A	G	A	N	T	G	0	4	P	8	4	2
SEN	KDG	2015	094	SEN_KDG_2015_094	94	TACCGGAAACXACACCCTAGATTG	T	A	C	C	G	G	A	A	A	C	X	A	C	A	C	C	C	T	A	G	A	T	T	G	1	0	M	8	0	1
SEN	KDG	2015	095	SEN_KDG_2015_095	95	NGTTNNGGNNNNNACCNAANNNTG	N	G	T	T	N	N	G	G	N	N	N	N	N	A	C	C	N	A	A	N	N	N	T	G	0	12	P	8	13	5
SEN	KDG	2015	096	SEN_KDG_2015_096	96	TANTNCANANCNNACNNAAGCNTG	T	A	N	T	N	C	A	N	A	N	C	N	N	A	C	N	N	A	A	G	C	N	T	G	0	9	P	8	9	2
SEN	KDG	2015	097	SEN_KDG_2015_097	97	NANTCNNNNCNNTNCCNNNNNNTG	N	A	N	T	C	N	N	N	N	C	N	N	T	N	C	C	N	N	N	N	N	N	T	G	0	15	P	8	16	7
SEN	KDG	2015	098	SEN_KDG_2015_098	98	TACTCGNGTCXGCAACCAAGATTG	T	A	C	T	C	G	N	G	T	C	X	G	C	A	A	C	C	A	A	G	A	T	T	G	1	1	M	8	2	1
SEN	KDG	2015	185	SEN_KDG_2015_185	185	TANTNNNGNNNNCNCNNAANNNTG	T	A	N	T	N	N	N	G	N	N	N	N	C	N	C	N	N	A	A	N	N	N	T	G	0	14	P	8	15	4
SEN	KDG	2015	186	SEN_KDG_2015_186	186	TACTCCAGATXACACCCTCAACTG	T	A	C	T	C	C	A	G	A	T	X	A	C	A	C	C	C	T	C	A	A	C	T	G	1	0	M	8	0	1
SEN	KDG	2015	187	SEN_KDG_2015_187	187	TANTCCGGANCGCAACTAAGATTG	T	A	N	T	C	C	G	G	A	N	C	G	C	A	A	C	T	A	A	G	A	T	T	G	0	2	P	8	2	1
SEN	KDG	2015	188	SEN_KDG_2015_188	188	CATTGGAGATCGCACCCAAGCTTG	C	A	T	T	G	G	A	G	A	T	C	G	C	A	C	C	C	A	A	G	C	T	T	G	0	0	M	8	0	1
SEN	KDG	2015	189	SEN_KDG_2015_189	189	TGCTGCAGTTXACACCTTAGNTTG	T	G	C	T	G	C	A	G	T	T	X	A	C	A	C	C	T	T	A	G	N	T	T	G	1	1	M	8	1	1
SEN	KDG	2015	190	SEN_KDG_2015_190	190	CACCCGAGATTACAAACANGCCTG	C	A	C	C	C	G	A	G	A	T	T	A	C	A	A	A	C	A	N	G	C	C	T	G	0	1	M	8	1	1
SEN	KDG	2015	191	SEN_KDG_2015_191	191	TACTCCNGATTNTACATAAGATTG	T	A	C	T	C	C	N	G	A	T	T	N	T	A	C	A	T	A	A	G	A	T	T	G	0	2	P	8	4	1
SEN	KDG	2015	192	SEN_KDG_2015_192	192	NACCNNAAACTGCAACCAAGACTG	N	A	C	C	N	N	A	A	A	C	T	G	C	A	A	C	C	A	A	G	A	C	T	G	0	3	P	8	4	1
SEN	KDG	2016	014	SEN_KDG_2016_014	Kg.014.16	TATTXCAGTTXACAACTTAGCTTG	T	A	T	T	X	C	A	G	T	T	X	A	C	A	A	C	T	T	A	G	C	T	T	G	2	0	M	8	0	1
SEN	KDG	2016	015	SEN_KDG_2016_015	Kg.015.16	TANCXCNGNNCGCCANTANNNTTG	T	A	N	C	X	C	N	G	N	N	C	G	C	C	A	N	T	A	N	N	N	T	T	G	1	8	P	8	8	2
SEN	KDG	2016	016	SEN_KDG_2016_016	Kg.016.16	CACTCCNGATTACCCCCTAGCTTG	C	A	C	T	C	C	N	G	A	T	T	A	C	C	C	C	C	T	A	G	C	T	T	G	0	1	M	8	2	1
SEN	KDG	2016	017	SEN_KDG_2016_017	Kg.017.16	NNCTXNAGNTNNNANCNANGNNTG	N	N	C	T	X	N	A	G	N	T	N	N	N	A	N	C	N	A	N	G	N	N	T	G	1	12	P	8	13	4
SEN	KDG	2016	018	SEN_KDG_2016_018	Kg.018.16	NACTXCNGTNNACNNCNTCGNTTG	N	A	C	T	X	C	N	G	T	N	N	A	C	N	N	C	N	T	C	G	N	T	T	G	1	8	P	8	8	2
SEN	KDG	2016	019	SEN_KDG_2016_019	Kg.019.16	TACTXCAGTTTGTAACTAAGCCTG	T	A	C	T	X	C	A	G	T	T	T	G	T	A	A	C	T	A	A	G	C	C	T	G	1	0	M	8	0	1
SEN	KDG	2016	020	SEN_KDG_2016_020	Kg.020.16	NACNNNNNNTNNNACCNANGNCTG	N	A	C	N	N	N	N	N	N	T	N	N	N	A	C	C	N	A	N	G	N	C	T	G	0	13	P	8	14	4
SEN	KDG	2016	021	SEN_KDG_2016_021	Kg.021.16	NACTCNAGANTNNANCNTNNNNTG	N	A	C	T	C	N	A	G	A	N	T	N	N	A	N	C	N	T	N	N	N	N	T	G	0	11	P	8	12	3
SEN	KDG	2016	022	SEN_KDG_2016_022	Kg.022.16	TACTGCNGNNCGCACNNAAGCCTG	T	A	C	T	G	C	N	G	N	N	C	G	C	A	C	N	N	A	A	G	C	C	T	G	0	5	P	8	5	2
SEN	KDG	2016	023	SEN_KDG_2016_023	Kg.023.16	TACCGGAGATTANACCCANGATTG	T	A	C	C	G	G	A	G	A	T	T	A	N	A	C	C	C	A	N	G	A	T	T	G	0	2	P	8	2	1
SEN	KDG	2016	024	SEN_KDG_2016_024	Kg.024.16	TACTCGAGATCXCACCCAAGATTG	T	A	C	T	C	G	A	G	A	T	C	X	C	A	C	C	C	A	A	G	A	T	T	G	1	0	M	8	0	1
SEN	KDG	2016	025	SEN_KDG_2016_025	Kg.025.16	TATCCCNNATCGTACCNNNGNCTG	T	A	T	C	C	C	N	N	A	T	C	G	T	A	C	C	N	N	N	G	N	C	T	G	0	6	P	8	7	2
SEN	KDG	2016	026	SEN_KDG_2016_026	Kg.026.16	TACTNNANNNCNNANCNAAGNTTG	T	A	C	T	N	N	A	N	N	N	C	N	N	A	N	C	N	A	A	G	N	T	T	G	0	10	P	8	11	3
SEN	KDG	2016	027	SEN_KDG_2016_027	Kg.027.16	CACCCCAGACXGCACACAAGCCTG	C	A	C	C	C	C	A	G	A	C	X	G	C	A	C	A	C	A	A	G	C	C	T	G	1	0	M	8	0	1
SEN	KDG	2016	028	SEN_KDG_2016_028	Kg.028.16	CACCCGNGTCXACACCTTAGACTG	C	A	C	C	C	G	N	G	T	C	X	A	C	A	C	C	T	T	A	G	A	C	T	G	1	1	M	8	2	1
SEN	KDG	2016	029	SEN_KDG_2016_029	Kg.029.16	CANTCGNGTTNGCANCNTAGNNTG	C	A	N	T	C	G	N	G	T	T	N	G	C	A	N	C	N	T	A	G	N	N	T	G	0	7	P	8	7	2
SEN	KDG	2016	030	SEN_KDG_2016_030	Kg.030.16	TATTGGAGATCGTCCCCANGCCTG	T	A	T	T	G	G	A	G	A	T	C	G	T	C	C	C	C	A	N	G	C	C	T	G	0	1	M	8	2	1
SEN	KDG	2016	031	SEN_KDG_2016_031	Kg.031.16	CACTCCAGATTGTAAACTAGACTG	C	A	C	T	C	C	A	G	A	T	T	G	T	A	A	A	C	T	A	G	A	C	T	G	0	0	M	8	0	1
SEN	KDG	2016	032	SEN_KDG_2016_032	Kg.032.16	CACTCGAATCCACAACCAAGCTTG	C	A	C	T	C	G	A	A	T	C	C	A	C	A	A	C	C	A	A	G	C	T	T	G	0	0	M	8	0	1
SEN	KDG	2016	033	SEN_KDG_2016_033	Kg.033.16	TACTCCNAATTACAACCAAGACTG	T	A	C	T	C	C	N	A	A	T	T	A	C	A	A	C	C	A	A	G	A	C	T	G	0	1	M	8	2	1
SEN	KDG	2016	034	SEN_KDG_2016_034	Kg.034.16	CANCGCNGTCCGCACACANGCCTG	C	A	N	C	G	C	N	G	T	C	C	G	C	A	C	A	C	A	N	G	C	C	T	G	0	3	P	8	4	1
SEN	KDG	2016	035	SEN_KDG_2016_035	Kg.035.16	NACNNCAGNTTGNNCCNNAGNNTG	N	A	C	N	N	C	A	G	N	T	T	G	N	N	C	C	N	N	A	G	N	N	T	G	0	10	P	8	11	3
SEN	KDG	2016	036	SEN_KDG_2016_036	Kg.036.16	CACCNNANNNNACNCNTAAGCNTG	C	A	C	C	N	N	A	N	N	N	N	A	C	N	C	N	T	A	A	G	C	N	T	G	0	9	P	8	11	2
SEN	KDG	2016	037	SEN_KDG_2016_037	Kg.037.16	TATTCGAGTCXACAACCTAGCCTG	T	A	T	T	C	G	A	G	T	C	X	A	C	A	A	C	C	T	A	G	C	C	T	G	1	0	M	8	0	1
SEN	KDG	2016	038	SEN_KDG_2016_038	Kg.038.16	CATCCCAGNNTACAACTTNGCTTG	C	A	T	C	C	C	A	G	N	N	T	A	C	A	A	C	T	T	N	G	C	T	T	G	0	3	P	8	4	1
SEN	KDG	2016	039	SEN_KDG_2016_039	Kg.039.16	CATTGCNAACTGCAACCTNGACTG	C	A	T	T	G	C	N	A	A	C	T	G	C	A	A	C	C	T	N	G	A	C	T	G	0	2	P	8	4	1
SEN	KDG	2016	040	SEN_KDG_2016_040	Kg.040.16	NACTNGAGATTACANNNAAGNNTG	N	A	C	T	N	G	A	G	A	T	T	A	C	A	N	N	N	A	A	G	N	N	T	G	0	7	P	8	7	2
SEN	KDG	2016	041	SEN_KDG_2016_041	Kg.041.16	CACTCCAGACXATCACCTNGATTG	C	A	C	T	C	C	A	G	A	C	X	A	T	C	A	C	C	T	N	G	A	T	T	G	1	1	M	8	2	1
SEN	KDG	2016	042	SEN_KDG_2016_042	Kg.042.16	TACCGGAGTTCGCAACTAAGACTG	T	A	C	C	G	G	A	G	T	T	C	G	C	A	A	C	T	A	A	G	A	C	T	G	0	0	M	8	0	1
SEN	KDG	2016	043	SEN_KDG_2016_043	Kg.043.16	CACTCCNGTTTATAACTAAGACTG	C	A	C	T	C	C	N	G	T	T	T	A	T	A	A	C	T	A	A	G	A	C	T	G	0	1	M	8	2	1
SEN	KDG	2016	044	SEN_KDG_2016_044	Kg.044.16	NNCTCNNAANCNNNNNCNAGNTTG	N	N	C	T	C	N	N	A	A	N	C	N	N	N	N	N	C	N	A	G	N	T	T	G	0	12	P	8	13	4
SEN	KDG	2016	045	SEN_KDG_2016_045	Kg.045.16	TATTCGAGATTGTACCTAAGCTTG	T	A	T	T	C	G	A	G	A	T	T	G	T	A	C	C	T	A	A	G	C	T	T	G	0	0	M	8	0	1
SEN	KDG	2016	046	SEN_KDG_2016_046	Kg.046.16	TATTCGAGATTGTACCTAAGCTTG	T	A	T	T	C	G	A	G	A	T	T	G	T	A	C	C	T	A	A	G	C	T	T	G	0	0	M	8	0	1
SEN	KDG	2016	047	SEN_KDG_2016_047	Kg.047.16	CACTGGAAACTACCCCTANGATTG	C	A	C	T	G	G	A	A	A	C	T	A	C	C	C	C	T	A	N	G	A	T	T	G	0	1	M	8	2	1
SEN	KDG	2016	048	SEN_KDG_2016_048	Kg.048.16	TNTTNCGGNCCANACNCTAGNNTG	T	N	T	T	N	C	G	G	N	C	C	A	N	A	C	N	C	T	A	G	N	N	T	G	0	7	P	8	7	2
SEN	KDG	2016	049	SEN_KDG_2016_049	Kg.049.16	CXCTGGGGATCGCACCCTAACTTG	C	X	C	T	G	G	G	G	A	T	C	G	C	A	C	C	C	T	A	A	C	T	T	G	1	0	M	8	0	1
SEN	KDG	2016	050	SEN_KDG_2016_050	Kg.050.16	CATTCGNATTTATACCCAAGACTG	C	A	T	T	C	G	N	A	T	T	T	A	T	A	C	C	C	A	A	G	A	C	T	G	0	1	M	8	2	1
SEN	KDG	2016	051	SEN_KDG_2016_051	Kg.051.16	TATTCGAGTCXACAACTTNGCCTG	T	A	T	T	C	G	A	G	T	C	X	A	C	A	A	C	T	T	N	G	C	C	T	G	1	1	M	8	2	1
SEN	KDG	2016	052	SEN_KDG_2016_052	Kg.052.16	NACTNCNNNNTANACCNNNGANTG	N	A	C	T	N	C	N	N	N	N	T	A	N	A	C	C	N	N	N	G	A	N	T	G	0	11	P	8	12	3
SEN	KDG	2016	053	SEN_KDG_2016_053	Kg.053.16	NANTNNNGATCNNCCNNTAGANTG	N	A	N	T	N	N	N	G	A	T	C	N	N	C	C	N	N	T	A	G	A	N	T	G	0	10	P	8	11	3
SEN	KDG	2016	054	SEN_KDG_2016_054	Kg.054.16	TGCTGCNGATTXTAACCTAGATTG	T	G	C	T	G	C	N	G	A	T	T	X	T	A	A	C	C	T	A	G	A	T	T	G	1	1	M	8	2	1
SEN	KDG	2016	055	SEN_KDG_2016_055	Kg.055.16	TGCTCGAATTCGCAACTAAAATTG	T	G	C	T	C	G	A	A	T	T	C	G	C	A	A	C	T	A	A	A	A	T	T	G	0	0	M	8	0	1
SEN	KDG	2016	056	SEN_KDG_2016_056	Kg.056.16	CATTCGAGATCGCACCCTAGCTTG	C	A	T	T	C	G	A	G	A	T	C	G	C	A	C	C	C	T	A	G	C	T	T	G	0	0	M	8	0	1
SEN	KDG	2016	057	SEN_KDG_2016_057	Kg.057.16	TGCCCCAGTTTACACCCAAGCCTG	T	G	C	C	C	C	A	G	T	T	T	A	C	A	C	C	C	A	A	G	C	C	T	G	0	0	M	8	0	1
SEN	KDG	2016	058	SEN_KDG_2016_058	Kg.058.16	CACCCCAGACXGCACACAAGCCTG	C	A	C	C	C	C	A	G	A	C	X	G	C	A	C	A	C	A	A	G	C	C	T	G	1	0	M	8	0	1
SEN	KDG	2016	059	SEN_KDG_2016_059	Kg.059.16	TATCCCAGACCGCACATAAGACTG	T	A	T	C	C	C	A	G	A	C	C	G	C	A	C	A	T	A	A	G	A	C	T	G	0	0	M	8	0	1
SEN	KDG	2016	060	SEN_KDG_2016_060	Kg.060.16	TXCTCCNAATCGTACCCTNGCTTG	T	X	C	T	C	C	N	A	A	T	C	G	T	A	C	C	C	T	N	G	C	T	T	G	1	2	P	8	4	1
SEN	KDG	2016	061	SEN_KDG_2016_061	Kg.061.16	TXCTNNAGTCTATANCCNNGCNTG	T	X	C	T	N	N	A	G	T	C	T	A	T	A	N	C	C	N	N	G	C	N	T	G	1	6	P	8	6	2
SEN	KDG	2016	062	SEN_KDG_2016_062	Kg.062.16	TATTCGNNATCNNNAACTNNNCTG	T	A	T	T	C	G	N	N	A	T	C	N	N	N	A	A	C	T	N	N	N	C	T	G	0	8	P	8	8	2
SEN	KDG	2016	063	SEN_KDG_2016_063	Kg.063.16	TACTCCNAACXACAACTTAGCCTG	T	A	C	T	C	C	N	A	A	C	X	A	C	A	A	C	T	T	A	G	C	C	T	G	1	1	M	8	2	1
SEN	KDG	2016	064	SEN_KDG_2016_064	Kg.064.16	NANTCNNGNNNNNACCNANGNNTG	N	A	N	T	C	N	N	G	N	N	N	N	N	A	C	C	N	A	N	G	N	N	T	G	0	13	P	8	14	4
SEN	KDG	2016	065	SEN_KDG_2016_065	Kg.065.16	TACTCCNGTTTGCACCTTAGACTG	T	A	C	T	C	C	N	G	T	T	T	G	C	A	C	C	T	T	A	G	A	C	T	G	0	1	M	8	2	1
SEN	KDG	2016	066	SEN_KDG_2016_066	Kg.066.16	TACCCGGGNTTACACCCAAGATTG	T	A	C	C	C	G	G	G	N	T	T	A	C	A	C	C	C	A	A	G	A	T	T	G	0	1	M	8	1	1
SEN	KDG	2016	067	SEN_KDG_2016_067	Kg.067.16	CGCTCCAGTTXGCCCCTAAGCTTG	C	G	C	T	C	C	A	G	T	T	X	G	C	C	C	C	T	A	A	G	C	T	T	G	1	0	M	8	0	1
SEN	KDG	2016	068	SEN_KDG_2016_068	Kg.068.16	TACTGGAGATCGCAACCTAGATTG	T	A	C	T	G	G	A	G	A	T	C	G	C	A	A	C	C	T	A	G	A	T	T	G	0	0	M	8	0	1
SEN	KDG	2016	069	SEN_KDG_2016_069	Kg.069.16	CACTCGAGATCGTAACCAAGCCTG	C	A	C	T	C	G	A	G	A	T	C	G	T	A	A	C	C	A	A	G	C	C	T	G	0	0	M	8	0	1
SEN	KDG	2016	070	SEN_KDG_2016_070	Kg.070.16	TACCCCAGACXGCACCCTNAATTG	T	A	C	C	C	C	A	G	A	C	X	G	C	A	C	C	C	T	N	A	A	T	T	G	1	1	M	8	1	1
SEN	KDG	2016	071	SEN_KDG_2016_071	Kg.071.16	TACNNCAGNTTGCNNCNANGATTG	T	A	C	N	N	C	A	G	N	T	T	G	C	N	N	C	N	A	N	G	A	T	T	G	0	7	P	8	7	2
SEN	KDG	2016	072	SEN_KDG_2016_072	Kg.072.16	TACTCGAGACXGCACCTTAACCTG	T	A	C	T	C	G	A	G	A	C	X	G	C	A	C	C	T	T	A	A	C	C	T	G	1	0	M	8	0	1
SEN	KDG	2016	073	SEN_KDG_2016_073	Kg.073.16	TACTGCAGATCGCACCCAAGCTTG	T	A	C	T	G	C	A	G	A	T	C	G	C	A	C	C	C	A	A	G	C	T	T	G	0	0	M	8	0	1
SEN	KDG	2016	074	SEN_KDG_2016_074	Kg.074.16	TACNNCNGNNTGCNCANAAGNCTG	T	A	C	N	N	C	N	G	N	N	T	G	C	N	C	A	N	A	A	G	N	C	T	G	0	8	P	8	8	2
SEN	KDG	2016	075	SEN_KDG_2016_075	Kg.075.16	CNCTNNAGNTNNTCCCNTNGCTTG	C	N	C	T	N	N	A	G	N	T	N	N	T	C	C	C	N	T	N	G	C	T	T	G	0	8	P	8	9	2
SEN	KDG	2016	076	SEN_KDG_2016_076	Kg.076.16	TACTGCNGATCACNCCNTAGCCTG	T	A	C	T	G	C	N	G	A	T	C	A	C	N	C	C	N	T	A	G	C	C	T	G	0	3	P	8	3	1
SEN	KDG	2016	077	SEN_KDG_2016_077	Kg.077.16	TACNNNNGNNCANNNCNANGNNTG	T	A	C	N	N	N	N	G	N	N	C	A	N	N	N	C	N	A	N	G	N	N	T	G	0	13	P	8	14	4
SEN	KDG	2016	078	SEN_KDG_2016_078	Kg.078.16	CANTCCNGANNGCANNTAAGCTTG	C	A	N	T	C	C	N	G	A	N	N	G	C	A	N	N	T	A	A	G	C	T	T	G	0	6	P	8	6	2
SEN	KDG	2016	079	SEN_KDG_2016_079	Kg.079.16	TACCCCAGACXNCACCCTNAATTG	T	A	C	C	C	C	A	G	A	C	X	N	C	A	C	C	C	T	N	A	A	T	T	G	1	2	P	8	4	1
SEN	KDG	2016	080	SEN_KDG_2016_080	Kg.080.16	TATTCCNGATTACACCCAAGCCTG	T	A	T	T	C	C	N	G	A	T	T	A	C	A	C	C	C	A	A	G	C	C	T	G	0	1	M	8	2	1
SEN	KDG	2016	081	SEN_KDG_2016_081	Kg.081.16	TATTCCAGATTATACCCTAGCCTG	T	A	T	T	C	C	A	G	A	T	T	A	T	A	C	C	C	T	A	G	C	C	T	G	0	0	M	8	0	1
SEN	KDG	2016	082	SEN_KDG_2016_082	Kg.082.16	TANTCNAGNTCNNNAANAANNCTG	T	A	N	T	C	N	A	G	N	T	C	N	N	N	A	A	N	A	A	N	N	C	T	G	0	9	P	8	9	2
SEN	KDG	2016	083	SEN_KDG_2016_083	Kg.083.16	NANNCCNGNTCNNANNNNAGNNTG	N	A	N	N	C	C	N	G	N	T	C	N	N	A	N	N	N	N	A	G	N	N	T	G	0	13	P	8	14	4
SEN	KDG	2016	084	SEN_KDG_2016_084	Kg.084.16	CACCCCNGNTCACACCNAAGCTTG	C	A	C	C	C	C	N	G	N	T	C	A	C	A	C	C	N	A	A	G	C	T	T	G	0	3	P	8	3	1
SEN	KDG	2016	085	SEN_KDG_2016_085	Kg.085.16	TACTCCAGTTTGTAAACAAGCTTG	T	A	C	T	C	C	A	G	T	T	T	G	T	A	A	A	C	A	A	G	C	T	T	G	0	0	M	8	0	1
SEN	KDG	2016	086	SEN_KDG_2016_086	Kg.086.16	TXCTCCAATCTACACCCTAGCCTG	T	X	C	T	C	C	A	A	T	C	T	A	C	A	C	C	C	T	A	G	C	C	T	G	1	0	M	8	0	1
SEN	KDG	2016	087	SEN_KDG_2016_087	Kg.087.16	NACTNCNGTTTATANAXAAGNCTG	N	A	C	T	N	C	N	G	T	T	T	A	T	A	N	A	X	A	A	G	N	C	T	G	1	5	P	8	5	2
SEN	KDG	2016	088	SEN_KDG_2016_088	Kg.088.16	CATTCCNNANTACACCCTNGCNTG	C	A	T	T	C	C	N	N	A	N	T	A	C	A	C	C	C	T	N	G	C	N	T	G	0	5	P	8	9	2
SEN	KDG	2016	089	SEN_KDG_2016_089	Kg.089.16	TGTTGGAGATCGCACCCTAACCTG	T	G	T	T	G	G	A	G	A	T	C	G	C	A	C	C	C	T	A	A	C	C	T	G	0	0	M	8	0	1
SEN	KDG	2016	090	SEN_KDG_2016_090	Kg.090.16	TACCCGAGTCTACACCCAAACTTG	T	A	C	C	C	G	A	G	T	C	T	A	C	A	C	C	C	A	A	A	C	T	T	G	0	0	M	8	0	1
SEN	KDG	2016	091	SEN_KDG_2016_091	Kg.091.16	TACCCGAGNTTXCCCANAAGNNTG	T	A	C	C	C	G	A	G	N	T	T	X	C	C	C	A	N	A	A	G	N	N	T	G	1	4	P	8	4	2
SEN	KDG	2016	092	SEN_KDG_2016_092	Kg.092.16	CACTCCAGACTATCCCCTCGCCTG	C	A	C	T	C	C	A	G	A	C	T	A	T	C	C	C	C	T	C	G	C	C	T	G	0	0	M	8	0	1
SEN	KDG	2016	093	SEN_KDG_2016_093	Kg.093.16	NANCGGAGTCTGTCCACANNCNTG	N	A	N	C	G	G	A	G	T	C	T	G	T	C	C	A	C	A	N	N	C	N	T	G	0	5	P	8	5	2
SEN	KDG	2016	094	SEN_KDG_2016_094	Kg.094.16	CACTCCAGATTATCCCTTAACTTG	C	A	C	T	C	C	A	G	A	T	T	A	T	C	C	C	T	T	A	A	C	T	T	G	0	0	M	8	0	1
SEN	KDG	2016	095	SEN_KDG_2016_095	Kg.095.16	CNCTNCAGNNTNTACNTNAGANTG	C	N	C	T	N	C	A	G	N	N	T	N	T	A	C	N	T	N	A	G	A	N	T	G	0	8	P	8	8	2
SEN	KDG	2016	096	SEN_KDG_2016_096	Kg.096.16	TATTCGAGACTGCACCCTNGCTTG	T	A	T	T	C	G	A	G	A	C	T	G	C	A	C	C	C	T	N	G	C	T	T	G	0	1	M	8	1	1
SEN	KDG	2016	097	SEN_KDG_2016_097	Kg.097.16	CGTTCCAATCTACACATTAGACTG	C	G	T	T	C	C	A	A	T	C	T	A	C	A	C	A	T	T	A	G	A	C	T	G	0	0	M	8	0	1
SEN	KDG	2016	098	SEN_KDG_2016_098	Kg.098.16	TATCCGNGATTGTAACTTAGCTTG	T	A	T	C	C	G	N	G	A	T	T	G	T	A	A	C	T	T	A	G	C	T	T	G	0	1	M	8	2	1
SEN	KDG	2016	099	SEN_KDG_2016_099	Kg.099.16	TACTNNNGNTTNTACCCNNANTTG	T	A	C	T	N	N	N	G	N	T	T	N	T	A	C	C	C	N	N	A	N	T	T	G	0	8	P	8	8	2
SEN	KDG	2016	100	SEN_KDG_2016_100	Kg.100.16	NATTNCNNANTNCANCCTANCNTG	N	A	T	T	N	C	N	N	A	N	T	N	C	A	N	C	C	T	A	N	C	N	T	G	0	9	P	8	9	2
SEN	KDG	2016	101	SEN_KDG_2016_101	Kg.101.16	CACTCNNGNCTGCACCCAAGCTTG	C	A	C	T	C	N	N	G	N	C	T	G	C	A	C	C	C	A	A	G	C	T	T	G	0	3	P	8	3	2
SEN	KDG	2016	102	SEN_KDG_2016_102	Kg.102.16	TACTCCNGTTCXTACCCNNGNNTG	T	A	C	T	C	C	N	G	T	T	C	X	T	A	C	C	C	N	N	G	N	N	T	G	1	5	P	8	5	2
SEN	KDG	2016	103	SEN_KDG_2016_103	Kg.103.16	CANTNCNGNNCACNNCNNNGNNTG	C	A	N	T	N	C	N	G	N	N	C	A	C	N	N	C	N	N	N	G	N	N	T	G	0	12	P	8	13	4
SEN	KDG	2016	104	SEN_KDG_2016_104	Kg.104.16	TATTCGNGACXNCAACCAAGACTG	T	A	T	T	C	G	N	G	A	C	X	N	C	A	A	C	C	A	A	G	A	C	T	G	1	2	P	8	4	1
SEN	KDG	2016	105	SEN_KDG_2016_105	Kg.105.16	TACTCCAGTCCGCAACCTAACCTG	T	A	C	T	C	C	A	G	T	C	C	G	C	A	A	C	C	T	A	A	C	C	T	G	0	0	M	8	0	1
SEN	KDG	2016	106	SEN_KDG_2016_106	Kg.106.16	TANNNNNNNNNGCNCCNANGCNTG	T	A	N	N	N	N	N	N	N	N	N	G	C	N	C	C	N	A	N	G	C	N	T	G	0	13	P	8	14	4
SEN	KDG	2016	107	SEN_KDG_2016_107	Kg.107.16	NACNNNANATNACACNCAANNNTG	N	A	C	N	N	N	A	N	A	T	N	A	C	A	C	N	C	A	A	N	N	N	T	G	0	10	P	8	11	2
SEN	KDG	2016	108	SEN_KDG_2016_108	Kg.108.16	CATCCCAGATXXCACCTTCGACTG	C	A	T	C	C	C	A	G	A	T	X	X	C	A	C	C	T	T	C	G	A	C	T	G	2	0	M	8	0	1
SEN	KDG	2016	109	SEN_KDG_2016_109	Kg.109.16	CGCTGCNGTCTACAACTTNGCTTG	C	G	C	T	G	C	N	G	T	C	T	A	C	A	A	C	T	T	N	G	C	T	T	G	0	2	P	8	4	1
SEN	KDG	2016	110	SEN_KDG_2016_110	Kg.110.16	CACNCNNGNTNNNAANNAANNNTG	C	A	C	N	C	N	N	G	N	T	N	N	N	A	A	N	N	A	A	N	N	N	T	G	0	12	P	8	13	4
SEN	KDG	2016	111	SEN_KDG_2016_111	Kg.111.16	TATTCCAGTCTACCCCTTAGATTG	T	A	T	T	C	C	A	G	T	C	T	A	C	C	C	C	T	T	A	G	A	T	T	G	0	0	M	8	0	1
SEN	KDG	2016	112	SEN_KDG_2016_112	Kg.112.16	TACTCGAGATTGCAACCANGACTG	T	A	C	T	C	G	A	G	A	T	T	G	C	A	A	C	C	A	N	G	A	C	T	G	0	1	M	8	2	1
SEN	KDG	2017	001	SEN_KDG_2017_001	Kg.001.17	TANTCNANNNCNNNNNNNAGCNTG	T	A	N	T	C	N	A	N	N	N	C	N	N	N	N	N	N	N	A	G	C	N	T	G	0	13	P	8	14	4
SEN	KDG	2017	002	SEN_KDG_2017_002	Kg.002.17	CACTGCNGTCTACACCTACANCTG	C	A	C	T	G	C	N	G	T	C	T	A	C	A	C	C	T	A	C	A	N	C	T	G	0	2	P	8	2	1
SEN	KDG	2017	003	SEN_KDG_2017_003	Kg.003.17	TACTGCAGACTACACCTAAGACTG	T	A	C	T	G	C	A	G	A	C	T	A	C	A	C	C	T	A	A	G	A	C	T	G	0	0	M	8	0	1
SEN	KDG	2017	004	SEN_KDG_2017_004	Kg.004.17	TGTTCGGGTCTACAACTTCGACTG	T	G	T	T	C	G	G	G	T	C	T	A	C	A	A	C	T	T	C	G	A	C	T	G	0	0	M	8	0	1
SEN	KDG	2017	005	SEN_KDG_2017_005	Kg.005.17	TNNTCNNGNNCATACNCAAGATTG	T	N	N	T	C	N	N	G	N	N	C	A	T	A	C	N	C	A	A	G	A	T	T	G	0	7	P	8	8	2
SEN	KDG	2017	006	SEN_KDG_2017_006	Kg.006.17	CACTCCGGTCTATAACCAAGACTG	C	A	C	T	C	C	G	G	T	C	T	A	T	A	A	C	C	A	A	G	A	C	T	G	0	0	M	8	0	1
SEN	KDG	2017	007	SEN_KDG_2017_007	Kg.007.17	CACTGGAGNCTATCCCTANGCCTG	C	A	C	T	G	G	A	G	N	C	T	A	T	C	C	C	T	A	N	G	C	C	T	G	0	2	P	8	2	1
SEN	KDG	2017	008	SEN_KDG_2017_008	Kg.008.17	NACTCGNGTCCACAANCNAGCCTG	N	A	C	T	C	G	N	G	T	C	C	A	C	A	A	N	C	N	A	G	C	C	T	G	0	4	P	8	5	2
SEN	KDG	2017	009	SEN_KDG_2017_009	Kg.009.17	TACTNNNGNNXATCNCCNNGATTG	T	A	C	T	N	N	N	G	N	N	X	A	T	C	N	C	C	N	N	G	A	T	T	G	1	8	P	8	8	2
SEN	KDG	2017	010	SEN_KDG_2017_010	Kg.010.17	CACTNCNGANTNCNCCTTNGCNTG	C	A	C	T	N	C	N	G	A	N	T	N	C	N	C	C	T	T	N	G	C	N	T	G	0	7	P	8	7	2
SEN	KDG	2017	011	SEN_KDG_2017_011	Kg.011.17	NANTCCNGTCCACNCCCAAGCTTG	N	A	N	T	C	C	N	G	T	C	C	A	C	N	C	C	C	A	A	G	C	T	T	G	0	4	P	8	4	2
SEN	KDG	2017	012	SEN_KDG_2017_012	Kg.012.17	TATTGGNGTCTACCACCAAGATTG	T	A	T	T	G	G	N	G	T	C	T	A	C	C	A	C	C	A	A	G	A	T	T	G	0	1	M	8	2	1
SEN	KDG	2017	013	SEN_KDG_2017_013	Kg.013.17	TATTCGNGACTGCCCATTAGATTG	T	A	T	T	C	G	N	G	A	C	T	G	C	C	C	A	T	T	A	G	A	T	T	G	0	1	M	8	2	1
SEN	KDG	2017	014	SEN_KDG_2017_014	Kg.014.17	NANNCNNGNNNNCNCNNNNNNNTG	N	A	N	N	C	N	N	G	N	N	N	N	C	N	C	N	N	N	N	N	N	N	T	G	0	17	P	8	18	8
SEN	KDG	2017	015	SEN_KDG_2017_015	Kg.015.17	TACTCNAGTTTGCNCCCAAGNNTG	T	A	C	T	C	N	A	G	T	T	T	G	C	N	C	C	C	A	A	G	N	N	T	G	0	4	P	8	4	2
SEN	KDG	2017	016	SEN_KDG_2017_016	Kg.016.17	CACTCGNGACTACAAACTAGCTTG	C	A	C	T	C	G	N	G	A	C	T	A	C	A	A	A	C	T	A	G	C	T	T	G	0	1	M	8	2	1
SEN	KDG	2017	017	SEN_KDG_2017_017	Kg.017.17	NANNCNAGATCNCNNNNAAGNNTG	N	A	N	N	C	N	A	G	A	T	C	N	C	N	N	N	N	A	A	G	N	N	T	G	0	11	P	8	12	3
SEN	KDG	2017	018	SEN_KDG_2017_018	Kg.018.17	NACCCCNGNTNANANCNNNGNNTG	N	A	C	C	C	C	N	G	N	T	N	A	N	A	N	C	N	N	N	G	N	N	T	G	0	11	P	8	12	3
SEN	KDG	2017	019	SEN_KDG_2017_019	Kg.019.17	TACTGGAGTTTATAACCAAGCTTG	T	A	C	T	G	G	A	G	T	T	T	A	T	A	A	C	C	A	A	G	C	T	T	G	0	0	M	8	0	1
SEN	KDG	2017	020	SEN_KDG_2017_020	Kg.020.17	NACTCCNGANNNNNCNCAAGCNTG	N	A	C	T	C	C	N	G	A	N	N	N	N	N	C	N	C	A	A	G	C	N	T	G	0	9	P	8	9	3
SEN	KDG	2017	021	SEN_KDG_2017_021	Kg.021.17	TACTCCAGTCTACCCCTTNGACTG	T	A	C	T	C	C	A	G	T	C	T	A	C	C	C	C	T	T	N	G	A	C	T	G	0	1	M	8	2	1
SEN	KDG	2017	022	SEN_KDG_2017_022	Kg.022.17	TACTCCAGTCTACCCCTTNGACTG	T	A	C	T	C	C	A	G	T	C	T	A	C	C	C	C	T	T	N	G	A	C	T	G	0	1	M	8	2	1
SEN	KDG	2017	023	SEN_KDG_2017_023	Kg.023.17	TACTGCGNACCGTCCCNAANACTG	T	A	C	T	G	C	G	N	A	C	C	G	T	C	C	C	N	A	A	N	A	C	T	G	0	3	P	8	4	1
SEN	KDG	2017	024	SEN_KDG_2017_024	Kg.024.17	CGCTGGAGTCTXCCCCCTCGCTTG	C	G	C	T	G	G	A	G	T	C	T	X	C	C	C	C	C	T	C	G	C	T	T	G	1	0	M	8	0	1
SEN	KDG	2017	025	SEN_KDG_2017_025	Kg.025.17	TACTCCGGTCTGTCCCTACGCCTG	T	A	C	T	C	C	G	G	T	C	T	G	T	C	C	C	T	A	C	G	C	C	T	G	0	0	M	8	0	1
SEN	KDG	2017	026	SEN_KDG_2017_026	Kg.026.17	TACTCGAGNTNGNACCCANGCCTG	T	A	C	T	C	G	A	G	N	T	N	G	N	A	C	C	C	A	N	G	C	C	T	G	0	4	P	8	4	2
SEN	KDG	2017	027	SEN_KDG_2017_027	Kg.027.17	TACTCGAGTTNGNACCCANGCCTG	T	A	C	T	C	G	A	G	T	T	N	G	N	A	C	C	C	A	N	G	C	C	T	G	0	3	P	8	3	2
SEN	KDG	2017	028	SEN_KDG_2017_028	Kg.028.17	NANTNNNNNNTNNNCCNAANNNTG	N	A	N	T	N	N	N	N	N	N	T	N	N	N	C	C	N	A	A	N	N	N	T	G	0	15	P	8	16	5
SEN	KDG	2017	029	SEN_KDG_2017_029	Kg.029.17	TACTCGAGATTGTAACTTAGATTG	T	A	C	T	C	G	A	G	A	T	T	G	T	A	A	C	T	T	A	G	A	T	T	G	0	0	M	8	0	1
SEN	KDG	2017	030	SEN_KDG_2017_030	Kg.030.17	TACTCGAGACTGCCCCTAAGATTG	T	A	C	T	C	G	A	G	A	C	T	G	C	C	C	C	T	A	A	G	A	T	T	G	0	0	M	8	0	1
SEN	KDG	2017	031	SEN_KDG_2017_031	KG.031.17	TACTGGGGACCGTACCNTAGACTG	T	A	C	T	G	G	G	G	A	C	C	G	T	A	C	C	N	T	A	G	A	C	T	G	0	1	M	8	1	1
SEN	KDG	2017	032	SEN_KDG_2017_032	Kg.032.17	TATTCCAGATCGTAAATACACCTG	T	A	T	T	C	C	A	G	A	T	C	G	T	A	A	A	T	A	C	A	C	C	T	G	0	0	M	8	0	1
SEN	KDG	2017	033	SEN_KDG_2017_033	Kg.033.17	TACCGGAGATTATAACCAAGCTTG	T	A	C	C	G	G	A	G	A	T	T	A	T	A	A	C	C	A	A	G	C	T	T	G	0	0	M	8	0	1
SEN	KDG	2017	034	SEN_KDG_2017_034	Kg.034.17	TATNCCNGATTANAANTTAGNCTG	T	A	T	N	C	C	N	G	A	T	T	A	N	A	A	N	T	T	A	G	N	C	T	G	0	5	P	8	5	2
SEN	KDG	2017	035	SEN_KDG_2017_035	Kg.035.17	CACTCGNGTCXACAAACAAGCTTG	C	A	C	T	C	G	N	G	T	C	X	A	C	A	A	A	C	A	A	G	C	T	T	G	1	1	M	8	2	1
SEN	KDG	2017	036	SEN_KDG_2017_036	Kg.036.17	NACTCCAGNNCGNANCNANGCNTG	N	A	C	T	C	C	A	G	N	N	C	G	N	A	N	C	N	A	N	G	C	N	T	G	0	8	P	8	8	2
SEN	KDG	2017	037	SEN_KDG_2017_037	Kg.037.17	TACTNCNNNNTATNCCNTAGNNTG	T	A	C	T	N	C	N	N	N	N	T	A	T	N	C	C	N	T	A	G	N	N	T	G	0	9	P	8	11	2
SEN	KDG	2017	038	SEN_KDG_2017_038	Kg.038.17	TACTCCAGACXACACCCTAGATTG	T	A	C	T	C	C	A	G	A	C	X	A	C	A	C	C	C	T	A	G	A	T	T	G	1	0	M	8	0	1
SEN	KDG	2017	039	SEN_KDG_2017_039	Kg.039.17	TATCCGAGACCATAACNTAGANTG	T	A	T	C	C	G	A	G	A	C	C	A	T	A	A	C	N	T	A	G	A	N	T	G	0	2	P	8	2	1
SEN	KDG	2017	040	SEN_KDG_2017_040	Kg.040.17	NACTNCNGNNCNNXCCNANNCCTG	N	A	C	T	N	C	N	G	N	N	C	N	N	X	C	C	N	A	N	N	C	C	T	G	1	10	P	8	11	3
SEN	KDG	2017	041	SEN_KDG_2017_041	Kg.041.17	TACTGCGGATCACAAACTAGATTG	T	A	C	T	G	C	G	G	A	T	C	A	C	A	A	A	C	T	A	G	A	T	T	G	0	0	M	8	0	1
SEN	KDG	2017	042	SEN_KDG_2017_042	Kg.042.17	CACCCCNGACTGTACACAAGATTG	C	A	C	C	C	C	N	G	A	C	T	G	T	A	C	A	C	A	A	G	A	T	T	G	0	1	M	8	2	1
SEN	KDG	2017	043	SEN_KDG_2017_043	Kg.043.17	TACTCCAGATCGCAAXCAAGNXTG	T	A	C	T	C	C	A	G	A	T	C	G	C	A	A	X	C	A	A	G	N	X	T	G	2	1	M	8	1	1
SEN	KDG	2017	044	SEN_KDG_2017_044	Kg.044.17	TACTCNAGACTNCACXCTNGAXTG	T	A	C	T	C	N	A	G	A	C	T	N	C	A	C	X	C	T	N	G	A	X	T	G	2	3	P	8	3	2
SEN	KDG	2017	045	SEN_KDG_2017_045	Kg.045.17	TATTGCAGTTCGCCNXTANGAXTG	T	A	T	T	G	C	A	G	T	T	C	G	C	C	N	X	T	A	N	G	A	X	T	G	2	2	P	8	2	1
SEN	KDG	2017	046	SEN_KDG_2017_046	Kg.046.17	TANCNCNGACTACACXNAAGNXTG	T	A	N	C	N	C	N	G	A	C	T	A	C	A	C	X	N	A	A	G	N	X	T	G	2	5	P	8	5	2
SEN	KDG	2017	047	SEN_KDG_2017_047	Kg.047.17	TACTCCAGTTTACANXCAAGNXTG	T	A	C	T	C	C	A	G	T	T	T	A	C	A	N	X	C	A	A	G	N	X	T	G	2	2	P	8	2	1
SEN	KDG	2017	048	SEN_KDG_2017_048	Kg.048.17	TXTCCGNGTTTGTANXCTAGCXTG	T	X	T	C	C	G	N	G	T	T	T	G	T	A	N	X	C	T	A	G	C	X	T	G	3	2	P	8	2	1
SEN	KDG	2017	049	SEN_KDG_2017_049	Kg.049.17	TACCCCNGNNTGNACXNAAGNXTG	T	A	C	C	C	C	N	G	N	N	T	G	N	A	C	X	N	A	A	G	N	X	T	G	2	6	P	8	6	2
SEN	KDG	2017	050	SEN_KDG_2017_050	Kg.050.17	CACTGGNGATTGCANXTAAGAXTG	C	A	C	T	G	G	N	G	A	T	T	G	C	A	N	X	T	A	A	G	A	X	T	G	2	2	P	8	2	1
SEN	KDG	2017	051	SEN_KDG_2017_051	Kg.051.17	TATTCCAGACTACACXTANGAXTG	T	A	T	T	C	C	A	G	A	C	T	A	C	A	C	X	T	A	N	G	A	X	T	G	2	1	M	8	2	1
SEN	KDG	2017	052	SEN_KDG_2017_052	Kg.052.17	NACTCCNGANNGCANXNANGNXTG	N	A	C	T	C	C	N	G	A	N	N	G	C	A	N	X	N	A	N	G	N	X	T	G	2	8	P	8	8	3
SEN	KDG	2017	053	SEN_KDG_2017_053	Kg.053.17	TACTCCGGTCCXCACXNAAACXTG	T	A	C	T	C	C	G	G	T	C	C	X	C	A	C	X	N	A	A	A	C	X	T	G	3	1	M	8	1	1
SEN	KDG	2017	054	SEN_KDG_2017_054	Kg.054.17	TACTCCAGTCCACAAXTTNGCXTG	T	A	C	T	C	C	A	G	T	C	C	A	C	A	A	X	T	T	N	G	C	X	T	G	2	1	M	8	2	1
SEN	KDG	2017	055	SEN_KDG_2017_055	Kg.055.17	TACTCCAGTCCACAAXTTNGCXTG	T	A	C	T	C	C	A	G	T	C	C	A	C	A	A	X	T	T	N	G	C	X	T	G	2	1	M	8	2	1
SEN	KDG	2017	056	SEN_KDG_2017_056	Kg.056.17	TACTCCNGTCTXCACXTACGCXTG	T	A	C	T	C	C	N	G	T	C	T	X	C	A	C	X	T	A	C	G	C	X	T	G	3	1	M	8	2	1
SEN	KDG	2017	057	SEN_KDG_2017_057	Kg.057.17	NANTCGNGNNTGNANXCANGCXTG	N	A	N	T	C	G	N	G	N	N	T	G	N	A	N	X	C	A	N	G	C	X	T	G	2	8	P	8	8	2
SEN	KDG	2017	058	SEN_KDG_2017_058	Kg.058.17	NACNGNNGTCCNCNNXNANGNXTG	N	A	C	N	G	N	N	G	T	C	C	N	C	N	N	X	N	A	N	G	N	X	T	G	2	10	P	8	11	3
SEN	KDG	2017	059	SEN_KDG_2017_059	Kg.059.17	TACTGCAGATTXCACXCAAGCXTG	T	A	C	T	G	C	A	G	A	T	T	X	C	A	C	X	C	A	A	G	C	X	T	G	3	0	M	8	0	1
SEN	KDG	2017	060	SEN_KDG_2017_060	Kg.060.17	NNNTCCNGNNTNCCNXCTNNNXTG	N	N	N	T	C	C	N	G	N	N	T	N	C	C	N	X	C	T	N	N	N	X	T	G	2	11	P	8	12	3
SEN	KDG	2017	061	SEN_KDG_2017_061	Kg.061.17	TACTCGNGTTTATACXCTCGCXTG	T	A	C	T	C	G	N	G	T	T	T	A	T	A	C	X	C	T	C	G	C	X	T	G	2	1	M	8	2	1
SEN	KDG	2017	062	SEN_KDG_2017_062	Kg.062.17	TNNTCCNGNTCGCACXTNNGNXTG	T	N	N	T	C	C	N	G	N	T	C	G	C	A	C	X	T	N	N	G	N	X	T	G	2	7	P	8	7	2
SEN	KDG	2017	063	SEN_KDG_2017_063	Kg.063.17	TACTGGAGACXACCCXCTNGAXTG	T	A	C	T	G	G	A	G	A	C	X	A	C	C	C	X	C	T	N	G	A	X	T	G	3	1	M	8	2	1
SEN	KDG	2017	064	SEN_KDG_2017_064	Kg.064.17	NACTNNNGNCTGCNAXNNNNNXTG	N	A	C	T	N	N	N	G	N	C	T	G	C	N	A	X	N	N	N	N	N	X	T	G	2	11	P	8	12	4
SEN	KDG	2017	065	SEN_KDG_2017_065	Kg.065.17	TANNCCAGACTNTANXCANGNXTG	T	A	N	N	C	C	A	G	A	C	T	N	T	A	N	X	C	A	N	G	N	X	T	G	2	6	P	8	6	2
SEN	KDG	2017	066	SEN_KDG_2017_066	Kg.066.17	NANNCNAGNNNANACXTACGCXTG	N	A	N	N	C	N	A	G	N	N	N	A	N	A	C	X	T	A	C	G	C	X	T	G	2	8	P	8	8	2
SEN	KDG	2017	068	SEN_KDG_2017_068	Kg.068.17	TACTCCGGACTACACXTACGCXTG	T	A	C	T	C	C	G	G	A	C	T	A	C	A	C	X	T	A	C	G	C	X	T	G	2	0	M	8	0	1
SEN	KDG	2017	069	SEN_KDG_2017_069	Kg.069.17	TATTCNNGNCTGCACXCTAGAXTG	T	A	T	T	C	N	N	G	N	C	T	G	C	A	C	X	C	T	A	G	A	X	T	G	2	3	P	8	6	2
SEN	KDG	2017	070	SEN_KDG_2017_070	Kg.070.17	TATCGGNGNNNACNAXCAANAXTG	T	A	T	C	G	G	N	G	N	N	N	A	C	N	A	X	C	A	A	N	A	X	T	G	2	6	P	8	6	2
SEN	KDG	2017	071	SEN_KDG_2017_071	Kg.071.17	NGCTCNNNATCANNCNTNANNNTG	N	G	C	T	C	N	N	N	A	T	C	A	N	N	C	N	T	N	A	N	N	N	T	G	0	11	P	8	12	3
SEN	KDG	2017	072	SEN_KDG_2017_072	Kg.072.17	TACTCCAAATTACACCTAAGACTG	T	A	C	T	C	C	A	A	A	T	T	A	C	A	C	C	T	A	A	G	A	C	T	G	0	0	M	8	0	1
SEN	KDG	2017	073	SEN_KDG_2017_073	Kg.073.17	TACTGGGGATCACACACTAGCTTG	T	A	C	T	G	G	G	G	A	T	C	A	C	A	C	A	C	T	A	G	C	T	T	G	0	0	M	8	0	1
SEN	KDG	2017	074	SEN_KDG_2017_074	Kg.074.17	TATTCCAGACTXTAAACAAACTTG	T	A	T	T	C	C	A	G	A	C	T	X	T	A	A	A	C	A	A	A	C	T	T	G	1	0	M	8	0	1
SEN	KDG	2017	075	SEN_KDG_2017_075	Kg.075.17	TATCCCAGTCCGTAAACANGNTTG	T	A	T	C	C	C	A	G	T	C	C	G	T	A	A	A	C	A	N	G	N	T	T	G	0	2	P	8	2	1
SEN	KDG	2017	076	SEN_KDG_2017_076	Kg.076.17	TACTCCAGTTCGCACCTTAGNCTG	T	A	C	T	C	C	A	G	T	T	C	G	C	A	C	C	T	T	A	G	N	C	T	G	0	1	M	8	1	1
SEN	KDG	2017	077	SEN_KDG_2017_077	Kg.077.17	CATCCCNGACTGTACCCANGACTG	C	A	T	C	C	C	N	G	A	C	T	G	T	A	C	C	C	A	N	G	A	C	T	G	0	2	P	8	4	1
SEN	KDG	2017	078	SEN_KDG_2017_078	Kg.078.17	CACTCCGGNCCGTACCTAAAACTG	C	A	C	T	C	C	G	G	N	C	C	G	T	A	C	C	T	A	A	A	A	C	T	G	0	1	M	8	1	1
SEN	KDG	2017	079	SEN_KDG_2017_079	Kg.079.17	NACNCCNGNNNNCNNCNNANNNTG	N	A	C	N	C	C	N	G	N	N	N	N	C	N	N	C	N	N	A	N	N	N	T	G	0	14	P	8	15	4
SEN	KDG	2017	080	SEN_KDG_2017_080	Kg.080.17	CATTCGNGATTACACCCTAGCTTG	C	A	T	T	C	G	N	G	A	T	T	A	C	A	C	C	C	T	A	G	C	T	T	G	0	1	M	8	2	1
SEN	KDG	2017	081	SEN_KDG_2017_081	Kg.081.17	CATCCGAGTTXATAACTTAGCTTG	C	A	T	C	C	G	A	G	T	T	X	A	T	A	A	C	T	T	A	G	C	T	T	G	1	0	M	8	0	1
SEN	KDG	2017	082	SEN_KDG_2017_082	Kg.082.17	TACTCGGGACTACAACTTAGCTTG	T	A	C	T	C	G	G	G	A	C	T	A	C	A	A	C	T	T	A	G	C	T	T	G	0	0	M	8	0	1
SEN	KDG	2017	083	SEN_KDG_2017_083	Kg.083.17	TATCCCNGACXGTAACCTANCTTG	T	A	T	C	C	C	N	G	A	C	X	G	T	A	A	C	C	T	A	N	C	T	T	G	1	2	P	8	2	1
SEN	KDG	2017	084	SEN_KDG_2017_084	Kg.084.17	CACTCGNNNNTNNNCCNNAGACTG	C	A	C	T	C	G	N	N	N	N	T	N	N	N	C	C	N	N	A	G	A	C	T	G	0	9	P	8	9	2
SEN	KDG	2017	085	SEN_KDG_2017_085	Kg.085.17	NACNNNNNNNNNCNACNANNNNTG	N	A	C	N	N	N	N	N	N	N	N	N	C	N	A	C	N	A	N	N	N	N	T	G	0	16	P	8	17	8
SEN	KDG	2017	086	SEN_KDG_2017_086	Kg.086.17	CACTCGAGTTTACCNCNAAGNCTG	C	A	C	T	C	G	A	G	T	T	T	A	C	C	N	C	N	A	A	G	N	C	T	G	0	3	P	8	3	1
SEN	KDG	2017	087	SEN_KDG_2017_087	Kg.087.17	TACTCCAAATXACACCCACGCTTG	T	A	C	T	C	C	A	A	A	T	X	A	C	A	C	C	C	A	C	G	C	T	T	G	1	0	M	8	0	1
SEN	KDG	2017	088	SEN_KDG_2017_088	Kg.088.17	TANTGCAGNNCNCAACTANNACTG	T	A	N	T	G	C	A	G	N	N	C	N	C	A	A	C	T	A	N	N	A	C	T	G	0	6	P	8	6	2
SEN	KDG	2017	089	SEN_KDG_2017_089	Kg.089.17	TACTCCNGATCATACCCAAGCTTG	T	A	C	T	C	C	N	G	A	T	C	A	T	A	C	C	C	A	A	G	C	T	T	G	0	1	M	8	2	1
SEN	KDG	2017	090	SEN_KDG_2017_090	Kg.090.17	TACNCCANNCNNNACCCAAGNNTG	T	A	C	N	C	C	A	N	N	C	N	N	N	A	C	C	C	A	A	G	N	N	T	G	0	8	P	8	8	2
SEN	KDG	2017	091	SEN_KDG_2017_091	Kg.091.17	TACTGGAGACCGTACCCTAGANTG	T	A	C	T	G	G	A	G	A	C	C	G	T	A	C	C	C	T	A	G	A	N	T	G	0	1	M	8	2	1
SEN	KDG	2017	092	SEN_KDG_2017_092	Kg.092.17	CACCCCAGATCGCAAATTAGNTTG	C	A	C	C	C	C	A	G	A	T	C	G	C	A	A	A	T	T	A	G	N	T	T	G	0	1	M	8	1	1
SEN	KDG	2017	093	SEN_KDG_2017_093	Kg.093.17	TACTCGNGATCGCAACTAAGNCTG	T	A	C	T	C	G	N	G	A	T	C	G	C	A	A	C	T	A	A	G	N	C	T	G	0	2	P	8	2	1
SEN	KDG	2017	094	SEN_KDG_2017_094	Kg.094.17	TACCNCNGATCACAACTTNGNCTG	T	A	C	C	N	C	N	G	A	T	C	A	C	A	A	C	T	T	N	G	N	C	T	G	0	4	P	8	5	2
SEN	KDG	2017	095	SEN_KDG_2017_095	Kg.095.17	TACTCGAGATTGCAACTAAGNTTG	T	A	C	T	C	G	A	G	A	T	T	G	C	A	A	C	T	A	A	G	N	T	T	G	0	1	M	8	1	1
SEN	KDG	2017	096	SEN_KDG_2017_096	Kg.096.17	TANTCCNGANTNNNCNNAAGNNTG	T	A	N	T	C	C	N	G	A	N	T	N	N	N	C	N	N	A	A	G	N	N	T	G	0	10	P	8	11	3
SEN	KDG	2017	097	SEN_KDG_2017_097	Kg.097.17	CACTCCAGTTTACCCCCTAGNTTG	C	A	C	T	C	C	A	G	T	T	T	A	C	C	C	C	C	T	A	G	N	T	T	G	0	1	M	8	1	1
SEN	KDG	2017	098	SEN_KDG_2017_098	Kg.098.17	CACTNNNGACXACACCCTCGNTTG	C	A	C	T	N	N	N	G	A	C	X	A	C	A	C	C	C	T	C	G	N	T	T	G	1	4	P	8	4	2
SEN	KDG	2017	099	SEN_KDG_2017_099	Kg.099.17	CACTCGAGTNTGTACATAAGCTTG	C	A	C	T	C	G	A	G	T	N	T	G	T	A	C	A	T	A	A	G	C	T	T	G	0	1	M	8	2	1
SEN	KDG	2017	100	SEN_KDG_2017_100	Kg.100.17	NANTCGNGNCTGTACACANGNTTG	N	A	N	T	C	G	N	G	N	C	T	G	T	A	C	A	C	A	N	G	N	T	T	G	0	6	P	8	6	2
SEN	KDG	2017	101	SEN_KDG_2017_101	Kg.101.17	TATTCCAAACXGTACCCAAGATTG	T	A	T	T	C	C	A	A	A	C	X	G	T	A	C	C	C	A	A	G	A	T	T	G	1	0	M	8	0	1
SEN	KDG	2017	102	SEN_KDG_2017_102	Kg.102.17	TACTCCAGNNCGCNCCNAANNNTG	T	A	C	T	C	C	A	G	N	N	C	G	C	N	C	C	N	A	A	N	N	N	T	G	0	7	P	8	7	2
SEN	KDG	2017	103	SEN_KDG_2017_103	Kg.103.17	TATCGGAAACCGCCACCAAGCCTG	T	A	T	C	G	G	A	A	A	C	C	G	C	C	A	C	C	A	A	G	C	C	T	G	0	0	M	8	0	1
SEN	KDG	2017	104	SEN_KDG_2017_104	Kg.104.17	TACTCGGGNNCGTACANTAGCTTG	T	A	C	T	C	G	G	G	N	N	C	G	T	A	C	A	N	T	A	G	C	T	T	G	0	3	P	8	3	1
SEN	KDG	2017	105	SEN_KDG_2017_105	Kg.105.17	TACTCCAGATCACAACCAAGACTG	T	A	C	T	C	C	A	G	A	T	C	A	C	A	A	C	C	A	A	G	A	C	T	G	0	0	M	8	0	1
SEN	KDG	2017	106	SEN_KDG_2017_106	Kg.106.17	TACTCCAGTTCACACCTAAGCTTG	T	A	C	T	C	C	A	G	T	T	C	A	C	A	C	C	T	A	A	G	C	T	T	G	0	0	M	8	0	1
SEN	KDG	2017	107	SEN_KDG_2017_107	Kg.107.17	TACTCCAGACCGCAACTTAGCCTG	T	A	C	T	C	C	A	G	A	C	C	G	C	A	A	C	T	T	A	G	C	C	T	G	0	0	M	8	0	1
SEN	KDG	2017	108	SEN_KDG_2017_108	Kg.108.17	CACCCCAGACTACAAACTAGATTG	C	A	C	C	C	C	A	G	A	C	T	A	C	A	A	A	C	T	A	G	A	T	T	G	0	0	M	8	0	1
SEN	KDG	2017	109	SEN_KDG_2017_109	Kg.109.17	NANTCCNGNNCGNNNCNTAGANTG	N	A	N	T	C	C	N	G	N	N	C	G	N	N	N	C	N	T	A	G	A	N	T	G	0	10	P	8	12	3
SEN	KDG	2017	110	SEN_KDG_2017_110	Kg.110.17	NACNNCNGANNGNAACNAAGCCTG	N	A	C	N	N	C	N	G	A	N	N	G	N	A	A	C	N	A	A	G	C	C	T	G	0	8	P	8	8	2
SEN	KDG	2017	111	SEN_KDG_2017_111	Kg.111.17	TATTCGAATCCACACCTTNGCCTG	T	A	T	T	C	G	A	A	T	C	C	A	C	A	C	C	T	T	N	G	C	C	T	G	0	1	M	8	2	1
SEN	KDG	2017	112	SEN_KDG_2017_112	Kg.112.17	TACTCGAGATXACACCNAAGANTG	T	A	C	T	C	G	A	G	A	T	X	A	C	A	C	C	N	A	A	G	A	N	T	G	1	2	P	8	2	1
SEN	KDG	2017	113	SEN_KDG_2017_113	Kg.113.17	TACTCCNGTCTACCACTTNGCTTG	T	A	C	T	C	C	N	G	T	C	T	A	C	C	A	C	T	T	N	G	C	T	T	G	0	2	P	8	4	1
SEN	KDG	2017	114	SEN_KDG_2017_114	Kg.114.17	TACTGCANNNCATCCCTNANCCTG	T	A	C	T	G	C	A	N	N	N	C	A	T	C	C	C	T	N	A	N	C	C	T	G	0	5	P	8	5	2
SEN	KDG	2017	115	SEN_KDG_2017_115	Kg.115.17	TACTCCAGTCCACAAATTNGCTTG	T	A	C	T	C	C	A	G	T	C	C	A	C	A	A	A	T	T	N	G	C	T	T	G	0	1	M	8	1	1
SEN	KDG	2017	116	SEN_KDG_2017_116	Kg.116.17	CANTNNNGNTCANNNNNNAGCNTG	C	A	N	T	N	N	N	G	N	T	C	A	N	N	N	N	N	N	A	G	C	N	T	G	0	12	P	8	13	4
SEN	KDG	2017	117	SEN_KDG_2017_117	Kg.117.17	TACTCCGGACTATAAANAAGATTG	T	A	C	T	C	C	G	G	A	C	T	A	T	A	A	A	N	A	A	G	A	T	T	G	0	1	M	8	2	1
SEN	KDG	2017	118	SEN_KDG_2017_118	Kg.118.17	NNNTNGNGNNNATCNNNTNNNTTG	N	N	N	T	N	G	N	G	N	N	N	A	T	C	N	N	N	T	N	N	N	T	T	G	0	14	P	8	15	13
SEN	KDG	2017	119	SEN_KDG_2017_119	Kg.119.17	TACTGGAGACTACACCCAAGCCTG	T	A	C	T	G	G	A	G	A	C	T	A	C	A	C	C	C	A	A	G	C	C	T	G	0	0	M	8	0	1
SEN	KDG	2017	120	SEN_KDG_2017_120	Kg.120.17	TACCNGAGATTGTCCCCTAGACTG	T	A	C	C	N	G	A	G	A	T	T	G	T	C	C	C	C	T	A	G	A	C	T	G	0	1	M	8	1	1
SEN	KDG	2017	121	SEN_KDG_2017_121	Kg.121.17	NANTCNNNNNNNNNNNNNAGNNTG	N	A	N	T	C	N	N	N	N	N	N	N	N	N	N	N	N	N	A	G	N	N	T	G	0	17	P	8	18	7
SEN	KDG	2017	122	SEN_KDG_2017_122	Kg.122.17	TACCGCNGACXACCACCTNGCCTG	T	A	C	C	G	C	N	G	A	C	X	A	C	C	A	C	C	T	N	G	C	C	T	G	1	2	P	8	4	1
SEN	KDG	2017	123	SEN_KDG_2017_123	Kg.123.17	NANTCCAGNCTNCANCNAAGNNTG	N	A	N	T	C	C	A	G	N	C	T	N	C	A	N	C	N	A	A	G	N	N	T	G	0	8	P	8	8	2
SEN	KDG	2017	124	SEN_KDG_2017_124	Kg.124.17	TACTGGNGTTTGTACATANGCTTG	T	A	C	T	G	G	N	G	T	T	T	G	T	A	C	A	T	A	N	G	C	T	T	G	0	2	P	8	4	1
SEN	KDG	2017	125	SEN_KDG_2017_125	Kg.125.17	CACTCCNGACXACCAACAAGATTG	C	A	C	T	C	C	N	G	A	C	X	A	C	C	A	A	C	A	A	G	A	T	T	G	1	1	M	8	2	1
SEN	KDG	2017	126	SEN_KDG_2017_126	Kg.126.17	NNNNCNNNNNCACNNCNNNGNNTG	N	N	N	N	C	N	N	N	N	N	C	A	C	N	N	C	N	N	N	G	N	N	T	G	0	16	P	8	17	8
SEN	KDG	2017	127	SEN_KDG_2017_127	Kg.127.17	TACTCCAGATCGCACCCACGACTG	T	A	C	T	C	C	A	G	A	T	C	G	C	A	C	C	C	A	C	G	A	C	T	G	0	0	M	8	0	1
SEN	KDG	2017	128	SEN_KDG_2017_128	Kg.128.17	CACCCGNGATTGCAACTTAGACTG	C	A	C	C	C	G	N	G	A	T	T	G	C	A	A	C	T	T	A	G	A	C	T	G	0	1	M	8	2	1
SEN	KDG	2018	001	SEN_KDG_2018_001	Kg.001.18	TACTCGAGACTGCACCTACGATTG	T	A	C	T	C	G	A	G	A	C	T	G	C	A	C	C	T	A	C	G	A	T	T	G	0	0	M	8	0	1
SEN	KDG	2018	002	SEN_KDG_2018_002	Kg.002.18	TATCCCNGNNTATAACNANNACTG	T	A	T	C	C	C	N	G	N	N	T	A	T	A	A	C	N	A	N	N	A	C	T	G	0	6	P	8	7	2
SEN	KDG	2018	003	SEN_KDG_2018_003	Kg.003.18	TATTCCNGTCCGTAACCTCGCCTG	T	A	T	T	C	C	N	G	T	C	C	G	T	A	A	C	C	T	C	G	C	C	T	G	0	1	M	8	2	1
SEN	KDG	2018	004	SEN_KDG_2018_004	Kg.004.18	TATTGCGGTTCGCACCCAAGCCTG	T	A	T	T	G	C	G	G	T	T	C	G	C	A	C	C	C	A	A	G	C	C	T	G	0	0	M	8	0	1
SEN	KDG	2018	005	SEN_KDG_2018_005	Kg.005.18	TACNNNNGNCNGNACCNAANNNTG	T	A	C	N	N	N	N	G	N	C	N	G	N	A	C	C	N	A	A	N	N	N	T	G	0	11	P	8	12	3
SEN	KDG	2018	006	SEN_KDG_2018_006	Kg.006.18	CACNNCNGNNTGCNCCNNANNTTG	C	A	C	N	N	C	N	G	N	N	T	G	C	N	C	C	N	N	A	N	N	T	T	G	0	10	P	8	11	3
SEN	KDG	2018	007	SEN_KDG_2018_007	Kg.007.18	NANTNNNGNNNNNACCNNAGNNTG	N	A	N	T	N	N	N	G	N	N	N	N	N	A	C	C	N	N	A	G	N	N	T	G	0	14	P	8	15	5
SEN	KDG	2018	008	SEN_KDG_2018_008	Kg.008.18	CATTCCAGTCCATACCCTCGACTG	C	A	T	T	C	C	A	G	T	C	C	A	T	A	C	C	C	T	C	G	A	C	T	G	0	0	M	8	0	1
SEN	KDG	2018	009	SEN_KDG_2018_009	Kg.009.18	TANTCCAGATTANCCNNAAGCTTG	T	A	N	T	C	C	A	G	A	T	T	A	N	C	C	N	N	A	A	G	C	T	T	G	0	4	P	8	4	2
SEN	KDG	2018	010	SEN_KDG_2018_010	Kg.010.18	CACTCGGNNTTACCCACAAGACTG	C	A	C	T	C	G	G	N	N	T	T	A	C	C	C	A	C	A	A	G	A	C	T	G	0	2	P	8	2	1
SEN	KDG	2018	011	SEN_KDG_2018_011	Kg.011.18	CACTGCGGTTTGTACATAAGCTTG	C	A	C	T	G	C	G	G	T	T	T	G	T	A	C	A	T	A	A	G	C	T	T	G	0	0	M	8	0	1
SEN	KDG	2018	012	SEN_KDG_2018_012	Kg.012.18	TACTCGAGTTCGCACATAAGATTG	T	A	C	T	C	G	A	G	T	T	C	G	C	A	C	A	T	A	A	G	A	T	T	G	0	0	M	8	0	1
SEN	KDG	2018	013	SEN_KDG_2018_013	Kg.013.18	CACTCCNNTCNACCCCTTCAACTG	C	A	C	T	C	C	N	N	T	C	N	A	C	C	C	C	T	T	C	A	A	C	T	G	0	3	P	8	3	1
SEN	KDG	2018	014	SEN_KDG_2018_014	Kg.014.18	TACTCNAGACXGTACCCAAGNTTG	T	A	C	T	C	N	A	G	A	C	X	G	T	A	C	C	C	A	A	G	N	T	T	G	1	2	P	8	2	1
SEN	KDG	2018	015	SEN_KDG_2018_015	Kg.015.18	CATTNCAGATCATCCACAAGACTG	C	A	T	T	N	C	A	G	A	T	C	A	T	C	C	A	C	A	A	G	A	C	T	G	0	1	M	8	1	1
SEN	KDG	2018	016	SEN_KDG_2018_016	Kg.016.18	TACTCCNATTCACACCCACGCCTG	T	A	C	T	C	C	N	A	T	T	C	A	C	A	C	C	C	A	C	G	C	C	T	G	0	1	M	8	2	1
SEN	KDG	2018	017	SEN_KDG_2018_017	Kg.017.18_Rep	TATTCGGGTCCGTCCCCAANATTG	T	A	T	T	C	G	G	G	T	C	C	G	T	C	C	C	C	A	A	N	A	T	T	G	0	1	M	8	1	1
SEN	KDG	2018	018	SEN_KDG_2018_018	Kg.018.18	TACTCNANANNACCCCNAAGCCTG	T	A	C	T	C	N	A	N	A	N	N	A	C	C	C	C	N	A	A	G	C	C	T	G	0	5	P	8	5	2
SEN	KDG	2018	019	SEN_KDG_2018_019	Kg.019.18	CANNGCNGNNTANACCNACGCNTG	C	A	N	N	G	C	N	G	N	N	T	A	N	A	C	C	N	A	C	G	C	N	T	G	0	8	P	8	8	2
SEN	KDG	2018	020	SEN_KDG_2018_020	Kg.020.18	TACCCGNGATCGCAAACTCAATTG	T	A	C	C	C	G	N	G	A	T	C	G	C	A	A	A	C	T	C	A	A	T	T	G	0	1	M	8	2	1
SEN	KDG	2018	022	SEN_KDG_2018_022	Kg.022.18	TACCCCAGATCGTACCTAAGATTG	T	A	C	C	C	C	A	G	A	T	C	G	T	A	C	C	T	A	A	G	A	T	T	G	0	0	M	8	0	1
SEN	KDG	2018	023	SEN_KDG_2018_023	Kg.023.18	CACTCCAGTTTATACCTTAGCTTG	C	A	C	T	C	C	A	G	T	T	T	A	T	A	C	C	T	T	A	G	C	T	T	G	0	0	M	8	0	1
SEN	KDG	2018	024	SEN_KDG_2018_024	Kg.024.18	NACCNNNNANNNNACCNAANNNTG	N	A	C	C	N	N	N	N	A	N	N	N	N	A	C	C	N	A	A	N	N	N	T	G	0	13	P	8	14	4
SEN	KDG	2018	025	SEN_KDG_2018_025	Kg.025.18	TACTGCAGTCCACXCCTTAGCCTG	T	A	C	T	G	C	A	G	T	C	C	A	C	X	C	C	T	T	A	G	C	C	T	G	1	0	M	8	0	1
SEN	KDG	2018	026	SEN_KDG_2018_026	Kg.026.18	TACNNNNGNCTACACCNTNGNTTG	T	A	C	N	N	N	N	G	N	C	T	A	C	A	C	C	N	T	N	G	N	T	T	G	0	8	P	8	8	2
SEN	KDG	2018	027	SEN_KDG_2018_027	Kg.027.18	CATTNNAGACCACAACTTANANTG	C	A	T	T	N	N	A	G	A	C	C	A	C	A	A	C	T	T	A	N	A	N	T	G	0	4	P	8	4	2
SEN	KDG	2018	028	SEN_KDG_2018_028	Kg.028.18	NATTCNAGNCTNCACCTAANNTTG	N	A	T	T	C	N	A	G	N	C	T	N	C	A	C	C	T	A	A	N	N	T	T	G	0	6	P	8	6	2
SEN	KDG	2018	029	SEN_KDG_2018_029	Kg.029.18	TACCCCGGNTTGTAACTAAGCCTG	T	A	C	C	C	C	G	G	N	T	T	G	T	A	A	C	T	A	A	G	C	C	T	G	0	1	M	8	2	1
SEN	KDG	2018	030	SEN_KDG_2018_030	Kg.030.18	NACNCNNGNNNNNNCCNNANCNTG	N	A	C	N	C	N	N	G	N	N	N	N	N	N	C	C	N	N	A	N	C	N	T	G	0	14	P	8	15	5
SEN	KDG	2018	031	SEN_KDG_2018_031	Kg.031.18	TANTCCNGNNTGCNNNTNAGNTTG	T	A	N	T	C	C	N	G	N	N	T	G	C	N	N	N	T	N	A	G	N	T	T	G	0	9	P	8	9	2
SEN	KDG	2018	032	SEN_KDG_2018_032	Kg.032.18	TANNNNAGANTGTAACNTNGNCTG	T	A	N	N	N	N	A	G	A	N	T	G	T	A	A	C	N	T	N	G	N	C	T	G	0	8	P	8	8	2
SEN	KDG	2018	033	SEN_KDG_2018_033	Kg.033.18	TANTCCANNNTNNAACNTAGNCTG	T	A	N	T	C	C	A	N	N	N	T	N	N	A	A	C	N	T	A	G	N	C	T	G	0	8	P	8	8	2
SEN	KDG	2018	034	SEN_KDG_2018_034	Kg.034.18	TACTCCAGTCTACAACTAAAATTG	T	A	C	T	C	C	A	G	T	C	T	A	C	A	A	C	T	A	A	A	A	T	T	G	0	0	M	8	0	1
SEN	KDG	2018	035	SEN_KDG_2018_035	Kg.035.18	TACTGCNGTTTGCACACAAGACTG	T	A	C	T	G	C	N	G	T	T	T	G	C	A	C	A	C	A	A	G	A	C	T	G	0	1	M	8	2	1
SEN	KDG	2018	036	SEN_KDG_2018_036	Kg.036.18	TACTCCAGNCTGTCCCCAAGATTG	T	A	C	T	C	C	A	G	N	C	T	G	T	C	C	C	C	A	A	G	A	T	T	G	0	1	M	8	2	1
SEN	KDG	2018	038	SEN_KDG_2018_038	Kg.038.18	NANTCCNGNNNACNCCNAANCNTG	N	A	N	T	C	C	N	G	N	N	N	A	C	N	C	C	N	A	A	N	C	N	T	G	0	10	P	8	11	3
SEN	KDG	2018	039	SEN_KDG_2018_039	Kg.039.18	NACTCNNGNNNNCNCCNAANCNTG	N	A	C	T	C	N	N	G	N	N	N	N	C	N	C	C	N	A	A	N	C	N	T	G	0	11	P	8	12	3
SEN	KDG	2018	040	SEN_KDG_2018_040	Kg.040.18	CXCTCGAGACCGTCACTAAACTTG	C	X	C	T	C	G	A	G	A	C	C	G	T	C	A	C	T	A	A	A	C	T	T	G	1	0	M	8	0	1
SEN	KDG	2018	041	SEN_KDG_2018_041	Kg.041.18	CACTCGAGACCGTCACTAAACTTG	C	A	C	T	C	G	A	G	A	C	C	G	T	C	A	C	T	A	A	A	C	T	T	G	0	0	M	8	0	1
SEN	KDG	2018	042	SEN_KDG_2018_042	Kg.042.18	TATTNNAGNNNNCANNNANGNTTG	T	A	T	T	N	N	A	G	N	N	N	N	C	A	N	N	N	A	N	G	N	T	T	G	0	11	P	8	13	3
SEN	KDG	2018	043	SEN_KDG_2018_043	Kg.043.18	TACTCGNGATCXCCCCTTAGCCTG	T	A	C	T	C	G	N	G	A	T	C	X	C	C	C	C	T	T	A	G	C	C	T	G	1	1	M	8	2	1
SEN	KDG	2018	044	SEN_KDG_2018_044	Kg.044.18	TGCTCCNGATTXTCCCTAAGCTTG	T	G	C	T	C	C	N	G	A	T	T	X	T	C	C	C	T	A	A	G	C	T	T	G	1	1	M	8	2	1
SEN	KDG	2018	045	SEN_KDG_2018_045	Kg.045.18	CACTGCNGTTTGTCACCACGACTG	C	A	C	T	G	C	N	G	T	T	T	G	T	C	A	C	C	A	C	G	A	C	T	G	0	1	M	8	2	1
SEN	KDG	2018	046	SEN_KDG_2018_046	Kg.046.18	TACTCGAGTTCACCAACTAGCCTG	T	A	C	T	C	G	A	G	T	T	C	A	C	C	A	A	C	T	A	G	C	C	T	G	0	0	M	8	0	1
SEN	KDG	2018	047	SEN_KDG_2018_047	Kg.047.18	TACTCGNGACNANAACNANGCTTG	T	A	C	T	C	G	N	G	A	C	N	A	N	A	A	C	N	A	N	G	C	T	T	G	0	5	P	8	6	2
SEN	KDG	2018	048	SEN_KDG_2018_048	Kg.048.18	NATTCCNGNNTACACNNAANNNTG	N	A	T	T	C	C	N	G	N	N	T	A	C	A	C	N	N	A	A	N	N	N	T	G	0	9	P	8	9	2
SEN	KDG	2018	049	SEN_KDG_2018_049	Kg.049.18	CACTCGAGACCGTCACTAAACTTG	C	A	C	T	C	G	A	G	A	C	C	G	T	C	A	C	T	A	A	A	C	T	T	G	0	0	M	8	0	1
SEN	KDG	2018	050	SEN_KDG_2018_050	Kg.050.18	CACTGCNGNNXGCACCCAAGCCTG	C	A	C	T	G	C	N	G	N	N	X	G	C	A	C	C	C	A	A	G	C	C	T	G	1	3	P	8	4	2
SEN	KDG	2018	051	SEN_KDG_2018_051	Kg.051.18	TATCCCAGACCGTACCCAAGATTG	T	A	T	C	C	C	A	G	A	C	C	G	T	A	C	C	C	A	A	G	A	T	T	G	0	0	M	8	0	1
SEN	KDG	2018	052	SEN_KDG_2018_052	Kg.052.18	TACTGCAGTCXACCCCTTAGCCTG	T	A	C	T	G	C	A	G	T	C	X	A	C	C	C	C	T	T	A	G	C	C	T	G	1	0	M	8	0	1
SEN	KDG	2018	053	SEN_KDG_2018_053	Kg.053.18	NANNNNNGNNTACACCNAANNTTG	N	A	N	N	N	N	N	G	N	N	T	A	C	A	C	C	N	A	A	N	N	T	T	G	0	11	P	8	12	3
SEN	KDG	2018	054	SEN_KDG_2018_054	Kg.054.18	CACTCGAGACCGTCACTAAACTTG	C	A	C	T	C	G	A	G	A	C	C	G	T	C	A	C	T	A	A	A	C	T	T	G	0	0	M	8	0	1
SEN	KDG	2018	055	SEN_KDG_2018_055	Kg.055.18	TACTNCNGNNCNTAACCANGNTTG	T	A	C	T	N	C	N	G	N	N	C	N	T	A	A	C	C	A	N	G	N	T	T	G	0	7	P	8	7	2
SEN	KDG	2018	056	SEN_KDG_2018_056	Kg.056.18	NNNNNCNNNNNNNNNCNNAGNNTG	N	N	N	N	N	C	N	N	N	N	N	N	N	N	N	C	N	N	A	G	N	N	T	G	0	18	P	8	19	9
SEN	KDG	2018	057	SEN_KDG_2018_057	Kg.057.18	NACNNNNNNNNANACCCANGCNTG	N	A	C	N	N	N	N	N	N	N	N	A	N	A	C	C	C	A	N	G	C	N	T	G	0	12	P	8	13	3
SEN	KDG	2018	058	SEN_KDG_2018_058	Kg.058.18	CACTCCAGTTCGTACCCAAGACTG	C	A	C	T	C	C	A	G	T	T	C	G	T	A	C	C	C	A	A	G	A	C	T	G	0	0	M	8	0	1
SEN	KDG	2018	059	SEN_KDG_2018_059	Kg.059.18	CACTCGAGATCNCACCTANGNTTG	C	A	C	T	C	G	A	G	A	T	C	N	C	A	C	C	T	A	N	G	N	T	T	G	0	3	P	8	6	1
SEN	KDG	2018	060	SEN_KDG_2018_060	Kg.60.18	TACTCCAGACTATAAATAAGCCTG	T	A	C	T	C	C	A	G	A	C	T	A	T	A	A	A	T	A	A	G	C	C	T	G	0	0	M	8	0	1
SEN	KDG	2018	061	SEN_KDG_2018_061	Kg.061.18	TACTCCAGATCACCACCAAGCTTG	T	A	C	T	C	C	A	G	A	T	C	A	C	C	A	C	C	A	A	G	C	T	T	G	0	0	M	8	0	1
SEN	KDG	2018	062	SEN_KDG_2018_062	Kg.062.18	TANTNNNGNTTGCAACNAANNNTG	T	A	N	T	N	N	N	G	N	T	T	G	C	A	A	C	N	A	A	N	N	N	T	G	0	9	P	8	9	2
SEN	KDG	2018	063	SEN_KDG_2018_063	Kg.063.18	NANTNNNGNCXACACCNTANANTG	N	A	N	T	N	N	N	G	N	C	X	A	C	A	C	C	N	T	A	N	A	N	T	G	1	9	P	8	9	2
SEN	KDG	2018	064	SEN_KDG_2018_064	Kg.064.18	TATCCGAGATCGCAACCAAGCTTG	T	A	T	C	C	G	A	G	A	T	C	G	C	A	A	C	C	A	A	G	C	T	T	G	0	0	M	8	0	1
SEN	KDG	2018	065	SEN_KDG_2018_065	Kg.065.18	TGTTCCGGNCXACAANTANGNCTG	T	G	T	T	C	C	G	G	N	C	X	A	C	A	A	N	T	A	N	G	N	C	T	G	1	4	P	8	4	1
SEN	KDG	2018	066	SEN_KDG_2018_066	Kg.066.18	TACTCCGGATCGCACACAAAACTG	T	A	C	T	C	C	G	G	A	T	C	G	C	A	C	A	C	A	A	A	A	C	T	G	0	0	M	8	0	1
SEN	KDG	2018	067	SEN_KDG_2018_067	Kg.067.18	NACNCNAGATCGCACCTTANNNTG	N	A	C	N	C	N	A	G	A	T	C	G	C	A	C	C	T	T	A	N	N	N	T	G	0	6	P	8	7	2
SEN	KDG	2018	068	SEN_KDG_2018_068	Kg.068.18	CANTCNANTCCACACCTAAGNNTG	C	A	N	T	C	N	A	N	T	C	C	A	C	A	C	C	T	A	A	G	N	N	T	G	0	5	P	8	5	2
SEN	KDG	2018	069	SEN_KDG_2018_069	Kg.069.18	TACTCGNGATCGCCACTTCGCTTG	T	A	C	T	C	G	N	G	A	T	C	G	C	C	A	C	T	T	C	G	C	T	T	G	0	1	M	8	2	1
SEN	KDG	2018	070	SEN_KDG_2018_070	Kg.070.18	CACTCCAGANNANNCCNANGNTTG	C	A	C	T	C	C	A	G	A	N	N	A	N	N	C	C	N	A	N	G	N	T	T	G	0	7	P	8	7	2
SEN	KDG	2018	071	SEN_KDG_2018_071	Kg.071.18	CACTCGNGACTATACCTACGCCTG	C	A	C	T	C	G	N	G	A	C	T	A	T	A	C	C	T	A	C	G	C	C	T	G	0	1	M	8	2	1
SEN	KDG	2018	072	SEN_KDG_2018_072	Kg.072.18	TACTCCNGATTGCCAACTCGACTG	T	A	C	T	C	C	N	G	A	T	T	G	C	C	A	A	C	T	C	G	A	C	T	G	0	1	M	8	2	1
SEN	KDG	2018	073	SEN_KDG_2018_073	Kg.073.18	CATTCGAGATTGTCCCCACGCCTG	C	A	T	T	C	G	A	G	A	T	T	G	T	C	C	C	C	A	C	G	C	C	T	G	0	0	M	8	0	1
SEN	KDG	2018	074	SEN_KDG_2018_074	Kg.074.18	CACTGGNGNNTATNCCTTCGCCTG	C	A	C	T	G	G	N	G	N	N	T	A	T	N	C	C	T	T	C	G	C	C	T	G	0	4	P	8	4	1
SEN	KDG	2018	075	SEN_KDG_2018_075	Kg.075.18	TACTCCAGACTNCACCNNAGCNTG	T	A	C	T	C	C	A	G	A	C	T	N	C	A	C	C	N	N	A	G	C	N	T	G	0	4	P	8	4	2
SEN	KDG	2018	076	SEN_KDG_2018_076	Kg.076.18	TACTNNANNNNNCANNNAAAANTG	T	A	C	T	N	N	A	N	N	N	N	N	C	A	N	N	N	A	A	A	A	N	T	G	0	11	P	8	12	3
SEN	KDG	2018	077	SEN_KDG_2018_077	Kg.077.18	CACTGCNGNNTGCACATANGANTG	C	A	C	T	G	C	N	G	N	N	T	G	C	A	C	A	T	A	N	G	A	N	T	G	0	5	P	8	6	2
SEN	KDG	2018	078	SEN_KDG_2018_078	Kg.078.18	TANNCCNGNNTNCNNNNTNGNNTG	T	A	N	N	C	C	N	G	N	N	T	N	C	N	N	N	N	T	N	G	N	N	T	G	0	13	P	8	14	4
SEN	KDG	2018	079	SEN_KDG_2018_079	Kg.079.18	NATTNCAGTNTNNACNTANGNCTG	N	A	T	T	N	C	A	G	T	N	T	N	N	A	C	N	T	A	N	G	N	C	T	G	0	8	P	8	8	2
SEN	KDG	2018	080	SEN_KDG_2018_080	Kg.080.18	TACCCCAAATTXTACCCTAGCCTG	T	A	C	C	C	C	A	A	A	T	T	X	T	A	C	C	C	T	A	G	C	C	T	G	1	0	M	8	0	1
SEN	KDG	2018	081	SEN_KDG_2018_081	Kg.081.18	CATTGCNGTNTNCCCANAAANNTG	C	A	T	T	G	C	N	G	T	N	T	N	C	C	C	A	N	A	A	A	N	N	T	G	0	6	P	8	11	2
SEN	KDG	2018	082	SEN_KDG_2018_082	Kg.082.18	TACNCNAGNCCGCACNTTCGCNTG	T	A	C	N	C	N	A	G	N	C	C	G	C	A	C	N	T	T	C	G	C	N	T	G	0	5	P	8	5	2
SEN	KDG	2018	083	SEN_KDG_2018_083	Kg.083.18	NANTNCNGNNNGCACCTANGNNTG	N	A	N	T	N	C	N	G	N	N	N	G	C	A	C	C	T	A	N	G	N	N	T	G	0	10	P	8	11	3
SEN	KDG	2018	084	SEN_KDG_2018_084	Kg.084.18	NANTCGNGANNGNNCATACGATTG	N	A	N	T	C	G	N	G	A	N	N	G	N	N	C	A	T	A	C	G	A	T	T	G	0	7	P	8	7	2
SEN	KDG	2018	085	SEN_KDG_2018_085	Kg.085.18	TATCCGNAACXGTACCCAAGCCTG	T	A	T	C	C	G	N	A	A	C	X	G	T	A	C	C	C	A	A	G	C	C	T	G	1	1	M	8	2	1
SEN	KDG	2018	086	SEN_KDG_2018_086	Kg.086.18	TATTGCAATTTGCACCTTAGCCTG	T	A	T	T	G	C	A	A	T	T	T	G	C	A	C	C	T	T	A	G	C	C	T	G	0	0	M	8	0	1
SEN	KDG	2018	087	SEN_KDG_2018_087	Kg.087.18	NACNNNNGNNTANAACNNANNNTG	N	A	C	N	N	N	N	G	N	N	T	A	N	A	A	C	N	N	A	N	N	N	T	G	0	13	P	8	14	4
SEN	KDG	2018	088	SEN_KDG_2018_088	Kg.088.18	TACTCGAGTCTGTACCTTAGCTTG	T	A	C	T	C	G	A	G	T	C	T	G	T	A	C	C	T	T	A	G	C	T	T	G	0	0	M	8	0	1
SEN	KDG	2018	089	SEN_KDG_2018_089	Kg.089.18	NANNNNNNANNGNNCCNTNGNTTG	N	A	N	N	N	N	N	N	A	N	N	G	N	N	C	C	N	T	N	G	N	T	T	G	0	14	P	8	15	5
SEN	KDG	2018	090	SEN_KDG_2018_090	Kg.090.18	TACTCGNNNCTACACCCTAGACTG	T	A	C	T	C	G	N	N	N	C	T	A	C	A	C	C	C	T	A	G	A	C	T	G	0	3	P	8	3	1
SEN	KDG	2018	091	SEN_KDG_2018_091	Kg.091.18	CACTGCAGTCTGCAACTTCGACTG	C	A	C	T	G	C	A	G	T	C	T	G	C	A	A	C	T	T	C	G	A	C	T	G	0	0	M	8	0	1
SEN	KDG	2018	092	SEN_KDG_2018_092	Kg.092.18	CACTGCAGATTATACCCTAGCCTG	C	A	C	T	G	C	A	G	A	T	T	A	T	A	C	C	C	T	A	G	C	C	T	G	0	0	M	8	0	1
SEN	KDG	2018	093	SEN_KDG_2018_093	Kg.093.18	TANTCNAGANNNTANCCNANNNTG	T	A	N	T	C	N	A	G	A	N	N	N	T	A	N	C	C	N	A	N	N	N	T	G	0	10	P	8	11	3
SEN	KDG	2018	094	SEN_KDG_2018_094	Kg.094.18	TACTCGAGTNCNNACCTTAGCNTG	T	A	C	T	C	G	A	G	T	N	C	N	N	A	C	C	T	T	A	G	C	N	T	G	0	4	P	8	4	2
SEN	KDG	2018	095	SEN_KDG_2018_095	Kg.095.18	TACTCNGGTNTNNNNNNAAGNNTG	T	A	C	T	C	N	G	G	T	N	T	N	N	N	N	N	N	A	A	G	N	N	T	G	0	10	P	8	11	3
SEN	KDG	2018	096	SEN_KDG_2018_096	Kg.096.18	NACNNNNNANCANNCNNNNGCNTG	N	A	C	N	N	N	N	N	A	N	C	A	N	N	C	N	N	N	N	G	C	N	T	G	0	14	P	8	15	5
SEN	KDG	2018	097	SEN_KDG_2018_097	Kg.097.18	CACTCCAGTCXGTACACTCGACTG	C	A	C	T	C	C	A	G	T	C	X	G	T	A	C	A	C	T	C	G	A	C	T	G	1	0	M	8	0	1
SEN	KDG	2018	098	SEN_KDG_2018_098	Kg.098.18	TACTCCAGACTACACATTAGCCTG	T	A	C	T	C	C	A	G	A	C	T	A	C	A	C	A	T	T	A	G	C	C	T	G	0	0	M	8	0	1
SEN	KDG	2018	099	SEN_KDG_2018_099	Kg.099.18	NACTCCAGNCTACACNTTANCCTG	N	A	C	T	C	C	A	G	N	C	T	A	C	A	C	N	T	T	A	N	C	C	T	G	0	4	P	8	4	2
SEN	KDG	2018	100	SEN_KDG_2018_100	Kg.100.18	TANTNCNGNNCATCCCTTAGCTTG	T	A	N	T	N	C	N	G	N	N	C	A	T	C	C	C	T	T	A	G	C	T	T	G	0	5	P	8	9	2
SEN	KDG	2018	101	SEN_KDG_2018_101	Kg.101.18	TACTNCNAATCACACNNACGCTTG	T	A	C	T	N	C	N	A	A	T	C	A	C	A	C	N	N	A	C	G	C	T	T	G	0	4	P	8	4	2
SEN	KDG	2018	102	SEN_KDG_2018_102	Kg.102.18	TANTCGNGNNTACANCNAANACTG	T	A	N	T	C	G	N	G	N	N	T	A	C	A	N	C	N	A	A	N	A	C	T	G	0	7	P	8	7	2
SEN	KDG	2018	103	SEN_KDG_2018_103	Kg.103.18	TACNNNNGANXACCACTAAGATTG	T	A	C	N	N	N	N	G	A	N	X	A	C	C	A	C	T	A	A	G	A	T	T	G	1	5	P	8	5	2
SEN	KDG	2018	104	SEN_KDG_2018_104	Kg.104.18	TGTCCCAGTTTATACCCTAAATTG	T	G	T	C	C	C	A	G	T	T	T	A	T	A	C	C	C	T	A	A	A	T	T	G	0	0	M	8	0	1
SEN	KDG	2018	105	SEN_KDG_2018_105	Kg.105.18	TANCCCNGACTACACCCAANATTG	T	A	N	C	C	C	N	G	A	C	T	A	C	A	C	C	C	A	A	N	A	T	T	G	0	3	P	8	3	1
SEN	KDG	2018	106	SEN_KDG_2018_106	Kg.106.18	TATTGCNGACXXTAACTAAGCTTG	T	A	T	T	G	C	N	G	A	C	X	X	T	A	A	C	T	A	A	G	C	T	T	G	2	1	M	8	2	1
SEN	KDG	2018	107	SEN_KDG_2018_107	Kg.107.18	TACTCCGGTCCXCAAACTAGACTG	T	A	C	T	C	C	G	G	T	C	C	X	C	A	A	A	C	T	A	G	A	C	T	G	1	0	M	8	0	1
SEN	KDG	2018	108	SEN_KDG_2018_108	Kg.108.18	TATTCGAGATXGCAACCACACTTG	T	A	T	T	C	G	A	G	A	T	X	G	C	A	A	C	C	A	C	A	C	T	T	G	1	0	M	8	0	1
SEN	KDG	2018	109	SEN_KDG_2018_109	Kg.109.18	CATTGGNGTCCXCCCACTAGCCTG	C	A	T	T	G	G	N	G	T	C	C	X	C	C	C	A	C	T	A	G	C	C	T	G	1	1	M	8	2	1
SEN	KDG	2018	110	SEN_KDG_2018_110	Kg.110.18	NANTNCNGATTGCNCNCTNGCTTG	N	A	N	T	N	C	N	G	A	T	T	G	C	N	C	N	C	T	N	G	C	T	T	G	0	7	P	8	7	2
SEN	KDG	2018	111	SEN_KDG_2018_111	Kg.111.18	TATTCCAGTTXGCAACTACGATTG	T	A	T	T	C	C	A	G	T	T	X	G	C	A	A	C	T	A	C	G	A	T	T	G	1	0	M	8	0	1
SEN	KDG	2018	112	SEN_KDG_2018_112	Kg.112.18	NACNCNANTNTGTANCNACGCNTG	N	A	C	N	C	N	A	N	T	N	T	G	T	A	N	C	N	A	C	G	C	N	T	G	0	8	P	8	8	2
SEN	KDG	2018	113	SEN_KDG_2018_113	Kg.113.18	NNCTCCNNNNNGNNNCNNAGNNTG	N	N	C	T	C	C	N	N	N	N	N	G	N	N	N	C	N	N	A	G	N	N	T	G	0	14	P	8	15	4
SEN	KDG	2018	114	SEN_KDG_2018_114	Kg.114.18	TACCCGGGATCGTACCCAAGATTG	T	A	C	C	C	G	G	G	A	T	C	G	T	A	C	C	C	A	A	G	A	T	T	G	0	0	M	8	0	1
SEN	KDG	2018	115	SEN_KDG_2018_115	Kg.115.18	TACTNNAGNTCNTANNTNANNTTG	T	A	C	T	N	N	A	G	N	T	C	N	T	A	N	N	T	N	A	N	N	T	T	G	0	9	P	8	9	2
SEN	KDG	2018	116	SEN_KDG_2018_116	Kg.116.18	NACTNNNNNNNNNNCCNNNGNNTG	N	A	C	T	N	N	N	N	N	N	N	N	N	N	C	C	N	N	N	G	N	N	T	G	0	16	P	8	17	6
SEN	KDG	2018	117	SEN_KDG_2018_117	Kg.117.18	CANCGGAGNTCACACCCNANANTG	C	A	N	C	G	G	A	G	N	T	C	A	C	A	C	C	C	N	A	N	A	N	T	G	0	5	P	8	5	2
SEN	KDG	2018	118	SEN_KDG_2018_118	Kg.118.18	TACTCCNGATCGCCACCTAGCTTG	T	A	C	T	C	C	N	G	A	T	C	G	C	C	A	C	C	T	A	G	C	T	T	G	0	1	M	8	2	1
SEN	KDG	2018	119	SEN_KDG_2018_119	Kg.119.18	TATTGCNGNNNNNANCNNNGCTTG	T	A	T	T	G	C	N	G	N	N	N	N	N	A	N	C	N	N	N	G	C	T	T	G	0	10	P	8	11	3
SEN	KDG	2018	120	SEN_KDG_2018_120	Kg.120.18	TACTCNNGATXGTACCTAAGCCTG	T	A	C	T	C	N	N	G	A	T	X	G	T	A	C	C	T	A	A	G	C	C	T	G	1	2	P	8	4	1
SEN	KDG	2018	121	SEN_KDG_2018_121	Kg.121.18	TATTCCAGACCGTACCNTAGCCTG	T	A	T	T	C	C	A	G	A	C	C	G	T	A	C	C	N	T	A	G	C	C	T	G	0	1	M	8	2	1
SEN	KDG	2018	122	SEN_KDG_2018_122	Kg.122.18	TACTGGAAATXGTCCACAAAATTG	T	A	C	T	G	G	A	A	A	T	X	G	T	C	C	A	C	A	A	A	A	T	T	G	1	0	M	8	0	1
SEN	KDG	2018	123	SEN_KDG_2018_123	Kg.123.18	TACTCNAGNCNACCCCNAAGCCTG	T	A	C	T	C	N	A	G	N	C	N	A	C	C	C	C	N	A	A	G	C	C	T	G	0	4	P	8	4	2
SEN	KDG	2018	124	SEN_KDG_2018_124	Kg.124.18	TACNCCNGNNNNNNCCNNNNNNTG	T	A	C	N	C	C	N	G	N	N	N	N	N	N	C	C	N	N	N	N	N	N	T	G	0	14	P	8	15	4
SEN	KDG	2018	125	SEN_KDG_2018_125	Kg.125.18	TATTCGNGNCNGCNNCCTCNNNTG	T	A	T	T	C	G	N	G	N	C	N	G	C	N	N	C	C	T	C	N	N	N	T	G	0	8	P	8	8	2
SEN	KDG	2018	126	SEN_KDG_2018_126	Kg.126.18	TACTCCAGATCACACCTTCGATTG	T	A	C	T	C	C	A	G	A	T	C	A	C	A	C	C	T	T	C	G	A	T	T	G	0	0	M	8	0	1
SEN	KDG	2018	127	SEN_KDG_2018_127	Kg.127.18	CACCCCAGATCACCCCCACGCCTG	C	A	C	C	C	C	A	G	A	T	C	A	C	C	C	C	C	A	C	G	C	C	T	G	0	0	M	8	0	1
SEN	KDG	2018	128	SEN_KDG_2018_128	Kg.128.18	TACTCGAGACCACCACTACGCTTG	T	A	C	T	C	G	A	G	A	C	C	A	C	C	A	C	T	A	C	G	C	T	T	G	0	0	M	8	0	1
SEN	KDG	2018	129	SEN_KDG_2018_129	Kg.129.18	TATTCCANATXGCACCTTAACNTG	T	A	T	T	C	C	A	N	A	T	X	G	C	A	C	C	T	T	A	A	C	N	T	G	1	2	P	8	2	1
SEN	KDG	2018	130	SEN_KDG_2018_130	Kg.130.18	CACTNNNNNTNGNNCCNANGNTTG	C	A	C	T	N	N	N	N	N	T	N	G	N	N	C	C	N	A	N	G	N	T	T	G	0	11	P	8	12	3
SEN	KDG	2018	131	SEN_KDG_2018_131	Kg.131.18	TANTCCAGNTTGTNACCTAGATTG	T	A	N	T	C	C	A	G	N	T	T	G	T	N	A	C	C	T	A	G	A	T	T	G	0	3	P	8	3	1
SEN	KDG	2018	132	SEN_KDG_2018_132	Kg.132.18	TANTCNNGANNACACNNAAGNNTG	T	A	N	T	C	N	N	G	A	N	N	A	C	A	C	N	N	A	A	G	N	N	T	G	0	9	P	8	11	3
SEN	KDG	2018	133	SEN_KDG_2018_133	Kg.133.18	NACNCNNGNTNGNNCCCNANNTTG	N	A	C	N	C	N	N	G	N	T	N	G	N	N	C	C	C	N	A	N	N	T	T	G	0	11	P	8	12	3
SEN	KDG	2018	134	SEN_KDG_2018_134	Kg.134.18	TATTGCAGACTATAACTTAGATTG	T	A	T	T	G	C	A	G	A	C	T	A	T	A	A	C	T	T	A	G	A	T	T	G	0	0	M	8	0	1
SEN	KDG	2019	001	SEN_KDG_2019_001	KDG01.19	NANTCNGNNTTGCNCCNTANNNTG	N	A	N	T	C	N	G	N	N	T	T	G	C	N	C	C	N	T	A	N	N	N	T	G	0	10	P	8	11	2
SEN	KDG	2019	002	SEN_KDG_2019_002	KDG02.19	NACTCNAGNNCGTACCNTANATTG	N	A	C	T	C	N	A	G	N	N	C	G	T	A	C	C	N	T	A	N	A	T	T	G	0	6	P	8	6	2
SEN	KDG	2019	004	SEN_KDG_2019_004	Kdg04.19	CACTCGNGACTACCACCTCGCTTG	C	A	C	T	C	G	N	G	A	C	T	A	C	C	A	C	C	T	C	G	C	T	T	G	0	1	M	8	2	1
SEN	KDG	2019	005	SEN_KDG_2019_005	Kdg05.19	CACTCGAGTTXXCACACTAGCCTG	C	A	C	T	C	G	A	G	T	T	X	X	C	A	C	A	C	T	A	G	C	C	T	G	2	0	M	8	0	1
SEN	KDG	2019	006	SEN_KDG_2019_006	KDG06.19	TACTCCNGATCGCACCTAAGCCTG	T	A	C	T	C	C	N	G	A	T	C	G	C	A	C	C	T	A	A	G	C	C	T	G	0	1	M	8	2	1
SEN	KDG	2019	007	SEN_KDG_2019_007	KDG07.19	NANTCCNNACTGCACNNTAGCCTG	N	A	N	T	C	C	N	N	A	C	T	G	C	A	C	N	N	T	A	G	C	C	T	G	0	6	P	8	7	2
SEN	KDG	2019	008	SEN_KDG_2019_008	KDG08.19	NANNCCNGNCNGTCNNNTAGNNTG	N	A	N	N	C	C	N	G	N	C	N	G	T	C	N	N	N	T	A	G	N	N	T	G	0	11	P	8	12	3
SEN	KDG	2019	009	SEN_KDG_2019_009	KDG09.19	TACTCCNGNTCGCCNCCTAGCNTG	T	A	C	T	C	C	N	G	N	T	C	G	C	C	N	C	C	T	A	G	C	N	T	G	0	4	P	8	4	2
SEN	KDG	2019	010	SEN_KDG_2019_010	KDG010.19	TACTCCAGATTACAAACTCGCCTG	T	A	C	T	C	C	A	G	A	T	T	A	C	A	A	A	C	T	C	G	C	C	T	G	0	0	M	8	0	1
SEN	KDG	2019	012	SEN_KDG_2019_012	KG012.19	CACTCGNGTTCGTACACACGCTTG	C	A	C	T	C	G	N	G	T	T	C	G	T	A	C	A	C	A	C	G	C	T	T	G	0	1	M	8	2	1
SEN	KDG	2019	013	SEN_KDG_2019_013	KG013.19	TATCCGNGTCCGCACCCTCGCTTG	T	A	T	C	C	G	N	G	T	C	C	G	C	A	C	C	C	T	C	G	C	T	T	G	0	1	M	8	2	1
SEN	KDG	2019	014	SEN_KDG_2019_014	KG014.19	TNNTNNAGANTNTNNNNNNGNNTG	T	N	N	T	N	N	A	G	A	N	T	N	T	N	N	N	N	N	N	G	N	N	T	G	0	14	P	8	15	5
SEN	KDG	2019	015	SEN_KDG_2019_015	KG015.19	CACTCCNNACTACACCCNAGACTG	C	A	C	T	C	C	N	N	A	C	T	A	C	A	C	C	C	N	A	G	A	C	T	G	0	3	P	8	3	1
SEN	KDG	2019	016	SEN_KDG_2019_016	KG016.19	TACTGCAGTTTACACCTACGCTGG	T	A	C	T	G	C	A	G	T	T	T	A	C	A	C	C	T	A	C	G	C	T	G	G	0	0	M	8	0	1
SEN	KDG	2019	017	SEN_KDG_2019_017	KG017.19	TACTCGGGTTCGTCCCCTCGATTG	T	A	C	T	C	G	G	G	T	T	C	G	T	C	C	C	C	T	C	G	A	T	T	G	0	0	M	8	0	1
SEN	KDG	2019	018	SEN_KDG_2019_018	KG018.19	TGCTGGAGTCCGCAACTTCGCTTG	T	G	C	T	G	G	A	G	T	C	C	G	C	A	A	C	T	T	C	G	C	T	T	G	0	0	M	8	0	1
SEN	KDG	2019	019	SEN_KDG_2019_019	KG019.19	TATTCCAGTCXGTAACCAAGACTG	T	A	T	T	C	C	A	G	T	C	X	G	T	A	A	C	C	A	A	G	A	C	T	G	1	0	M	8	0	1
SEN	KDG	2019	020	SEN_KDG_2019_020	KG020.19	TACTGCAGTTTGTACATAAGACNG	T	A	C	T	G	C	A	G	T	T	T	G	T	A	C	A	T	A	A	G	A	C	N	G	0	1	M	8	2	1
SEN	KDG	2019	021	SEN_KDG_2019_021	KG021.19	TACTCCNGNNTNCANCCNNNNNTG	T	A	C	T	C	C	N	G	N	N	T	N	C	A	N	C	C	N	N	N	N	N	T	G	0	10	P	8	11	3
SEN	KDG	2019	022	SEN_KDG_2019_022	KG022.19	TATTCGAGATTACACCCTNAANTG	T	A	T	T	C	G	A	G	A	T	T	A	C	A	C	C	C	T	N	A	A	N	T	G	0	2	P	8	4	1
SEN	KDG	2019	023	SEN_KDG_2019_023	KG023.19	TANTNNNGNNNGNANCCNNGNNNG	T	A	N	T	N	N	N	G	N	N	N	G	N	A	N	C	C	N	N	G	N	N	N	G	0	14	P	8	15	4
SEN	KDG	2019	024	SEN_KDG_2019_024	KG024.19	TACTNNNGNNNGNNNCCTAGNTTG	T	A	C	T	N	N	N	G	N	N	N	G	N	N	N	C	C	T	A	G	N	T	T	G	0	10	P	8	11	3
SEN	KDG	2019	025	SEN_KDG_2019_025	KG025.19	TACTCCAGTCCATCACTTAGCCTG	T	A	C	T	C	C	A	G	T	C	C	A	T	C	A	C	T	T	A	G	C	C	T	G	0	0	M	8	0	1
SEN	KDG	2019	026	SEN_KDG_2019_026	KG026.19	TAXTCGGGATCGTCCCCTAGCCTG	T	A	X	T	C	G	G	G	A	T	C	G	T	C	C	C	C	T	A	G	C	C	T	G	1	0	M	8	0	1
SEN	KDG	2019	027	SEN_KDG_2019_027	KG027.19	TATTGCNGATTACAACCTAGCTGG	T	A	T	T	G	C	N	G	A	T	T	A	C	A	A	C	C	T	A	G	C	T	G	G	0	1	M	8	1	1
SEN	KDG	2019	028	SEN_KDG_2019_028	KG028.19	TACTCGAGACTGCACCCTAGATGG	T	A	C	T	C	G	A	G	A	C	T	G	C	A	C	C	C	T	A	G	A	T	G	G	0	0	M	8	0	1
SEN	KDG	2019	029	SEN_KDG_2019_029	KG029.19	TNNNNCNGANNNNCNNNNNGNNTG	T	N	N	N	N	C	N	G	A	N	N	N	N	C	N	N	N	N	N	G	N	N	T	G	0	16	P	8	17	8
SEN	KDG	2019	030	SEN_KDG_2019_030	KG030.19	TACTXCXGTCXGTACCTANGCCTG	T	A	C	T	X	C	X	G	T	C	X	G	T	A	C	C	T	A	N	G	C	C	T	G	3	1	M	8	2	1
SEN	KDG	2019	031	SEN_KDG_2019_031	KG031.19	TACTXCXGTCXATACCCTAAAXTG	T	A	C	T	X	C	X	G	T	C	X	A	T	A	C	C	C	T	A	A	A	X	T	G	4	0	M	8	0	1
SEN	KDG	2019	032	SEN_KDG_2019_032	KG032.19	TACTXCXGTCXATCCATAAGCCTG	T	A	C	T	X	C	X	G	T	C	X	A	T	C	C	A	T	A	A	G	C	C	T	G	3	0	M	8	0	1
SEN	KDG	2019	033	SEN_KDG_2019_033	KG033.19	TACNXNGGTNXNNNCCCANNNTNG	T	A	C	N	X	N	G	G	T	N	X	N	N	N	C	C	C	A	N	N	N	T	N	G	2	10	P	8	11	3
SEN	KDG	2019	034	SEN_KDG_2019_034	KG034.19	TACTXGXGNTXATACCCAAGATTG	T	A	C	T	X	G	X	G	N	T	X	A	T	A	C	C	C	A	A	G	A	T	T	G	3	1	M	8	1	1
SEN	KDG	2019	035	SEN_KDG_2019_035	KG035.19	TACTXCXGACXGCACCCAAGACNG	T	A	C	T	X	C	X	G	A	C	X	G	C	A	C	C	C	A	A	G	A	C	N	G	3	1	M	8	2	1
SEN	KDG	2019	036	SEN_KDG_2019_036	KG036.19	TANTXCXNNCXNCANCNNNNNCNG	T	A	N	T	X	C	X	N	N	C	X	N	C	A	N	C	N	N	N	N	N	C	N	G	3	11	P	8	12	3
SEN	KDG	2019	037	SEN_KDG_2019_037	KG037.19	TATTXNGGANTNTACANNAGCTTG	T	A	T	T	X	N	G	G	A	N	T	N	T	A	C	A	N	N	A	G	C	T	T	G	1	5	P	8	6	2
SEN	KDG	2019	038	SEN_KDG_2019_038	KG038.19	TANTXNXNANXGCNNCNANGACTG	T	A	N	T	X	N	X	N	A	N	X	G	C	N	N	C	N	A	N	G	A	C	T	G	3	8	P	8	8	2
SEN	KDG	2019	039	SEN_KDG_2019_039	KG039.19	TATNXNGGANXNCACCCAAGCTTG	T	A	T	N	X	N	G	G	A	N	X	N	C	A	C	C	C	A	A	G	C	T	T	G	2	4	P	8	4	2
SEN	KDG	2019	040	SEN_KDG_2019_040	KG040.19	TNCTXCAGNNXATANCNTANNTTG	T	N	C	T	X	C	A	G	N	N	X	A	T	A	N	C	N	T	A	N	N	T	T	G	2	7	P	8	8	2
SEN	KDG	2019	041	SEN_KDG_2019_041	KG041.19	TACTXGXGTCXGNACCNTAACCTG	T	A	C	T	X	G	X	G	T	C	X	G	N	A	C	C	N	T	A	A	C	C	T	G	3	2	P	8	2	1
SEN	KDG	2019	042	SEN_KDG_2019_042	KG042.19	TATTXCXGACXACACATAAGCCTG	T	A	T	T	X	C	X	G	A	C	X	A	C	A	C	A	T	A	A	G	C	C	T	G	3	0	M	8	0	1
SEN	KDG	2019	043	SEN_KDG_2019_043	KG043.19	TATCXCXNANXNNACNNAANATTG	T	A	T	C	X	C	X	N	A	N	X	N	N	A	C	N	N	A	A	N	A	T	T	G	3	7	P	8	7	2
SEN	KDG	2019	044	SEN_KDG_2019_044	KG044.19	TATTCCAGATTACACCTAAGCCTG	T	A	T	T	C	C	A	G	A	T	T	A	C	A	C	C	T	A	A	G	C	C	T	G	0	0	M	8	0	1
SEN	KDG	2019	045	SEN_KDG_2019_045	KG045.19	TANTNCAGNTCANNAANACGCTTG	T	A	N	T	N	C	A	G	N	T	C	A	N	N	A	A	N	A	C	G	C	T	T	G	0	6	P	8	6	2
SEN	KDG	2019	046	SEN_KDG_2019_046	KG046.19	XANTCNNGNTTANAACNAANNCTG	X	A	N	T	C	N	N	G	N	T	T	A	N	A	A	C	N	A	A	N	N	C	T	G	1	8	P	8	8	2
SEN	KDG	2019	047	SEN_KDG_2019_047	KG047.19	TACTGGAGTTCGCCACCTAGATTG	T	A	C	T	G	G	A	G	T	T	C	G	C	C	A	C	C	T	A	G	A	T	T	G	0	0	M	8	0	1
SEN	KDG	2019	048	SEN_KDG_2019_048	KG048.19	TACTCCNGATTGTXACTAAGATTG	T	A	C	T	C	C	N	G	A	T	T	G	T	X	A	C	T	A	A	G	A	T	T	G	1	1	M	8	2	1
SEN	KDG	2019	049	SEN_KDG_2019_049	KG049.19	TACTCNNGNXNGNANXCTNNNNTX	T	A	C	T	C	N	N	G	N	X	N	G	N	A	N	X	C	T	N	N	N	N	T	X	3	10	P	8	11	3
SEN	KDG	2019	050	SEN_KDG_2019_050	KG050.19	TACNCXNGATTXTAACTXAGATTG	T	A	C	N	C	X	N	G	A	T	T	X	T	A	A	C	T	X	A	G	A	T	T	G	3	2	P	8	2	1
SEN	KDG	2019	051	SEN_KDG_2019_051	KG051.19	TATTCGNGACXXCAACCAAGCXTG	T	A	T	T	C	G	N	G	A	C	X	X	C	A	A	C	C	A	A	G	C	X	T	G	3	1	M	8	2	1
SEN	KDG	2019	052	SEN_KDG_2019_052	KG052.19	TACCCGAGTCTACCCCCTNGCCTG	T	A	C	C	C	G	A	G	T	C	T	A	C	C	C	C	C	T	N	G	C	C	T	G	0	1	M	8	2	1
SEN	KDG	2019	053	SEN_KDG_2019_053	KG053.19	NANNCCANACNNNNNCNNAGNNTG	N	A	N	N	C	C	A	N	A	C	N	N	N	N	N	C	N	N	A	G	N	N	T	G	0	13	P	8	14	4
SEN	KDG	2019	054	SEN_KDG_2019_054	KG054.19	TACTGGAGTTCGCCACCTAGATTG	T	A	C	T	G	G	A	G	T	T	C	G	C	C	A	C	C	T	A	G	A	T	T	G	0	0	M	8	0	1
SEN	KDG	2019	055	SEN_KDG_2019_055	KG055.19	NACNNCAGANNNNNNCNNNNNTTG	N	A	C	N	N	C	A	G	A	N	N	N	N	N	N	C	N	N	N	N	N	T	T	G	0	14	P	8	15	4
SEN	KDG	2019	056	SEN_KDG_2019_056	KG056.19	TATTCGAGTTTATCCCCAAAATTG	T	A	T	T	C	G	A	G	T	T	T	A	T	C	C	C	C	A	A	A	A	T	T	G	0	0	M	8	0	1
SEN	KDG	2019	057	SEN_KDG_2019_057	KG057.19	TACCCCAGATCGTACCTAAGANTG	T	A	C	C	C	C	A	G	A	T	C	G	T	A	C	C	T	A	A	G	A	N	T	G	0	1	M	8	2	1
SEN	KDG	2019	058	SEN_KDG_2019_058	KG058.19	TACTCCAGACCGTACACAAGACTG	T	A	C	T	C	C	A	G	A	C	C	G	T	A	C	A	C	A	A	G	A	C	T	G	0	0	M	8	0	1
SEN	KDG	2019	059	SEN_KDG_2019_059	KG059.19	TGTCCGNGATXGCACCTTAGCTTG	T	G	T	C	C	G	N	G	A	T	X	G	C	A	C	C	T	T	A	G	C	T	T	G	1	1	M	8	1	1
SEN	KDG	2019	060	SEN_KDG_2019_060	KG060.19	TANTGCAGNNTGNACCNTNANNTG	T	A	N	T	G	C	A	G	N	N	T	G	N	A	C	C	N	T	N	A	N	N	T	G	0	8	P	8	9	2
SEN	KDG	2019	061	SEN_KDG_2019_061	KG061.19	TACTCCAATTTATACACAAAATTG	T	A	C	T	C	C	A	A	T	T	T	A	T	A	C	A	C	A	A	A	A	T	T	G	0	0	M	8	0	1
SEN	KDG	2019	062	SEN_KDG_2019_062	KG062.19	CGCTCCNGTCTACACCCTAGATTG	C	G	C	T	C	C	N	G	T	C	T	A	C	A	C	C	C	T	A	G	A	T	T	G	0	1	M	8	1	1
SEN	KDG	2019	063	SEN_KDG_2019_063	KG063.19	TACTGCAGTTTGTACCCNAGNTTG	T	A	C	T	G	C	A	G	T	T	T	G	T	A	C	C	C	N	A	G	N	T	T	G	0	2	P	8	2	1
SEN	KDG	2019	064	SEN_KDG_2019_064	KG064.19	NANNCNNGANCGNNNXNNNNATTG	N	A	N	N	C	N	N	G	A	N	C	G	N	N	N	X	N	N	N	N	A	T	T	G	1	13	P	8	14	5
SEN	KDG	2019	065	SEN_KDG_2019_065	KG065.19	CACTCCAGACTGTACACAAACCTG	C	A	C	T	C	C	A	G	A	C	T	G	T	A	C	A	C	A	A	A	C	C	T	G	0	0	M	8	0	1
SEN	KDG	2019	066	SEN_KDG_2019_066	KG066.19	CACNCCNGACTNCANCTANNCCTG	C	A	C	N	C	C	N	G	A	C	T	N	C	A	N	C	T	A	N	N	C	C	T	G	0	6	P	8	6	2
SEN	KDG	2019	067	SEN_KDG_2019_067	KG067.19	CACTCGAGTCXACAACCTAGCCTG	C	A	C	T	C	G	A	G	T	C	X	A	C	A	A	C	C	T	A	G	C	C	T	G	1	0	M	8	0	1
SEN	KDG	2019	068	SEN_KDG_2019_068	KG068.19	TACTCGNGACTXTAACTAAGATTG	T	A	C	T	C	G	N	G	A	C	T	X	T	A	A	C	T	A	A	G	A	T	T	G	1	1	M	8	1	1
SEN	KDG	2019	069	SEN_KDG_2019_069	KG069.19	NACTCNNGNCTGCNNCNAAGANTG	N	A	C	T	C	N	N	G	N	C	T	G	C	N	N	C	N	A	A	G	A	N	T	G	0	8	P	8	8	2
SEN	KDG	2019	070	SEN_KDG_2019_070	KG070.19	CANTNNNNNNTNNNCCNNNNNCTG	C	A	N	T	N	N	N	N	N	N	T	N	N	N	C	C	N	N	N	N	N	C	T	G	0	15	P	8	16	7
SEN	KDG	2019	071	SEN_KDG_2019_071	KG071.19	TANTNCAGTTXGCANCCNNNNNTG	T	A	N	T	N	C	A	G	T	T	X	G	C	A	N	C	C	N	N	N	N	N	T	G	1	8	P	8	8	2
SEN	KDG	2019	072	SEN_KDG_2019_072	KG072.19	NACTCCNGANCGNCCNNTNNNTTG	N	A	C	T	C	C	N	G	A	N	C	G	N	C	C	N	N	T	N	N	N	T	T	G	0	9	P	8	9	2
SEN	KDG	2019	073	SEN_KDG_2019_073	KG073.19	TACTNGNGNTNNNNCCNNAGATTG	T	A	C	T	N	G	N	G	N	T	N	N	N	N	C	C	N	N	A	G	A	T	T	G	0	9	P	8	9	2
SEN	KDG	2019	074	SEN_KDG_2019_074	KG074.19	TACTGCAGTCTGCCACCAAGCCTG	T	A	C	T	G	C	A	G	T	C	T	G	C	C	A	C	C	A	A	G	C	C	T	G	0	0	M	8	0	1
SEN	KDG	2019	075	SEN_KDG_2019_075	KG075.19	TANTNGAGACCATAACCTNGCTTG	T	A	N	T	N	G	A	G	A	C	C	A	T	A	A	C	C	T	N	G	C	T	T	G	0	3	P	8	6	1
SEN	KDG	2019	078	SEN_KDG_2019_078	KG078.19	CACTCCAXATTATCCXTTAXCCTG	C	A	C	T	C	C	A	X	A	T	T	A	T	C	C	X	T	T	A	X	C	C	T	G	3	0	M	8	0	1
SEN	KDG	2019	079	SEN_KDG_2019_079	KG079.19	CACTGGNGACCATCACCTAGATTG	C	A	C	T	G	G	N	G	A	C	C	A	T	C	A	C	C	T	A	G	A	T	T	G	0	1	M	8	2	1
SEN	KDG	2019	080	SEN_KDG_2019_080	KG080.19	TACTCCAGTCTACACCCAAGCCTG	T	A	C	T	C	C	A	G	T	C	T	A	C	A	C	C	C	A	A	G	C	C	T	G	0	0	M	8	0	1
SEN	KDG	2019	081	SEN_KDG_2019_081	KG081.19	TACTCCAGATTACACCTTAGCTTG	T	A	C	T	C	C	A	G	A	T	T	A	C	A	C	C	T	T	A	G	C	T	T	G	0	0	M	8	0	1
SEN	KDG	2019	082	SEN_KDG_2019_082	KG082.19	CACTCGAGACTGTCCCCTAGACTG	C	A	C	T	C	G	A	G	A	C	T	G	T	C	C	C	C	T	A	G	A	C	T	G	0	0	M	8	0	1
SEN	KDG	2019	083	SEN_KDG_2019_083	KG083.19	TACTGCNGNTTANNCCTAANANTG	T	A	C	T	G	C	N	G	N	T	T	A	N	N	C	C	T	A	A	N	A	N	T	G	0	6	P	8	6	2
SEN	KDG	2019	084	SEN_KDG_2019_084	KG084.19	NNNTCGNGTNNNNNNNNTAGANTG	N	N	N	T	C	G	N	G	T	N	N	N	N	N	N	N	N	T	A	G	A	N	T	G	0	13	P	8	14	5
SEN	KDG	2019	085	SEN_KDG_2019_085	KG085.19	CATTCCNGTCXGTAACCTNGCTTG	C	A	T	T	C	C	N	G	T	C	X	G	T	A	A	C	C	T	N	G	C	T	T	G	1	2	P	8	4	1
SEN	KDG	2019	086	SEN_KDG_2019_086	KG086.19	TACTCCNGTCTGCCNCTAAGACTG	T	A	C	T	C	C	N	G	T	C	T	G	C	C	N	C	T	A	A	G	A	C	T	G	0	2	P	8	2	1
SEN	KDG	2019	087	SEN_KDG_2019_087	KG087.19	TACCCGNGTCTATCCATAAGACTG	T	A	C	C	C	G	N	G	T	C	T	A	T	C	C	A	T	A	A	G	A	C	T	G	0	1	M	8	2	1
SEN	KDG	2019	088	SEN_KDG_2019_088	KG088.19	TACTCCAGTCXACACCCANGCCTG	T	A	C	T	C	C	A	G	T	C	X	A	C	A	C	C	C	A	N	G	C	C	T	G	1	1	M	8	2	1
SEN	KDG	2019	089	SEN_KDG_2019_089	KG089.19	NACTCCNGNNTNNACCNTAGNXTX	N	A	C	T	C	C	N	G	N	N	T	N	N	A	C	C	N	T	A	G	N	X	T	X	2	8	P	8	8	3
SEN	KDG	2019	090	SEN_KDG_2019_090	KG090.19	NACTCCNXNNNNNACCNAAGXNXG	N	A	C	T	C	C	N	X	N	N	N	N	N	A	C	C	N	A	A	G	X	N	X	G	3	9	P	8	9	3
SEN	KDG	2019	091	SEN_KDG_2019_091	KG091.19	NATTCGNGATTACAACTTCGCCTG	N	A	T	T	C	G	N	G	A	T	T	A	C	A	A	C	T	T	C	G	C	C	T	G	0	2	P	8	2	1
SEN	KDG	2019	092	SEN_KDG_2019_092	KG092.19	NANNNNNGNTNGNNCCNNAGNTTG	N	A	N	N	N	N	N	G	N	T	N	G	N	N	C	C	N	N	A	G	N	T	T	G	0	13	P	8	14	4
SEN	KDG	2019	093	SEN_KDG_2019_093	KG093.19	TANTNGAGNNTNCANCCNAGANTG	T	A	N	T	N	G	A	G	N	N	T	N	C	A	N	C	C	N	A	G	A	N	T	G	0	8	P	8	8	2
SEN	KDG	2019	094	SEN_KDG_2019_094	KG094.19	CACTCCNAACXATAACCANGATTG	C	A	C	T	C	C	N	A	A	C	X	A	T	A	A	C	C	A	N	G	A	T	T	G	1	2	P	8	2	1
SEN	KDG	2019	095	SEN_KDG_2019_095	KG095.19	CANTCGNGATCGTCCCCAAGCTTG	C	A	N	T	C	G	N	G	A	T	C	G	T	C	C	C	C	A	A	G	C	T	T	G	0	2	P	8	2	1
SEN	KDG	2019	096	SEN_KDG_2019_096	KG096.19	TATTCCAAATTXCACCTXAGATTG	T	A	T	T	C	C	A	A	A	T	T	X	C	A	C	C	T	X	A	G	A	T	T	G	2	0	M	8	0	1
SEN	KDG	2019	102	SEN_KDG_2019_102	KG102	TACTCCAGATCATCAATTAGCTTG	T	A	C	T	C	C	A	G	A	T	C	A	T	C	A	A	T	T	A	G	C	T	T	G	0	0	M	8	0	1
SEN	KDG	2019	103	SEN_KDG_2019_103	KG103	CACTCCNGNNXGCACCCTNNANTG	C	A	C	T	C	C	N	G	N	N	X	G	C	A	C	C	C	T	N	N	A	N	T	G	1	6	P	8	6	2
SEN	KDG	2019	104	SEN_KDG_2019_104	KG104	TACTCGXATCTACACCCTNGCTTG	T	A	C	T	C	G	X	A	T	C	T	A	C	A	C	C	C	T	N	G	C	T	T	G	1	1	M	8	2	1
SEN	KDG	2019	105	SEN_KDG_2019_105	KG105	CACTCCNGNTCATAAACAAAACTG	C	A	C	T	C	C	N	G	N	T	C	A	T	A	A	A	C	A	A	A	A	C	T	G	0	2	P	8	4	1
SEN	KDG	2019	106	SEN_KDG_2019_106	KG106	NACTNCNNNCTGNNNCCANNACTG	N	A	C	T	N	C	N	N	N	C	T	G	N	N	N	C	C	A	N	N	A	C	T	G	0	10	P	8	11	2
SEN	KDG	2019	107	SEN_KDG_2019_107	KG107	NACTCGAGNNTNCAANCANNANTG	N	A	C	T	C	G	A	G	N	N	T	N	C	A	A	N	C	A	N	N	A	N	T	G	0	8	P	8	8	2
SEN	KDG	2019	108	SEN_KDG_2019_108	KG108	CACTCCAGNNTNNACCCTNGANTG	C	A	C	T	C	C	A	G	N	N	T	N	N	A	C	C	C	T	N	G	A	N	T	G	0	6	P	8	6	2
SEN	KDG	2019	109	SEN_KDG_2019_109	KG109	TATTCGAGATTGTCACCTAAACTG	T	A	T	T	C	G	A	G	A	T	T	G	T	C	A	C	C	T	A	A	A	C	T	G	0	0	M	8	0	1
SEN	KDG	2020	001	SEN_KDG_2020_001	KDG1	TATTCCNGTTTGCAAACAAGCTTG	T	A	T	T	C	C	N	G	T	T	T	G	C	A	A	A	C	A	A	G	C	T	T	G	0	1	M	5.3	8	1
SEN	KDG	2020	002	SEN_KDG_2020_002	KDG2	TACTGCNGTTTGTCACTTAGCCTG	T	A	C	T	G	C	N	G	T	T	T	G	T	C	A	C	T	T	A	G	C	C	T	G	0	1	M	5.3	9	1
SEN	KDG	2020	003	SEN_KDG_2020_003	KDG3	TACTNCAGANTGNCNNNTAGNNTG	T	A	C	T	N	C	A	G	A	N	T	G	N	C	N	N	N	T	A	G	N	N	T	G	0	8	P	5.3	14	2
SEN	KDG	2020	004	SEN_KDG_2020_004	KDG4	TACTCGAGACTGCACCTTAGCTTG	T	A	C	T	C	G	A	G	A	C	T	G	C	A	C	C	T	T	A	G	C	T	T	G	0	0	M	5.3	8	1
SEN	KDG	2020	005	SEN_KDG_2020_005	KDG5	NANTCCNGANXATACCCAAGANTG	N	A	N	T	C	C	N	G	A	N	X	A	T	A	C	C	C	A	A	G	A	N	T	G	1	5	P	5.3	6	2
SEN	KDG	2020	006	SEN_KDG_2020_006	KDG6	TACTCCAGNNTNCACCNAAGCNTG	T	A	C	T	C	C	A	G	N	N	T	N	C	A	C	C	N	A	A	G	C	N	T	G	0	5	P	5.3	6	2
SEN	KDG	2020	007	SEN_KDG_2020_007	KDG7	TATTGGAGATCNCAACCTAGACTG	T	A	T	T	G	G	A	G	A	T	C	N	C	A	A	C	C	T	A	G	A	C	T	G	0	1	M	5.3	6	1
SEN	KDG	2020	008	SEN_KDG_2020_008	KDG8	TATTCGAGATXGCAAACACGCTTG	T	A	T	T	C	G	A	G	A	T	X	G	C	A	A	A	C	A	C	G	C	T	T	G	1	0	M	5.3	0	1
SEN	KDG	2020	009	SEN_KDG_2020_009	KDG9	TACCCCNGTTCATACCTAAGCTTG	T	A	C	C	C	C	N	G	T	T	C	A	T	A	C	C	T	A	A	G	C	T	T	G	0	1	M	5.3	4	1
SEN	KDG	2020	010	SEN_KDG_2020_010	KDG10	TNCTNCAGACTGTAANTTAGCTTG	T	N	C	T	N	C	A	G	A	C	T	G	T	A	A	N	T	T	A	G	C	T	T	G	0	3	P	5.3	5	1
SEN	KDG	2020	011	SEN_KDG_2020_011	KDG11	CACTCNNGNNTNCCCCCNNGANTG	C	A	C	T	C	N	N	G	N	N	T	N	C	C	C	C	C	N	N	G	A	N	T	G	0	8	P	5.3	13	2
SEN	KDG	2020	012	SEN_KDG_2020_012	KDG12	CACTCCNGATCNTACCCTAGACTG	C	A	C	T	C	C	N	G	A	T	C	N	T	A	C	C	C	T	A	G	A	C	T	G	0	2	P	5.3	6	1
SEN	KDG	2020	013	SEN_KDG_2020_013	KDG13	CACTCCAGATTNTAACCACGACTG	C	A	C	T	C	C	A	G	A	T	T	N	T	A	A	C	C	A	C	G	A	C	T	G	0	1	M	5.3	9	1
SEN	KDG	2020	014	SEN_KDG_2020_014	KDG14	TATTCCNGNNTNNAACCTCGCCTG	T	A	T	T	C	C	N	G	N	N	T	N	N	A	A	C	C	T	C	G	C	C	T	G	0	5	P	5.3	5	2
SEN	KDG	2020	015	SEN_KDG_2020_015	KDG15	CACCCCAGACTATACACAAGATTG	C	A	C	C	C	C	A	G	A	C	T	A	T	A	C	A	C	A	A	G	A	T	T	G	0	0	M	5.3	2	1
SEN	KDG	2020	016	SEN_KDG_2020_016	KDG16	TACCCGNGATTGCACCCTAGCTTG	T	A	C	C	C	G	N	G	A	T	T	G	C	A	C	C	C	T	A	G	C	T	T	G	0	1	M	5.3	1	1
SEN	KDG	2020	017	SEN_KDG_2020_017	KDG17	CACTNCNGACTXCCCCTACGCCTG	C	A	C	T	N	C	N	G	A	C	T	X	C	C	C	C	T	A	C	G	C	C	T	G	1	2	P	5.3	4	1
SEN	KDG	2020	018	SEN_KDG_2020_018	KDG18	TNCTCCAGACTGCCNCNAANNCTG	T	N	C	T	C	C	A	G	A	C	T	G	C	C	N	C	N	A	A	N	N	C	T	G	0	5	P	5.3	11	2
SEN	KDG	2020	019	SEN_KDG_2020_019	KDG19	TANTNCAGANTATACNTANGNTTG	T	A	N	T	N	C	A	G	A	N	T	A	T	A	C	N	T	A	N	G	N	T	T	G	0	6	P	5.3	6	2
SEN	KDG	2020	020	SEN_KDG_2020_020	KDG20	CACTCCNGATCNTACCCTAGACTG	C	A	C	T	C	C	N	G	A	T	C	N	T	A	C	C	C	T	A	G	A	C	T	G	0	2	P	5.3	6	1
SEN	KDG	2020	021	SEN_KDG_2020_021	KDG21	NACTCNNNANNNNANNNNAGNNTG	N	A	C	T	C	N	N	N	A	N	N	N	N	A	N	N	N	N	A	G	N	N	T	G	0	14	P	5.3	15	4
SEN	KDG	2020	022	SEN_KDG_2020_022	KDG22	NACTCCNGATTGTAAACAAGNNTG	N	A	C	T	C	C	N	G	A	T	T	G	T	A	A	A	C	A	A	G	N	N	T	G	0	4	P	5.3	6	2
SEN	KDG	2020	023	SEN_KDG_2020_023	KDG23	CATNGGNXTCTACCCACAAGNTTG	C	A	T	N	G	G	N	X	T	C	T	A	C	C	C	A	C	A	A	G	N	T	T	G	1	3	P	5.3	8	1
SEN	KDG	2020	024	SEN_KDG_2020_024	KDG24	TACTCGNGACCGCAACTAAGATTG	T	A	C	T	C	G	N	G	A	C	C	G	C	A	A	C	T	A	A	G	A	T	T	G	0	1	M	5.3	2	1
SEN	KDG	2020	026	SEN_KDG_2020_026	KDG26	CACTCGNGTCTNCACCCTCGCCTG	C	A	C	T	C	G	N	G	T	C	T	N	C	A	C	C	C	T	C	G	C	C	T	G	0	2	P	5.3	8	1
SEN	KDG	2020	027	SEN_KDG_2020_027	KDG27	CACTCCAGATXNCCACTAAGACTG	C	A	C	T	C	C	A	G	A	T	X	N	C	C	A	C	T	A	A	G	A	C	T	G	1	1	M	5.3	6	1
SEN	KDG	2020	028	SEN_KDG_2020_028	KDG28	TATTCCNGACTACACCTTCGATTG	T	A	T	T	C	C	N	G	A	C	T	A	C	A	C	C	T	T	C	G	A	T	T	G	0	1	M	5.3	4	1
SEN	KDG	2020	029	SEN_KDG_2020_029	KDG29	TACTCGAGATTNCACCTAAGCTTG	T	A	C	T	C	G	A	G	A	T	T	N	C	A	C	C	T	A	A	G	C	T	T	G	0	1	M	5.3	4	1
SEN	KDG	2020	030	SEN_KDG_2020_030	KDG30	TATTCCNATTXATACCCAAGACTG	T	A	T	T	C	C	N	A	T	T	X	A	T	A	C	C	C	A	A	G	A	C	T	G	1	1	M	5.3	6	1
SEN	KDG	2020	031	SEN_KDG_2020_031	KDG31	TATTGGNAANTNCCCCTTAGCNTG	T	A	T	T	G	G	N	A	A	N	T	N	C	C	C	C	T	T	A	G	C	N	T	G	0	4	P	5.3	12	1
SEN	KDG	2020	032	SEN_KDG_2020_032	KDG32	TATTCCAGTTTXCAAACTAGACTG	T	A	T	T	C	C	A	G	T	T	T	X	C	A	A	A	C	T	A	G	A	C	T	G	1	0	M	5.3	4	1
SEN	KDG	2020	033	SEN_KDG_2020_033	KDG33	CACCGCAATCTXCAAATAAGCTTG	C	A	C	C	G	C	A	A	T	C	T	X	C	A	A	A	T	A	A	G	C	T	T	G	1	0	M	5.3	4	1
SEN	KDG	2020	034	SEN_KDG_2020_034	KDG34	CACTCCAGATXNCCACTAAGACTG	C	A	C	T	C	C	A	G	A	T	X	N	C	C	A	C	T	A	A	G	A	C	T	G	1	1	M	5.3	6	1
SEN	KDG	2020	035	SEN_KDG_2020_035	KDG35	CACTCCNGTCNACCCATANGCTTG	C	A	C	T	C	C	N	G	T	C	N	A	C	C	C	A	T	A	N	G	C	T	T	G	0	3	P	5.3	8	1
SEN	KDG	2020	036	SEN_KDG_2020_036	KDG36	TACTCGAGACCACCACCACGACTG	T	A	C	T	C	G	A	G	A	C	C	A	C	C	A	C	C	A	C	G	A	C	T	G	0	0	M	5.3	4	1
SEN	KDG	2020	037	SEN_KDG_2020_037	KDG37	TACTGCAGTCTACCCCTAAGACTG	T	A	C	T	G	C	A	G	T	C	T	A	C	C	C	C	T	A	A	G	A	C	T	G	0	0	M	5.3	4	1
SEN	KDG	2020	038	SEN_KDG_2020_038	KDG38	NNCNNNNGNCNNNACNNANNNNTG	N	N	C	N	N	N	N	G	N	C	N	N	N	A	C	N	N	A	N	N	N	N	T	G	0	16	P	5.3	20	7
SEN	KDG	2020	039	SEN_KDG_2020_039	KDG39	TACTNCNGTNCNTCCCCTNGACTG	T	A	C	T	N	C	N	G	T	N	C	N	T	C	C	C	C	T	N	G	A	C	T	G	0	5	P	5.3	12	2
SEN	KDG	2020	040	SEN_KDG_2020_040	KDG40	CANTNCNGANCXNNCNCNNNNTTG	C	A	N	T	N	C	N	G	A	N	C	X	N	N	C	N	C	N	N	N	N	T	T	G	1	11	P	5.3	12	3
SEN	KDG	2020	041	SEN_KDG_2020_041	KDG41	TACTCGAGACCGTACCCTAGATTG	T	A	C	T	C	G	A	G	A	C	C	G	T	A	C	C	C	T	A	G	A	T	T	G	0	0	M	5.3	1	1
SEN	KDG	2020	042	SEN_KDG_2020_042	KDG42	NNNTCCNNANNNNNNNNNAGNNTG	N	N	N	T	C	C	N	N	A	N	N	N	N	N	N	N	N	N	A	G	N	N	T	G	0	16	P	5.3	17	6
SEN	KDG	2020	043	SEN_KDG_2020_043	KDG43	TACTGCAGACTNCAACNTAGNNTG	T	A	C	T	G	C	A	G	A	C	T	N	C	A	A	C	N	T	A	G	N	N	T	G	0	4	P	5.3	7	2
SEN	KDG	2020	044	SEN_KDG_2020_044	KDG44	NNNTCNNGATNNCAACNANGCNTG	N	N	N	T	C	N	N	G	A	T	N	N	C	A	A	C	N	A	N	G	C	N	T	G	0	10	P	5.3	14	3
SEN	KDG	2020	045	SEN_KDG_2020_045	KDG45	CATTCCNGANNGCCNCNANGATTG	C	A	T	T	C	C	N	G	A	N	N	G	C	C	N	C	N	A	N	G	A	T	T	G	0	6	P	5.3	6	2
SEN	KDG	2020	046	SEN_KDG_2020_046	KDG46	NACTCCNGTTTATACCTACGACTG	N	A	C	T	C	C	N	G	T	T	T	A	T	A	C	C	T	A	C	G	A	C	T	G	0	2	P	5.3	7	1
SEN	KDG	2020	047	SEN_KDG_2020_047	KDG47	CATTCCNGTCNNNACNCANGACTG	C	A	T	T	C	C	N	G	T	C	N	N	N	A	C	N	C	A	N	G	A	C	T	G	0	6	P	5.3	8	2
SEN	KDG	2020	048	SEN_KDG_2020_048	KDG48	CANTNCNNNTCGNCNANNANNTTG	C	A	N	T	N	C	N	N	N	T	C	G	N	C	N	A	N	N	A	N	N	T	T	G	0	11	P	5.3	13	3
SEN	KDG	2020	049	SEN_KDG_2020_049	KDG49	TACTCGAGACTACACCTTAGACTG	T	A	C	T	C	G	A	G	A	C	T	A	C	A	C	C	T	T	A	G	A	C	T	G	0	0	M	5.3	0	1
SEN	KDG	2020	050	SEN_KDG_2020_050	KDG50	TACTCCNGATTGTACCTTCAACTG	T	A	C	T	C	C	N	G	A	T	T	G	T	A	C	C	T	T	C	A	A	C	T	G	0	1	M	5.3	6	1
SEN	KDG	2020	051	SEN_KDG_2020_051	KDG51	TACCCCAGTCXACAACCTAGACTG	T	A	C	C	C	C	A	G	T	C	X	A	C	A	A	C	C	T	A	G	A	C	T	G	1	0	M	5.3	2	1
SEN	KDG	2020	052	SEN_KDG_2020_052	KDG52	CACTCCAAATXACAAACAAACCTG	C	A	C	T	C	C	A	A	A	T	X	A	C	A	A	A	C	A	A	A	C	C	T	G	1	0	M	5.3	4	1
SEN	KDG	2020	053	SEN_KDG_2020_053	KDG53	NACTCCNNTNCNCNCCNNAGNNTG	N	A	C	T	C	C	N	N	T	N	C	N	C	N	C	C	N	N	A	G	N	N	T	G	0	10	P	5.3	13	3
SEN	KDG	2020	054	SEN_KDG_2020_054	KDG54	CATTGGNGACXATACCTTAGATTG	C	A	T	T	G	G	N	G	A	C	X	A	T	A	C	C	T	T	A	G	A	T	T	G	1	1	M	5.3	1	1
SEN	KDG	2020	055	SEN_KDG_2020_055	KDG55	TACCCGNXATNGCACCCTAGCTTG	T	A	C	C	C	G	N	X	A	T	N	G	C	A	C	C	C	T	A	G	C	T	T	G	1	2	P	5.3	7	1
SEN	KDG	2020	056	SEN_KDG_2020_056	KDG56	CATTCCNGTCCGTAACTAAGCTTG	C	A	T	T	C	C	N	G	T	C	C	G	T	A	A	C	T	A	A	G	C	T	T	G	0	1	M	5.3	2	1
SEN	KDG	2020	057	SEN_KDG_2020_057	KDG57	CATTNCNATTTXCACCCAANANTX	C	A	T	T	N	C	N	A	T	T	T	X	C	A	C	C	C	A	A	N	A	N	T	X	2	4	P	5.3	6	2
SEN	KDG	2020	058	SEN_KDG_2020_058	KDG58	TACNNNNGACNGNCNCNACGATTG	T	A	C	N	N	N	N	G	A	C	N	G	N	C	N	C	N	A	C	G	A	T	T	G	0	8	P	5.3	13	2
SEN	KDG	2020	059	SEN_KDG_2020_059	KDG59	TATTCNAGANTACANCTANGCNTG	T	A	T	T	C	N	A	G	A	N	T	A	C	A	N	C	T	A	N	G	C	N	T	G	0	5	P	5.3	8	2
SEN	KDG	2020	060	SEN_KDG_2020_060	KDG60	TACTCGAGANTGCCACNTCGCNTG	T	A	C	T	C	G	A	G	A	N	T	G	C	C	A	C	N	T	C	G	C	N	T	G	0	3	P	5.3	5	1
SEN	KDG	2020	061	SEN_KDG_2020_061	KDG61	TACTCCAAACTACAAACAANATTG	T	A	C	T	C	C	A	A	A	C	T	A	C	A	A	A	C	A	A	N	A	T	T	G	0	1	M	5.3	1	1
SEN	KDG	2020	062	SEN_KDG_2020_062	KDG62	NANNNNNGNNTNCNCNNTAGNNTG	N	A	N	N	N	N	N	G	N	N	T	N	C	N	C	N	N	T	A	G	N	N	T	G	0	14	P	5.3	17	5
SEN	KDG	2020	063	SEN_KDG_2020_063	KDG63	CANTCCNGNNNNNNNCTNANANTG	C	A	N	T	C	C	N	G	N	N	N	N	N	N	N	C	T	N	A	N	A	N	T	G	0	12	P	5.3	15	4
SEN	KDG	2020	064	SEN_KDG_2020_064	KDG64	TATTCCAGACNNCAACCTAGANTG	T	A	T	T	C	C	A	G	A	C	N	N	C	A	A	C	C	T	A	G	A	N	T	G	0	3	P	5.3	5	2
SEN	KDG	2020	065	SEN_KDG_2020_065	KDG65	TACTNCANATCGNACNCAAGATTX	T	A	C	T	N	C	A	N	A	T	C	G	N	A	C	N	C	A	A	G	A	T	T	X	1	4	P	5.3	8	2
SEN	KDG	2020	066	SEN_KDG_2020_066	KDG66	TANNCNNNNNNNNNNNNNANNNTG	T	A	N	N	C	N	N	N	N	N	N	N	N	N	N	N	N	N	A	N	N	N	T	G	0	18	P	5.3	21	10
SEN	KDG	2020	067	SEN_KDG_2020_067	KDG67	NNNCNNNNNNNNNNCNNTNNNNTG	N	N	N	C	N	N	N	N	N	N	N	N	N	N	C	N	N	T	N	N	N	N	T	G	0	19	P	5.3	20	20
SEN	KDG	2020	068	SEN_KDG_2020_068	KDG68	NATTNNNGNNNACACCCNNGCNTG	N	A	T	T	N	N	N	G	N	N	N	A	C	A	C	C	C	N	N	G	C	N	T	G	0	10	P	5.3	11	3
SEN	KDG	2020	069	SEN_KDG_2020_069	KDG69	TACTCCNGATTATAACCTAGCCTG	T	A	C	T	C	C	N	G	A	T	T	A	T	A	A	C	C	T	A	G	C	C	T	G	0	1	M	5.3	8	1
SEN	KDG	2020	070	SEN_KDG_2020_070	KDG70	TACTCCAGNNTACACCCAANACTG	T	A	C	T	C	C	A	G	N	N	T	A	C	A	C	C	C	A	A	N	A	C	T	G	0	3	P	5.3	9	2
SEN	KDG	2020	071	SEN_KDG_2020_071	KDG71	TATTCGNGTCTACCACTTNGACTG	T	A	T	T	C	G	N	G	T	C	T	A	C	C	A	C	T	T	N	G	A	C	T	G	0	2	P	5.3	5	1
SEN	KDG	2020	072	SEN_KDG_2020_072	KDG72	TANTCNANNNTGCNCCCANGCCTG	T	A	N	T	C	N	A	N	N	N	T	G	C	N	C	C	C	A	N	G	C	C	T	G	0	7	P	5.3	9	2
SEN	KDG	2020	073	SEN_KDG_2020_073	KDG73	NACNNCAGNNNGNNCCNNNNNNTG	N	A	C	N	N	C	A	G	N	N	N	G	N	N	C	C	N	N	N	N	N	N	T	G	0	14	P	5.3	16	4
SEN	KDG	2020	074	SEN_KDG_2020_074	KDG74	TANTCNNGNNTNCNCNNTAGNNTG	T	A	N	T	C	N	N	G	N	N	T	N	C	N	C	N	N	T	A	G	N	N	T	G	0	11	P	5.3	14	3
SEN	KDG	2020	075	SEN_KDG_2020_075	KDG75	TACTCGAAATTGCCCATACGACTG	T	A	C	T	C	G	A	A	A	T	T	G	C	C	C	A	T	A	C	G	A	C	T	G	0	0	M	5.3	8	1
SEN	KDG	2020	076	SEN_KDG_2020_076	KDG76	TACTGCAGTCTACCCCTTAGACTG	T	A	C	T	G	C	A	G	T	C	T	A	C	C	C	C	T	T	A	G	A	C	T	G	0	0	M	5.3	4	1
SEN	KDG	2020	077	SEN_KDG_2020_077	KDG77	TACCCCNGATTGTCCCCTAGCCTG	T	A	C	C	C	C	N	G	A	T	T	G	T	C	C	C	C	T	A	G	C	C	T	G	0	1	M	5.3	8	1
SEN	KDG	2020	078	SEN_KDG_2020_078	KDG78	TACTCCAGNTTNTAAATAAAACTG	T	A	C	T	C	C	A	G	N	T	T	N	T	A	A	A	T	A	A	A	A	C	T	G	0	2	P	5.3	7	1
SEN	KDG	2020	079	SEN_KDG_2020_079	KDG79	NACTCCNNNNTNCANCCNAGNCTG	N	A	C	T	C	C	N	N	N	N	T	N	C	A	N	C	C	N	A	G	N	C	T	G	0	9	P	5.3	15	3
SEN	KDG	2020	080	SEN_KDG_2020_080	KDG80	CACTCNNGTCTGCACCCTNGCTTG	C	A	C	T	C	N	N	G	T	C	T	G	C	A	C	C	C	T	N	G	C	T	T	G	0	3	P	5.3	5	1
SEN	KDG	2020	081	SEN_KDG_2020_081	KDG81	NATNCNNGACNNNNNNNANNCNTG	N	A	T	N	C	N	N	G	A	C	N	N	N	N	N	N	N	A	N	N	C	N	T	G	0	14	P	5.3	16	5
SEN	KDG	2020	082	SEN_KDG_2020_082	KDG82	TACTGCAGATXATACCCTAGCCTG	T	A	C	T	G	C	A	G	A	T	X	A	T	A	C	C	C	T	A	G	C	C	T	G	1	0	M	5.3	2	1
SEN	KDG	2020	083	SEN_KDG_2020_083	KDG83	NACTCCNGTNNGCCNNNACGATTG	N	A	C	T	C	C	N	G	T	N	N	G	C	C	N	N	N	A	C	G	A	T	T	G	0	7	P	5.3	9	2
SEN	KDG	2020	084	SEN_KDG_2020_084	KDG84	TATTCCAGATTACACACACGCTTG	T	A	T	T	C	C	A	G	A	T	T	A	C	A	C	A	C	A	C	G	C	T	T	G	0	0	M	5.3	6	1
SEN	KDG	2020	085	SEN_KDG_2020_085	KDG85	CACTGCXGACTGCCCCCTCGCTTG	C	A	C	T	G	C	X	G	A	C	T	G	C	C	C	C	C	T	C	G	C	T	T	G	1	0	M	5.3	4	1
SEN	KDG	2020	086	SEN_KDG_2020_086	KDG86	CACTGCAGACCXCACCCACGCTTG	C	A	C	T	G	C	A	G	A	C	C	X	C	A	C	C	C	A	C	G	C	T	T	G	1	0	M	5.3	2	1
SEN	KDG	2020	087	SEN_KDG_2020_087	KDG87	TACTCGAGATTGCCACTTCGCCTG	T	A	C	T	C	G	A	G	A	T	T	G	C	C	A	C	T	T	C	G	C	C	T	G	0	0	M	5.3	8	1
SEN	KDG	2020	088	SEN_KDG_2020_088	KDG88	TANTNCNGATTNNNNNNNNNNNTG	T	A	N	T	N	C	N	G	A	T	T	N	N	N	N	N	N	N	N	N	N	N	T	G	0	14	P	5.3	18	4
SEN	KDG	2020	089	SEN_KDG_2020_089	KDG89	TACCGCNGTCTACACCTTAGNCTG	T	A	C	C	G	C	N	G	T	C	T	A	C	A	C	C	T	T	A	G	N	C	T	G	0	2	P	5.3	7	1
SEN	KDG	2020	090	SEN_KDG_2020_090	KDG90	NACTNNNGANNNTNCCCTNGANTG	N	A	C	T	N	N	N	G	A	N	N	N	T	N	C	C	C	T	N	G	A	N	T	G	0	10	P	5.3	13	3
SEN	KDG	2020	091	SEN_KDG_2020_091	KDG91	CACCCCAGATTACAACTTCGACTG	C	A	C	C	C	C	A	G	A	T	T	A	C	A	A	C	T	T	C	G	A	C	T	G	0	0	M	5.3	6	1
SEN	KDG	2020	092	SEN_KDG_2020_092	KDG92	CATCCGAGTTTATACCTAAACTTG	C	A	T	C	C	G	A	G	T	T	T	A	T	A	C	C	T	A	A	A	C	T	T	G	0	0	M	5.3	4	1
SEN	KDG	2020	093	SEN_KDG_2020_093	KDG93	TACTCGNGATXGTCACTAAGACTG	T	A	C	T	C	G	N	G	A	T	X	G	T	C	A	C	T	A	A	G	A	C	T	G	1	1	M	5.3	1	1
SEN	KDG	2020	094	SEN_KDG_2020_094	KDG94	TACTNGNNNNNGCCACCAAGANTG	T	A	C	T	N	G	N	N	N	N	N	G	C	C	A	C	C	A	A	G	A	N	T	G	0	7	P	5.3	7	2
SEN	KDG	2020	095	SEN_KDG_2020_095	KDG95	NANTNNAGNNTGNANNNNNGCTTG	N	A	N	T	N	N	A	G	N	N	T	G	N	A	N	N	N	N	N	G	C	T	T	G	0	12	P	5.3	15	3
SEN	KDG	2020	096	SEN_KDG_2020_096	KDG96	TATTGGAGATTACCCCCAAGCTTG	T	A	T	T	G	G	A	G	A	T	T	A	C	C	C	C	C	A	A	G	C	T	T	G	0	0	M	5.3	2	1
SEN	KDG	2020	097	SEN_KDG_2020_097	KDG97	TACTCGAGACCGTCCCCAAGATTG	T	A	C	T	C	G	A	G	A	C	C	G	T	C	C	C	C	A	A	G	A	T	T	G	0	0	M	5.3	0	1
SEN	KDG	2020	098	SEN_KDG_2020_098	KDG98	TATCCCNGATCGTCACCACGCTTG	T	A	T	C	C	C	N	G	A	T	C	G	T	C	A	C	C	A	C	G	C	T	T	G	0	1	M	5.3	8	1
SEN	KDG	2020	099	SEN_KDG_2020_099	KDG99	CATTCCNGACTXCCCCTAANANTG	C	A	T	T	C	C	N	G	A	C	T	X	C	C	C	C	T	A	A	N	A	N	T	G	1	3	P	5.3	5	1
SEN	KDG	2020	100	SEN_KDG_2020_100	KDG100	CACTCNNGTTTGCACACAAGANTG	C	A	C	T	C	N	N	G	T	T	T	G	C	A	C	A	C	A	A	G	A	N	T	G	0	3	P	5.3	3	1
SEN	KDG	2020	101	SEN_KDG_2020_101	KDG101	TACTGCNATCTATCCCTAAGACTG	T	A	C	T	G	C	N	A	T	C	T	A	T	C	C	C	T	A	A	G	A	C	T	G	0	1	M	5.3	2	1
SEN	KDG	2020	102	SEN_KDG_2020_102	KDG102	TACTCNNGATTATCNNNNCGANTG	T	A	C	T	C	N	N	G	A	T	T	A	T	C	N	N	N	N	C	G	A	N	T	G	0	7	P	5.3	11	2
SEN	KDG	2020	103	SEN_KDG_2020_103	KDG103	TACCCCGGTCTNTACATAAGACTG	T	A	C	C	C	C	G	G	T	C	T	N	T	A	C	A	T	A	A	G	A	C	T	G	0	1	M	5.3	1	1
SEN	KDG	2020	104	SEN_KDG_2020_104	KDG104	TACTCGNGATTACAACCAAGCCXG	T	A	C	T	C	G	N	G	A	T	T	A	C	A	A	C	C	A	A	G	C	C	X	G	1	1	M	5.3	8	1
SEN	KDG	2020	105	SEN_KDG_2020_105	KDG105	NACNCNAGNTCNCNNNTNANNNTG	N	A	C	N	C	N	A	G	N	T	C	N	C	N	N	N	T	N	A	N	N	N	T	G	0	12	P	5.3	15	3
SEN	KDG	2020	106	SEN_KDG_2020_106	KDG106	CATTGCNATTTATACCCAAGCCTG	C	A	T	T	G	C	N	A	T	T	T	A	T	A	C	C	C	A	A	G	C	C	T	G	0	1	M	5.3	8	1
SEN	KDG	2020	107	SEN_KDG_2020_107	KDG107	TACTCCGAANCGTACATAAGACTG	T	A	C	T	C	C	G	A	A	N	C	G	T	A	C	A	T	A	A	G	A	C	T	G	0	1	M	5.3	1	1
SEN	KDG	2020	108	SEN_KDG_2020_108	KDG108	CATTCNAXANCGCAACTNNGNNTG	C	A	T	T	C	N	A	X	A	N	C	G	C	A	A	C	T	N	N	G	N	N	T	G	1	6	P	5.3	7	2
SEN	KDG	2020	109	SEN_KDG_2020_109	KDG109	TGCTGCGGACXATACATTCGATTG	T	G	C	T	G	C	G	G	A	C	X	A	T	A	C	A	T	T	C	G	A	T	T	G	1	0	M	5.3	0	1
SEN	KDG	2020	110	SEN_KDG_2020_110	KDG110	CXXTCGGGATCACCCXTAAGCTTG	C	X	X	T	C	G	G	G	A	T	C	A	C	C	C	X	T	A	A	G	C	T	T	G	3	0	M	5.3	0	1
SEN	KDG	2020	111	SEN_KDG_2020_111	KDG111	NACTCNNNNNCNCAANCAAGCCTG	N	A	C	T	C	N	N	N	N	N	C	N	C	A	A	N	C	A	A	G	C	C	T	G	0	8	P	5.3	9	2
SEN	KDG	2020	112	SEN_KDG_2020_112	KDG112	TACTCNNGATTACCCCCTNGCTTG	T	A	C	T	C	N	N	G	A	T	T	A	C	C	C	C	C	T	N	G	C	T	T	G	0	3	P	5.3	6	1
SEN	KDG	2020	113	SEN_KDG_2020_113	KDG113	CANTNGAGTCXACAAATAAGNCTG	C	A	N	T	N	G	A	G	T	C	X	A	C	A	A	A	T	A	A	G	N	C	T	G	1	3	P	5.3	3	1
SEN	KDG	2020	114	SEN_KDG_2020_114	KDG114	TACTCCAGTTXGCCACCAAGCTTG	T	A	C	T	C	C	A	G	T	T	X	G	C	C	A	C	C	A	A	G	C	T	T	G	1	0	M	5.3	4	1
SEN	KDG	2020	115	SEN_KDG_2020_115	KDG115	CANTCCNGTNCNNNNNNAAGNNTG	C	A	N	T	C	C	N	G	T	N	C	N	N	N	N	N	N	A	A	G	N	N	T	G	0	11	P	5.3	12	3
SEN	KDG	2020	116	SEN_KDG_2020_116	KDG116	CACTCGNGACXGTAACTTAGATTG	C	A	C	T	C	G	N	G	A	C	X	G	T	A	A	C	T	T	A	G	A	T	T	G	1	1	M	5.3	2	1
SEN	KDG	2020	117	SEN_KDG_2020_117	KDG117	TATTCCAGACCGCACCTTAGATTG	T	A	T	T	C	C	A	G	A	C	C	G	C	A	C	C	T	T	A	G	A	T	T	G	0	0	M	5.3	2	1
SEN	KDG	2020	118	SEN_KDG_2020_118	KDG118	NATTNNAGNTTGNANCCNNGCTXG	N	A	T	T	N	N	A	G	N	T	T	G	N	A	N	C	C	N	N	G	C	T	X	G	1	8	P	5.3	11	2
SEN	KDG	2020	119	SEN_KDG_2020_119	KDG119	NATTNNANNNCNNNNNCNNGNNTG	N	A	T	T	N	N	A	N	N	N	C	N	N	N	N	N	C	N	N	G	N	N	T	G	0	15	P	5.3	16	8
SEN	KDG	2020	120	SEN_KDG_2020_120	KDG120	CANNCNNGACCACCANNNNNNNTG	C	A	N	N	C	N	N	G	A	C	C	A	C	C	A	N	N	N	N	N	N	N	T	G	0	11	P	5.3	12	3
SEN	KDG	2020	121	SEN_KDG_2020_121	KDG121	NANTNNANNCTNNANACANGNNTG	N	A	N	T	N	N	A	N	N	C	T	N	N	A	N	A	C	A	N	G	N	N	T	G	0	12	P	5.3	13	3
SEN	KDG	2020	122	SEN_KDG_2020_122	KDG122	TACTCCAATCXGTAAACTCGATTG	T	A	C	T	C	C	A	A	T	C	X	G	T	A	A	A	C	T	C	G	A	T	T	G	1	0	M	5.3	2	1
SEN	KDG	2020	123	SEN_KDG_2020_123	KDG123	CANTNGNGACXGTACCTAAGANTG	C	A	N	T	N	G	N	G	A	C	X	G	T	A	C	C	T	A	A	G	A	N	T	G	1	4	P	5.3	7	2
SEN	KDG	2020	125	SEN_KDG_2020_125	KDG125	TACTGCNGTTTACACCCANGNCTG	T	A	C	T	G	C	N	G	T	T	T	A	C	A	C	C	C	A	N	G	N	C	T	G	0	3	P	5.3	7	1
SEN	KDG	2020	127	SEN_KDG_2020_127	KDG127	CACTCGNGTCXGTCCCCTAGANTG	C	A	C	T	C	G	N	G	T	C	X	G	T	C	C	C	C	T	A	G	A	N	T	G	1	2	P	5.3	11	1
SEN	KDG	2020	128	SEN_KDG_2020_128	KDG128	CACCGCANNCCGNANCCAAGNNTG	C	A	C	C	G	C	A	N	N	C	C	G	N	A	N	C	C	A	A	G	N	N	T	G	0	6	P	5.3	6	2
SEN	KDG	2020	129	SEN_KDG_2020_129	KDG129	TATNNGNGANNACNNNCANGATTG	T	A	T	N	N	G	N	G	A	N	N	A	C	N	N	N	C	A	N	G	A	T	T	G	0	9	P	5.3	11	2
SEN	KDG	2020	130	SEN_KDG_2020_130	KDG130	NANTCCAGNTTNTAACTTAGNCTG	N	A	N	T	C	C	A	G	N	T	T	N	T	A	A	C	T	T	A	G	N	C	T	G	0	5	P	5.3	7	2
SEN	KDG	2020	131	SEN_KDG_2020_131	KDG131	CACTGCAGACTACACCCTAGCTTG	C	A	C	T	G	C	A	G	A	C	T	A	C	A	C	C	C	T	A	G	C	T	T	G	0	0	M	5.3	2	1
SEN	KDG	2020	132	SEN_KDG_2020_132	KDG132	TACTCCAGATCATAACTAAGATTG	T	A	C	T	C	C	A	G	A	T	C	A	T	A	A	C	T	A	A	G	A	T	T	G	0	0	M	5.3	2	1
SEN	KDG	2020	133	SEN_KDG_2020_133	KDG133	NACTCCNGATCGCACNNTNANNTG	N	A	C	T	C	C	N	G	A	T	C	G	C	A	C	N	N	T	N	A	N	N	T	G	0	7	P	5.3	9	2
SEN	KDG	2020	134	SEN_KDG_2020_134	KDG134	CATTCCAGACCGCAAANANGCCTG	C	A	T	T	C	C	A	G	A	C	C	G	C	A	A	A	N	A	N	G	C	C	T	G	0	2	P	5.3	2	1
SEN	KDG	2020	135	SEN_KDG_2020_135	KDG135	NACTNNNGACNGTCANCAAGNTTG	N	A	C	T	N	N	N	G	A	C	N	G	T	C	A	N	C	A	A	G	N	T	T	G	0	7	P	5.3	9	2
SEN	KDG	2020	136	SEN_KDG_2020_136	KDG136	TACNCGNGATTGTACANANGCTTG	T	A	C	N	C	G	N	G	A	T	T	G	T	A	C	A	N	A	N	G	C	T	T	G	0	4	P	5.3	9	2
SEN	KDG	2020	137	SEN_KDG_2020_137	KDG137	TATCCCAGATCACACATAAGATTG	T	A	T	C	C	C	A	G	A	T	C	A	C	A	C	A	T	A	A	G	A	T	T	G	0	0	M	5.3	2	1
SEN	KDG	2020	138	SEN_KDG_2020_138	KDG138	TATTCCNGTCTGCACCCTCGACTG	T	A	T	T	C	C	N	G	T	C	T	G	C	A	C	C	C	T	C	G	A	C	T	G	0	1	M	5.3	9	1
SEN	KDG	2020	139	SEN_KDG_2020_139	KDG139	CACTCGAGTCCACAAATAAGACTG	C	A	C	T	C	G	A	G	T	C	C	A	C	A	A	A	T	A	A	G	A	C	T	G	0	0	M	5.3	0	1
SEN	KDG	2020	140	SEN_KDG_2020_140	KDG140	TACTGCAGTCXATAACCAAGATTG	T	A	C	T	G	C	A	G	T	C	X	A	T	A	A	C	C	A	A	G	A	T	T	G	1	0	M	5.3	0	1
SEN	KDG	2020	141	SEN_KDG_2020_141	KDG141	TATTNCNGNTNNTAACCANACNTG	T	A	T	T	N	C	N	G	N	T	N	N	T	A	A	C	C	A	N	A	C	N	T	G	0	7	P	5.3	13	2
SEN	KDG	2020	142	SEN_KDG_2020_142	KDG142	CACTGCAAACTATACCTACACTTG	C	A	C	T	G	C	A	A	A	C	T	A	T	A	C	C	T	A	C	A	C	T	T	G	0	0	M	5.3	2	1
SEN	KDG	2020	143	SEN_KDG_2020_143	KDG143	CACTCCANACNANANCNNAGNNTG	C	A	C	T	C	C	A	N	A	C	N	A	N	A	N	C	N	N	A	G	N	N	T	G	0	8	P	5.3	14	2
SEN	KDG	2020	144	SEN_KDG_2020_144	KDG144	TACTCGAGATTGCACCCAAGCTTG	T	A	C	T	C	G	A	G	A	T	T	G	C	A	C	C	C	A	A	G	C	T	T	G	0	0	M	5.3	6	1
SEN	KDG	2020	145	SEN_KDG_2020_145	KDG145	TACTCCNGACTGCAAACTCGCCTG	T	A	C	T	C	C	N	G	A	C	T	G	C	A	A	A	C	T	C	G	C	C	T	G	0	1	M	5.3	9	1
SEN	KDG	2020	146	SEN_KDG_2020_146	KDG146	CACCCGNGTTTATACCCTAGACTG	C	A	C	C	C	G	N	G	T	T	T	A	T	A	C	C	C	T	A	G	A	C	T	G	0	1	M	5.3	4	1
SEN	KDG	2020	147	SEN_KDG_2020_147	KDG147	TACTCGAGACCNCCAATANGCNTG	T	A	C	T	C	G	A	G	A	C	C	N	C	C	A	A	T	A	N	G	C	N	T	G	0	3	P	5.3	5	1
SEN	KDG	2020	148	SEN_KDG_2020_148	KDG148	CACTCGNAACTXCAACCAAGCCTG	C	A	C	T	C	G	N	A	A	C	T	X	C	A	A	C	C	A	A	G	C	C	T	G	1	1	M	5.3	6	1
SEN	KDG	2020	149	SEN_KDG_2020_149	KDG149	NNNTNNANNNCNNNCCNANNNNTG	N	N	N	T	N	N	A	N	N	N	C	N	N	N	C	C	N	A	N	N	N	N	T	G	0	16	P	5.3	18	7

## Sheet: RTP
cc	ISO3	Year	Number_Text	Sample_Name	Raw_Name	Barcode_String	A1	B1	A2	B2	A3	B3	A4	B4	A5	B5	A6	B6	A7	B7	A8	B8	A9	B9	A10	B10	A11	B11	A12	B12	X	N	M/P	Delta_CT_Threshold	Adjusted_Het	mccoil_median
SEN	RTP	2013	047	SEN_RTP_2013_047	47	TACTNCAGANCGCACNTAAGCCTG	T	A	C	T	N	C	A	G	A	N	C	G	C	A	C	N	T	A	A	G	C	C	T	G	0	3	P	8	3	2
SEN	RTP	2013	048	SEN_RTP_2013_048	48	TACTNCAGNNTGNACNNTNGNNTG	T	A	C	T	N	C	A	G	N	N	T	G	N	A	C	N	N	T	N	G	N	N	T	G	0	9	P	8	9	2
SEN	RTP	2013	049	SEN_RTP_2013_049	49	NANTCCNGTTTATACCCTAGCTTG	N	A	N	T	C	C	N	G	T	T	T	A	T	A	C	C	C	T	A	G	C	T	T	G	0	3	P	8	4	2
SEN	RTP	2013	050	SEN_RTP_2013_050	50	NACTCGAGNNTNNNCANNAGNCTG	N	A	C	T	C	G	A	G	N	N	T	N	N	N	C	A	N	N	A	G	N	C	T	G	0	9	P	8	9	2
SEN	RTP	2013	051	SEN_RTP_2013_051	51	CACTCGAATCXACAAACACGACXG	C	A	C	T	C	G	A	A	T	C	X	A	C	A	A	A	C	A	C	G	A	C	X	G	2	0	M	8	0	1
SEN	RTP	2013	052	SEN_RTP_2013_052	52	TGCTCGNGACTGTAAATAAGCCXG	T	G	C	T	C	G	N	G	A	C	T	G	T	A	A	A	T	A	A	G	C	C	X	G	1	1	M	8	2	1
SEN	RTP	2013	053	SEN_RTP_2013_053	53	CATTCGAGANNGNACATAANCTTG	C	A	T	T	C	G	A	G	A	N	N	G	N	A	C	A	T	A	A	N	C	T	T	G	0	4	P	8	4	2
SEN	RTP	2013	054	SEN_RTP_2013_054	54	TANTNGNGANCNNACNNTANNTTG	T	A	N	T	N	G	N	G	A	N	C	N	N	A	C	N	N	T	A	N	N	T	T	G	0	10	P	8	11	2
SEN	RTP	2013	055	SEN_RTP_2013_055	55	TACTGGAGACCGTAACTTAGCTTG	T	A	C	T	G	G	A	G	A	C	C	G	T	A	A	C	T	T	A	G	C	T	T	G	0	0	M	8	0	1
SEN	RTP	2013	056	SEN_RTP_2013_056	56	CACTCCAGACTGCACACACGCTTG	C	A	C	T	C	C	A	G	A	C	T	G	C	A	C	A	C	A	C	G	C	T	T	G	0	0	M	8	0	1
SEN	RTP	2013	057	SEN_RTP_2013_057	57	NACTCGAGNTCGTACCNAAGCCXG	N	A	C	T	C	G	A	G	N	T	C	G	T	A	C	C	N	A	A	G	C	C	X	G	1	3	P	8	4	2
SEN	RTP	2013	058	SEN_RTP_2013_058	58	NATTNCNGNNCGCNCCTTAGNTTG	N	A	T	T	N	C	N	G	N	N	C	G	C	N	C	C	T	T	A	G	N	T	T	G	0	7	P	8	8	2
SEN	RTP	2013	059	SEN_RTP_2013_059	59	TANTGCNGATTGTCNATAAGNNTG	T	A	N	T	G	C	N	G	A	T	T	G	T	C	N	A	T	A	A	G	N	N	T	G	0	5	P	8	5	2
SEN	RTP	2013	060	SEN_RTP_2013_060	60	TATTCGAGATCGCACCCTAACTTG	T	A	T	T	C	G	A	G	A	T	C	G	C	A	C	C	C	T	A	A	C	T	T	G	0	0	M	8	0	1
SEN	RTP	2013	061	SEN_RTP_2013_061	61	TACTGCAGATTACACACAAGCTTG	T	A	C	T	G	C	A	G	A	T	T	A	C	A	C	A	C	A	A	G	C	T	T	G	0	0	M	8	0	1
SEN	RTP	2013	062	SEN_RTP_2013_062	62	TATCCCNGNNNATACCNTAAATTG	T	A	T	C	C	C	N	G	N	N	N	A	T	A	C	C	N	T	A	A	A	T	T	G	0	5	P	8	6	2
SEN	RTP	2013	063	SEN_RTP_2013_063	63	TATTGCGGTTTATAACTAAAATTG	T	A	T	T	G	C	G	G	T	T	T	A	T	A	A	C	T	A	A	A	A	T	T	G	0	0	M	8	0	1
SEN	RTP	2013	064	SEN_RTP_2013_064	64	TATTGGAGTTCGCACACTCACTTG	T	A	T	T	G	G	A	G	T	T	C	G	C	A	C	A	C	T	C	A	C	T	T	G	0	0	M	8	0	1
SEN	RTP	2013	065	SEN_RTP_2013_065	65	CATCGCGGATCXCCCACTAGCTTG	C	A	T	C	G	C	G	G	A	T	C	X	C	C	C	A	C	T	A	G	C	T	T	G	1	0	M	8	0	1
SEN	RTP	2013	067	SEN_RTP_2013_067	67	CATTCGAGATCGCCCCTTNGATTG	C	A	T	T	C	G	A	G	A	T	C	G	C	C	C	C	T	T	N	G	A	T	T	G	0	1	M	8	1	1
SEN	RTP	2013	068	SEN_RTP_2013_068	68	CACTGCAGTTCACACACAAGACXG	C	A	C	T	G	C	A	G	T	T	C	A	C	A	C	A	C	A	A	G	A	C	X	G	1	0	M	8	0	1
SEN	RTP	2013	069	SEN_RTP_2013_069	69	TACTNCNGACTGNAANTNNNACTG	T	A	C	T	N	C	N	G	A	C	T	G	N	A	A	N	T	N	N	N	A	C	T	G	0	7	P	8	7	2
SEN	RTP	2013	070	SEN_RTP_2013_070	70	NACTCNANTTTATNNNTANNNNTG	N	A	C	T	C	N	A	N	T	T	T	A	T	N	N	N	T	A	N	N	N	N	T	G	0	10	P	8	11	2
SEN	RTP	2013	071	SEN_RTP_2013_071	71	TACTCCAATTTATCACTTAGCCTG	T	A	C	T	C	C	A	A	T	T	T	A	T	C	A	C	T	T	A	G	C	C	T	G	0	0	M	8	0	1
SEN	RTP	2013	072	SEN_RTP_2013_072	72	TATTGCGGACTGCAAANTNGACXG	T	A	T	T	G	C	G	G	A	C	T	G	C	A	A	A	N	T	N	G	A	C	X	G	1	2	P	8	2	1
SEN	RTP	2013	075	SEN_RTP_2013_075	75	CACTCCAGATCGCACNCANGNNTG	C	A	C	T	C	C	A	G	A	T	C	G	C	A	C	N	C	A	N	G	N	N	T	G	0	4	P	8	4	2
SEN	RTP	2013	076	SEN_RTP_2013_076	76	TATCNCAGNTCGCACCCACGACXG	T	A	T	C	N	C	A	G	N	T	C	G	C	A	C	C	C	A	C	G	A	C	X	G	1	2	P	8	2	1
SEN	RTP	2013	077	SEN_RTP_2013_077	77	TATTCGGGATCGCCACTAAGACTG	T	A	T	T	C	G	G	G	A	T	C	G	C	C	A	C	T	A	A	G	A	C	T	G	0	0	M	8	0	1
SEN	RTP	2013	078	SEN_RTP_2013_078	78	TATTNCAGATNGCACATAAGCTTG	T	A	T	T	N	C	A	G	A	T	N	G	C	A	C	A	T	A	A	G	C	T	T	G	0	2	P	8	4	1
SEN	RTP	2013	079	SEN_RTP_2013_079	79	TACTCCAGATCACAACTAAGCTTG	T	A	C	T	C	C	A	G	A	T	C	A	C	A	A	C	T	A	A	G	C	T	T	G	0	0	M	8	0	1
SEN	RTP	2013	130	SEN_RTP_2013_130	130	TACCCCNGATCGTCCATAAGACTG	T	A	C	C	C	C	N	G	A	T	C	G	T	C	C	A	T	A	A	G	A	C	T	G	0	1	M	8	2	1
SEN	RTP	2013	131	SEN_RTP_2013_131	131	TACTCNNGNCNANNCANTANANXG	T	A	C	T	C	N	N	G	N	C	N	A	N	N	C	A	N	T	A	N	A	N	X	G	1	9	P	8	9	2
SEN	RTP	2013	132	SEN_RTP_2013_132	132	CATTCGAGTTCGTACCCANGCCTG	C	A	T	T	C	G	A	G	T	T	C	G	T	A	C	C	C	A	N	G	C	C	T	G	0	1	M	8	2	1
SEN	RTP	2013	133	SEN_RTP_2013_133	133	TANTNNAGNNCNCNNCTANGCCTG	T	A	N	T	N	N	A	G	N	N	C	N	C	N	N	C	T	A	N	G	C	C	T	G	0	9	P	8	9	2
SEN	RTP	2013	134	SEN_RTP_2013_134	134	CACCCCAGATTACACCTTAGACTG	C	A	C	C	C	C	A	G	A	T	T	A	C	A	C	C	T	T	A	G	A	C	T	G	0	0	M	8	0	1
SEN	RTP	2013	136	SEN_RTP_2013_136	136	TACTGCAGTCCGTAACCAAGATTG	T	A	C	T	G	C	A	G	T	C	C	G	T	A	A	C	C	A	A	G	A	T	T	G	0	0	M	8	0	1
SEN	RTP	2013	137	SEN_RTP_2013_137	137	TATTGCAGTTTATACCTTAAATTG	T	A	T	T	G	C	A	G	T	T	T	A	T	A	C	C	T	T	A	A	A	T	T	G	0	0	M	8	0	1
SEN	RTP	2013	139	SEN_RTP_2013_139	139	NANTCCAAATTATAANCAAGATTG	N	A	N	T	C	C	A	A	A	T	T	A	T	A	A	N	C	A	A	G	A	T	T	G	0	3	P	8	3	1
SEN	RTP	2013	140	SEN_RTP_2013_140	140	CATTCCGGATTACCCCCAAGCCTG	C	A	T	T	C	C	G	G	A	T	T	A	C	C	C	C	C	A	A	G	C	C	T	G	0	0	M	8	0	1
SEN	RTP	2013	142	SEN_RTP_2013_142	142	CACCCGGGATCACACCNACGNNTG	C	A	C	C	C	G	G	G	A	T	C	A	C	A	C	C	N	A	C	G	N	N	T	G	0	3	P	8	6	1
SEN	RTP	2013	145	SEN_RTP_2013_145	145	TACTCGAGATCGCACACACGCTTG	T	A	C	T	C	G	A	G	A	T	C	G	C	A	C	A	C	A	C	G	C	T	T	G	0	0	M	8	0	1
SEN	RTP	2013	146	SEN_RTP_2013_146	146	CACTGCAGTCTATCACCACACCTG	C	A	C	T	G	C	A	G	T	C	T	A	T	C	A	C	C	A	C	A	C	C	T	G	0	0	M	8	0	1
SEN	RTP	2013	147	SEN_RTP_2013_147	147	CATTCGAGTTTACAACTAAGATTG	C	A	T	T	C	G	A	G	T	T	T	A	C	A	A	C	T	A	A	G	A	T	T	G	0	0	M	8	0	1
SEN	RTP	2013	148	SEN_RTP_2013_148	148	TANNCNGNANTNNNCNCTNGCTTG	T	A	N	N	C	N	G	N	A	N	T	N	N	N	C	N	C	T	N	G	C	T	T	G	0	10	P	8	11	2
SEN	RTP	2013	149	SEN_RTP_2013_149	149	TGCTCGAGTTTGTCAACTCGCCTG	T	G	C	T	C	G	A	G	T	T	T	G	T	C	A	A	C	T	C	G	C	C	T	G	0	0	M	8	0	1
SEN	RTP	2013	152	SEN_RTP_2013_152	152	TACTCGGGTTTATACCCTAGCTTG	T	A	C	T	C	G	G	G	T	T	T	A	T	A	C	C	C	T	A	G	C	T	T	G	0	0	M	8	0	1
SEN	RTP	2013	153	SEN_RTP_2013_153	153	CNCCNCNGATCATAANCTAGNCTG	C	N	C	C	N	C	N	G	A	T	C	A	T	A	A	N	C	T	A	G	N	C	T	G	0	5	P	8	5	2
SEN	RTP	2013	175	SEN_RTP_2013_175	175	TGCCGCAGACCGTACCTTCGATTG	T	G	C	C	G	C	A	G	A	C	C	G	T	A	C	C	T	T	C	G	A	T	T	G	0	0	M	8	0	1
SEN	RTP	2013	178	SEN_RTP_2013_178	178	TACTNCAGTCTGCCCCNTNGNNTG	T	A	C	T	N	C	A	G	T	C	T	G	C	C	C	C	N	T	N	G	N	N	T	G	0	5	P	8	5	2
SEN	RTP	2013	181	SEN_RTP_2013_181	181	TACTGCAAACCACCCACANGACTG	T	A	C	T	G	C	A	A	A	C	C	A	C	C	C	A	C	A	N	G	A	C	T	G	0	1	M	8	2	1
SEN	RTP	2013	182	SEN_RTP_2013_182	182	TACTGCAAACCACCCACACGACXG	T	A	C	T	G	C	A	A	A	C	C	A	C	C	C	A	C	A	C	G	A	C	X	G	1	0	M	8	0	1
SEN	RTP	2013	183	SEN_RTP_2013_183	183	TACTNCNNNNNGNNNCNAAGNNXG	T	A	C	T	N	C	N	N	N	N	N	G	N	N	N	C	N	A	A	G	N	N	X	G	1	12	P	8	13	3
SEN	RTP	2013	184	SEN_RTP_2013_184	184	TGCTCCNGATCGCACACTNGCXTG	T	G	C	T	C	C	N	G	A	T	C	G	C	A	C	A	C	T	N	G	C	X	T	G	1	2	P	8	4	1
SEN	RTP	2013	185	SEN_RTP_2013_185	185	CATTCGAGATCGCACACTAGCTTG	C	A	T	T	C	G	A	G	A	T	C	G	C	A	C	A	C	T	A	G	C	T	T	G	0	0	M	8	0	1
SEN	RTP	2013	186	SEN_RTP_2013_186	186	TATTCCAGTTTGTAACTTNAACTG	T	A	T	T	C	C	A	G	T	T	T	G	T	A	A	C	T	T	N	A	A	C	T	G	0	1	M	8	2	1
SEN	RTP	2013	187	SEN_RTP_2013_187	187	TACTNGAGANCGNAACCAAGNCTG	T	A	C	T	N	G	A	G	A	N	C	G	N	A	A	C	C	A	A	G	N	C	T	G	0	4	P	8	4	2
SEN	RTP	2013	188	SEN_RTP_2013_188	188	TACTCGAGTCTACAACCACAATTG	T	A	C	T	C	G	A	G	T	C	T	A	C	A	A	C	C	A	C	A	A	T	T	G	0	0	M	8	0	1
SEN	RTP	2013	189	SEN_RTP_2013_189	189	TACTNGAGNTNANAANNNAGNNTG	T	A	C	T	N	G	A	G	N	T	N	A	N	A	A	N	N	N	A	G	N	N	T	G	0	9	P	8	9	2
SEN	RTP	2013	191	SEN_RTP_2013_191	191	TACTCCAGACTGTACCCTAGCTTG	T	A	C	T	C	C	A	G	A	C	T	G	T	A	C	C	C	T	A	G	C	T	T	G	0	0	M	8	0	1
SEN	RTP	2013	193	SEN_RTP_2013_193	193	TACTCCAGNNTNCCNNTANNNTTG	T	A	C	T	C	C	A	G	N	N	T	N	C	C	N	N	T	A	N	N	N	T	T	G	0	8	P	8	9	2
SEN	RTP	2013	201	SEN_RTP_2013_201	201	CATTCGAGATCGCACACTAGCTTG	C	A	T	T	C	G	A	G	A	T	C	G	C	A	C	A	C	T	A	G	C	T	T	G	0	0	M	8	0	1
SEN	RTP	2013	210	SEN_RTP_2013_210	210	TATTCCNGTCCACACXNAAGANXG	T	A	T	T	C	C	N	G	T	C	C	A	C	A	C	X	N	A	A	G	A	N	X	G	2	3	P	8	3	2
SEN	RTP	2013	211	SEN_RTP_2013_211	211	NANNCNAGNNNNNANNNANGNNXG	N	A	N	N	C	N	A	G	N	N	N	N	N	A	N	N	N	A	N	G	N	N	X	G	1	15	P	8	16	5
SEN	RTP	2013	216	SEN_RTP_2013_216	216	NACNNCNNACNGNACCNACNANTG	N	A	C	N	N	C	N	N	A	C	N	G	N	A	C	C	N	A	C	N	A	N	T	G	0	10	P	8	11	2
SEN	RTP	2013	217	SEN_RTP_2013_217	217	TACTCCGGNCTXCACCCTANATXG	T	A	C	T	C	C	G	G	N	C	T	X	C	A	C	C	C	T	A	N	A	T	X	G	2	2	P	8	2	1
SEN	RTP	2013	218	SEN_RTP_2013_218	218	CATTGCGGACTGCAAATTCGCCXG	C	A	T	T	G	C	G	G	A	C	T	G	C	A	A	A	T	T	C	G	C	C	X	G	1	0	M	8	0	1
SEN	RTP	2013	219	SEN_RTP_2013_219	219	CATTCCGGNTTACCCCCAAGCCXG	C	A	T	T	C	C	G	G	N	T	T	A	C	C	C	C	C	A	A	G	C	C	X	G	1	1	M	8	2	1
SEN	RTP	2013	222	SEN_RTP_2013_222	222	CATTCCNGTTTGTAAATAAGACTG	C	A	T	T	C	C	N	G	T	T	T	G	T	A	A	A	T	A	A	G	A	C	T	G	0	1	M	8	1	1
SEN	RTP	2013	223	SEN_RTP_2013_223	223	XACTGCGGATCGCAACCTAGATTG	X	A	C	T	G	C	G	G	A	T	C	G	C	A	A	C	C	T	A	G	A	T	T	G	1	0	M	8	0	1
SEN	RTP	2013	224	SEN_RTP_2013_224	224	TACTCCAGTCXATCCACTAAATXG	T	A	C	T	C	C	A	G	T	C	X	A	T	C	C	A	C	T	A	A	A	T	X	G	2	0	M	8	0	1
SEN	RTP	2013	226	SEN_RTP_2013_226	226	TATTCGAGACXACAACCTAGCTXG	T	A	T	T	C	G	A	G	A	C	X	A	C	A	A	C	C	T	A	G	C	T	X	G	2	0	M	8	0	1
SEN	RTP	2013	227	SEN_RTP_2013_227	227	TATTCGAGTCTGCCCCCACGACXG	T	A	T	T	C	G	A	G	T	C	T	G	C	C	C	C	C	A	C	G	A	C	X	G	1	0	M	8	0	1
SEN	RTP	2013	228	SEN_RTP_2013_228	228	NACTCCANNNNGCACCNXNGATXG	N	A	C	T	C	C	A	N	N	N	N	G	C	A	C	C	N	X	N	G	A	T	X	G	2	7	P	8	7	2
SEN	RTP	2013	229	SEN_RTP_2013_229	229	NACTCCAGNNNACNCCNAAGATXG	N	A	C	T	C	C	A	G	N	N	N	A	C	N	C	C	N	A	A	G	A	T	X	G	1	6	P	8	6	2
SEN	RTP	2013	230	SEN_RTP_2013_230	230	TACTNCAGTTTACCCXCXAGATXG	T	A	C	T	N	C	A	G	T	T	T	A	C	C	C	X	C	X	A	G	A	T	X	G	3	1	M	8	1	1
SEN	RTP	2013	231	SEN_RTP_2013_231	231	TATTGCAGATTGCCACTTCGCCTG	T	A	T	T	G	C	A	G	A	T	T	G	C	C	A	C	T	T	C	G	C	C	T	G	0	0	M	8	0	1
SEN	RTP	2013	232	SEN_RTP_2013_232	232	TAXTCGNGATCGCCACTXAGACXG	T	A	X	T	C	G	N	G	A	T	C	G	C	C	A	C	T	X	A	G	A	C	X	G	3	1	M	8	1	1
SEN	RTP	2013	234	SEN_RTP_2013_234	234	TACTCCGGATTGCCCACTCAATTG	T	A	C	T	C	C	G	G	A	T	T	G	C	C	C	A	C	T	C	A	A	T	T	G	0	0	M	8	0	1
SEN	RTP	2013	407	SEN_RTP_2013_407	407	TATTCCAGACTGCCCACTCGCTTG	T	A	T	T	C	C	A	G	A	C	T	G	C	C	C	A	C	T	C	G	C	T	T	G	0	0	M	8	0	1
SEN	RTP	2013	410	SEN_RTP_2013_410	410	CATTCGGGATTACAAATACGCCTG	C	A	T	T	C	G	G	G	A	T	T	A	C	A	A	A	T	A	C	G	C	C	T	G	0	0	M	8	0	1
SEN	RTP	2013	411	SEN_RTP_2013_411	411	TACTCCGATCTGTACATACGATXG	T	A	C	T	C	C	G	A	T	C	T	G	T	A	C	A	T	A	C	G	A	T	X	G	1	0	M	8	0	1
SEN	RTP	2013	412	SEN_RTP_2013_412	412	TATTGCAGATTGCACATAAGCTXG	T	A	T	T	G	C	A	G	A	T	T	G	C	A	C	A	T	A	A	G	C	T	X	G	1	0	M	8	0	1
SEN	RTP	2013	414	SEN_RTP_2013_414	414	TACTCGAGACXACCCCCTCACTXG	T	A	C	T	C	G	A	G	A	C	X	A	C	C	C	C	C	T	C	A	C	T	X	G	2	0	M	8	0	1
SEN	RTP	2013	415	SEN_RTP_2013_415	415	TACCGCAGATCGTAAATAAGCCXG	T	A	C	C	G	C	A	G	A	T	C	G	T	A	A	A	T	A	A	G	C	C	X	G	1	0	M	8	0	1
SEN	RTP	2013	418	SEN_RTP_2013_418	418	CACCGCGAATCACACCCACGCTTG	C	A	C	C	G	C	G	A	A	T	C	A	C	A	C	C	C	A	C	G	C	T	T	G	0	0	M	8	0	1
SEN	RTP	2013	419	SEN_RTP_2013_419	419	TACTCCGATCTACCCCCANGACXG	T	A	C	T	C	C	G	A	T	C	T	A	C	C	C	C	C	A	N	G	A	C	X	G	1	1	M	8	2	1
SEN	RTP	2013	420	SEN_RTP_2013_420	420	TACTCCAGTCTGTCCCTTAGATXG	T	A	C	T	C	C	A	G	T	C	T	G	T	C	C	C	T	T	A	G	A	T	X	G	1	0	M	8	0	1
SEN	RTP	2013	422	SEN_RTP_2013_422	422	TACCCNAGNTTAXACCCXAGCTXG	T	A	C	C	C	N	A	G	N	T	T	A	X	A	C	C	C	X	A	G	C	T	X	G	3	2	P	8	2	1
SEN	RTP	2013	423	SEN_RTP_2013_423	423	TACTCNAGNTNNNNNCNTNNNNXG	T	A	C	T	C	N	A	G	N	T	N	N	N	N	N	C	N	T	N	N	N	N	X	G	1	12	P	8	13	3
SEN	RTP	2013	424	SEN_RTP_2013_424	424	CACTCCAGACTGCACACACGCTXG	C	A	C	T	C	C	A	G	A	C	T	G	C	A	C	A	C	A	C	G	C	T	X	G	1	0	M	8	0	1
SEN	RTP	2013	426	SEN_RTP_2013_426	426	XACTCNNGNNTNNACCTAAGCTXG	X	A	C	T	C	N	N	G	N	N	T	N	N	A	C	C	T	A	A	G	C	T	X	G	2	6	P	8	6	2
SEN	RTP	2013	427	SEN_RTP_2013_427	427	XACTCGAGTCTACAACCACAATXG	X	A	C	T	C	G	A	G	T	C	T	A	C	A	A	C	C	A	C	A	A	T	X	G	2	0	M	8	0	1
SEN	RTP	2013	428	SEN_RTP_2013_428	428	XACTGCAGATCNTACCTXAGCTXG	X	A	C	T	G	C	A	G	A	T	C	N	T	A	C	C	T	X	A	G	C	T	X	G	3	1	M	8	1	1
SEN	RTP	2013	429	SEN_RTP_2013_429	429	XGCTCCGGATXATACCTXCACCXG	X	G	C	T	C	C	G	G	A	T	X	A	T	A	C	C	T	X	C	A	C	C	X	G	4	0	M	8	0	1
SEN	RTP	2013	430	SEN_RTP_2013_430	430	TACTCCXGTCXACCACCXAGATXG	T	A	C	T	C	C	X	G	T	C	X	A	C	C	A	C	C	X	A	G	A	T	X	G	4	0	M	8	0	1
SEN	RTP	2013	432	SEN_RTP_2013_432	432	TACTCCAGATTGCAAXTXCGATXG	T	A	C	T	C	C	A	G	A	T	T	G	C	A	A	X	T	X	C	G	A	T	X	G	3	0	M	8	0	1
SEN	RTP	2013	434	SEN_RTP_2013_434	434	CACTCCAGACTGCACACANGCTXG	C	A	C	T	C	C	A	G	A	C	T	G	C	A	C	A	C	A	N	G	C	T	X	G	1	1	M	8	1	1
SEN	RTP	2013	435	SEN_RTP_2013_435	435	TACTCCGGACCGCACACAAGATXG	T	A	C	T	C	C	G	G	A	C	C	G	C	A	C	A	C	A	A	G	A	T	X	G	1	0	M	8	0	1
SEN	RTP	2013	437	SEN_RTP_2013_437	437	TACTCCAGTCCGTCCCTACGATTG	T	A	C	T	C	C	A	G	T	C	C	G	T	C	C	C	T	A	C	G	A	T	T	G	0	0	M	8	0	1
SEN	RTP	2013	438	SEN_RTP_2013_438	438	TACTCCXGTCCGTCCCTXNGATXG	T	A	C	T	C	C	X	G	T	C	C	G	T	C	C	C	T	X	N	G	A	T	X	G	3	1	M	8	2	1
SEN	RTP	2013	439	SEN_RTP_2013_439	439	CACTCNANTTTATNNNTANNNNXG	C	A	C	T	C	N	A	N	T	T	T	A	T	N	N	N	T	A	N	N	N	N	X	G	1	9	P	8	9	2
SEN	RTP	2013	440	SEN_RTP_2013_440	440	TACCCCAGTCTACAACCAAGCCXG	T	A	C	C	C	C	A	G	T	C	T	A	C	A	A	C	C	A	A	G	C	C	X	G	1	0	M	8	0	1
SEN	RTP	2013	441	SEN_RTP_2013_441	441	TACTCCXGATTACCCCCXAGCTXG	T	A	C	T	C	C	X	G	A	T	T	A	C	C	C	C	C	X	A	G	C	T	X	G	3	0	M	8	0	1
SEN	RTP	2013	443	SEN_RTP_2013_443	443	CACTGGAGATTGCACACACGCTTG	C	A	C	T	G	G	A	G	A	T	T	G	C	A	C	A	C	A	C	G	C	T	T	G	0	0	M	8	0	1
SEN	RTP	2013	444	SEN_RTP_2013_444	444	TACTCCAGACTATAACTACGACTG	T	A	C	T	C	C	A	G	A	C	T	A	T	A	A	C	T	A	C	G	A	C	T	G	0	0	M	8	0	1
SEN	RTP	2013	445	SEN_RTP_2013_445	445	TATCCGAGTTXGCAACTTAGATXG	T	A	T	C	C	G	A	G	T	T	X	G	C	A	A	C	T	T	A	G	A	T	X	G	2	0	M	8	0	1
SEN	RTP	2013	446	SEN_RTP_2013_446	446	CACCCCAGTCTACAACTACGCTTG	C	A	C	C	C	C	A	G	T	C	T	A	C	A	A	C	T	A	C	G	C	T	T	G	0	0	M	8	0	1
SEN	RTP	2013	447	SEN_RTP_2013_447	447	TANTCNNGACTGCANCNTAGACXG	T	A	N	T	C	N	N	G	A	C	T	G	C	A	N	C	N	T	A	G	A	C	X	G	1	5	P	8	5	2
SEN	RTP	2013	448	SEN_RTP_2013_448	448	TACCCCGGTCXGCAAATAAGCNTG	T	A	C	C	C	C	G	G	T	C	X	G	C	A	A	A	T	A	A	G	C	N	T	G	1	1	M	8	1	1
SEN	RTP	2013	449	SEN_RTP_2013_449	449	TACCCGAGTTTGCCCCCAAACTTG	T	A	C	C	C	G	A	G	T	T	T	G	C	C	C	C	C	A	A	A	C	T	T	G	0	0	M	8	0	1
SEN	RTP	2013	450	SEN_RTP_2013_450	450	TATTCXAGTCTACACCCTAGATTG	T	A	T	T	C	X	A	G	T	C	T	A	C	A	C	C	C	T	A	G	A	T	T	G	1	0	M	8	0	1
SEN	RTP	2013	451	SEN_RTP_2013_451	451	TACCCCAAACTGCACCTTAAACTG	T	A	C	C	C	C	A	A	A	C	T	G	C	A	C	C	T	T	A	A	A	C	T	G	0	0	M	8	0	1
SEN	RTP	2013	452	SEN_RTP_2013_452	452	TACTCGAGACTGCAAATTAGATTG	T	A	C	T	C	G	A	G	A	C	T	G	C	A	A	A	T	T	A	G	A	T	T	G	0	0	M	8	0	1
SEN	RTP	2013	453	SEN_RTP_2013_453	453	XANTNCAGANTGNACANAAGNTXG	X	A	N	T	N	C	A	G	A	N	T	G	N	A	C	A	N	A	A	G	N	T	X	G	2	6	P	8	7	2
SEN	RTP	2013	459	SEN_RTP_2013_459	459	TATTGCAGATTGCACATAXXCTXG	T	A	T	T	G	C	A	G	A	T	T	G	C	A	C	A	T	A	X	X	C	T	X	G	3	0	M	8	0	1
SEN	RTP	2013	460	SEN_RTP_2013_460	460	TACTNCANATNATNNCCAXXCCTG	T	A	C	T	N	C	A	N	A	T	N	A	T	N	N	C	C	A	X	X	C	C	T	G	2	5	P	8	5	2
SEN	RTP	2013	461	SEN_RTP_2013_461	461	NACTCGAGNCTATNCNCTXXATXG	N	A	C	T	C	G	A	G	N	C	T	A	T	N	C	N	C	T	X	X	A	T	X	G	3	4	P	8	5	2
SEN	RTP	2013	462	SEN_RTP_2013_462	462	TACNCNANNTTGNNCNNAXXANTG	T	A	C	N	C	N	A	N	N	T	T	G	N	N	C	N	N	A	X	X	A	N	T	G	2	9	P	8	9	2
SEN	RTP	2013	463	SEN_RTP_2013_463	463	TATTCGAGTCTACACCTTXXCTTG	T	A	T	T	C	G	A	G	T	C	T	A	C	A	C	C	T	T	X	X	C	T	T	G	2	0	M	8	0	1
SEN	RTP	2013	464	SEN_RTP_2013_464	464	TACCCCNGACCXTACCCTXXCCTG	T	A	C	C	C	C	N	G	A	C	C	X	T	A	C	C	C	T	X	X	C	C	T	G	3	1	M	8	2	1
SEN	RTP	2013	465	SEN_RTP_2013_465	465	TACCCCAGACTXCACATTXXCTXG	T	A	C	C	C	C	A	G	A	C	T	X	C	A	C	A	T	T	X	X	C	T	X	G	4	0	M	8	0	1
SEN	RTP	2013	466	SEN_RTP_2013_466	466	CGCCCCGGACTATCCCTAXXATXG	C	G	C	C	C	C	G	G	A	C	T	A	T	C	C	C	T	A	X	X	A	T	X	G	3	0	M	8	0	1
SEN	RTP	2013	467	SEN_RTP_2013_467	467	CACTCGAGTTTATCACCACGCCXG	C	A	C	T	C	G	A	G	T	T	T	A	T	C	A	C	C	A	C	G	C	C	X	G	1	0	M	8	0	1
SEN	RTP	2013	468	SEN_RTP_2013_468	468	XACTGCGGATCGCAACCTAGATTG	X	A	C	T	G	C	G	G	A	T	C	G	C	A	A	C	C	T	A	G	A	T	T	G	1	0	M	8	0	1
SEN	RTP	2013	469	SEN_RTP_2013_469	469	TATTGCAGTCCGTACCTTAGACTG	T	A	T	T	G	C	A	G	T	C	C	G	T	A	C	C	T	T	A	G	A	C	T	G	0	0	M	8	0	1
SEN	RTP	2013	470	SEN_RTP_2013_470	470	NACTCNANTTTATANNTANNNNTG	N	A	C	T	C	N	A	N	T	T	T	A	T	A	N	N	T	A	N	N	N	N	T	G	0	9	P	8	9	2
SEN	RTP	2013	472	SEN_RTP_2013_472	472	CACTCCXATTTATAAATXCAACXG	C	A	C	T	C	C	X	A	T	T	T	A	T	A	A	A	T	X	C	A	A	C	X	G	3	0	M	8	0	1
SEN	RTP	2013	473	SEN_RTP_2013_473	473	CATTCGAGATTATAACCAAGACTG	C	A	T	T	C	G	A	G	A	T	T	A	T	A	A	C	C	A	A	G	A	C	T	G	0	0	M	8	0	1
SEN	RTP	2013	474	SEN_RTP_2013_474	474	TACTCCAATTTXCACCTACGACTG	T	A	C	T	C	C	A	A	T	T	T	X	C	A	C	C	T	A	C	G	A	C	T	G	1	0	M	8	0	1
SEN	RTP	2013	475	SEN_RTP_2013_475	475	CACTCCGATTTGCCCCCACGATXG	C	A	C	T	C	C	G	A	T	T	T	G	C	C	C	C	C	A	C	G	A	T	X	G	1	0	M	8	0	1
SEN	RTP	2013	476	SEN_RTP_2013_476	476	TATTGGNGATCXCAAACAAAATTG	T	A	T	T	G	G	N	G	A	T	C	X	C	A	A	A	C	A	A	A	A	T	T	G	1	1	M	8	2	1
SEN	RTP	2013	477	SEN_RTP_2013_477	477	CATTCGAGATTGTCCCCTAGACTG	C	A	T	T	C	G	A	G	A	T	T	G	T	C	C	C	C	T	A	G	A	C	T	G	0	0	M	8	0	1
SEN	RTP	2013	478	SEN_RTP_2013_478	478	TACTCGAAACTGCAACCACACCTG	T	A	C	T	C	G	A	A	A	C	T	G	C	A	A	C	C	A	C	A	C	C	T	G	0	0	M	8	0	1
SEN	RTP	2013	481	SEN_RTP_2013_481	481	TACTCNNGACXGCCACCXAGXTXG	T	A	C	T	C	N	N	G	A	C	X	G	C	C	A	C	C	X	A	G	X	T	X	G	4	2	P	8	2	1
SEN	RTP	2013	482	SEN_RTP_2013_482	482	CATTGCGGACTGCAAATTCGCCTG	C	A	T	T	G	C	G	G	A	C	T	G	C	A	A	A	T	T	C	G	C	C	T	G	0	0	M	8	0	1
SEN	RTP	2013	484	SEN_RTP_2013_484	484	TATTCGGGNTTGCCAACAAAXCXG	T	A	T	T	C	G	G	G	N	T	T	G	C	C	A	A	C	A	A	A	X	C	X	G	2	1	M	8	1	1
SEN	RTP	2013	485	SEN_RTP_2013_485	485	TACTCCAGTCTATCCACTAAATTG	T	A	C	T	C	C	A	G	T	C	T	A	T	C	C	A	C	T	A	A	A	T	T	G	0	0	M	8	0	1
SEN	RTP	2013	486	SEN_RTP_2013_486	486	TACTCGAGATCGCACACANGCTXG	T	A	C	T	C	G	A	G	A	T	C	G	C	A	C	A	C	A	N	G	C	T	X	G	1	1	M	8	1	1
SEN	RTP	2013	487	SEN_RTP_2013_487	487	TACTGCGGATTATACACTAAACTG	T	A	C	T	G	C	G	G	A	T	T	A	T	A	C	A	C	T	A	A	A	C	T	G	0	0	M	8	0	1
SEN	RTP	2013	488	SEN_RTP_2013_488	488	TACTCGAAACXGTCCCTACGCTTG	T	A	C	T	C	G	A	A	A	C	X	G	T	C	C	C	T	A	C	G	C	T	T	G	1	0	M	8	0	1
SEN	RTP	2013	489	SEN_RTP_2013_489	489	TATTCGAGACTGCCAACACGCTTG	T	A	T	T	C	G	A	G	A	C	T	G	C	C	A	A	C	A	C	G	C	T	T	G	0	0	M	8	0	1
SEN	RTP	2013	490	SEN_RTP_2013_490	490	CATTGCAGATTGCAAACTAGACTG	C	A	T	T	G	C	A	G	A	T	T	G	C	A	A	A	C	T	A	G	A	C	T	G	0	0	M	8	0	1
SEN	RTP	2013	491	SEN_RTP_2013_491	491	TACTCCGGACTGTACACTAGCTTG	T	A	C	T	C	C	G	G	A	C	T	G	T	A	C	A	C	T	A	G	C	T	T	G	0	0	M	8	0	1
SEN	RTP	2013	492	SEN_RTP_2013_492	492	TACTGCAAACTACCCACACGACTG	T	A	C	T	G	C	A	A	A	C	T	A	C	C	C	A	C	A	C	G	A	C	T	G	0	0	M	8	0	1
SEN	RTP	2013	493	SEN_RTP_2013_493	493	CACCCCNAATCXCACCTAAGACXG	C	A	C	C	C	C	N	A	A	T	C	X	C	A	C	C	T	A	A	G	A	C	X	G	2	1	M	8	2	1
SEN	RTP	2013	494	SEN_RTP_2013_494	494	TACCGCAGATCXCAACCTAACCTG	T	A	C	C	G	C	A	G	A	T	C	X	C	A	A	C	C	T	A	A	C	C	T	G	1	0	M	8	0	1
SEN	RTP	2013	495	SEN_RTP_2013_495	495	TANTCGNGTCCNCNNCNAANCNXG	T	A	N	T	C	G	N	G	T	C	C	N	C	N	N	C	N	A	A	N	C	N	X	G	1	8	P	8	8	2
SEN	RTP	2013	496	SEN_RTP_2013_496	496	TATTCCAGACXGCACCTTCGCCTG	T	A	T	T	C	C	A	G	A	C	X	G	C	A	C	C	T	T	C	G	C	C	T	G	1	0	M	8	0	1
SEN	RTP	2013	497	SEN_RTP_2013_497	497	TACTCCAAACTACANCCAAGACTG	T	A	C	T	C	C	A	A	A	C	T	A	C	A	N	C	C	A	A	G	A	C	T	G	0	1	M	8	1	1
SEN	RTP	2013	499	SEN_RTP_2013_499	499	TACTCCXGNCTATANCTACAACXG	T	A	C	T	C	C	X	G	N	C	T	A	T	A	N	C	T	A	C	A	A	C	X	G	2	2	P	8	2	1
SEN	RTP	2013	500	SEN_RTP_2013_500	500	TACCGCAGTCCGTCAACAAGCTTG	T	A	C	C	G	C	A	G	T	C	C	G	T	C	A	A	C	A	A	G	C	T	T	G	0	0	M	8	0	1
SEN	RTP	2013	503	SEN_RTP_2013_503	503	TACTCCAGACTXTACACTAAXTXG	T	A	C	T	C	C	A	G	A	C	T	X	T	A	C	A	C	T	A	A	X	T	X	G	3	0	M	8	0	1
SEN	RTP	2013	504	SEN_RTP_2013_504	504	TACTCCNGACXATACCTTAGACXG	T	A	C	T	C	C	N	G	A	C	X	A	T	A	C	C	T	T	A	G	A	C	X	G	2	1	M	8	1	1
SEN	RTP	2013	505	SEN_RTP_2013_505	505	CACTCCGGTCCGCACCTACGCTTG	C	A	C	T	C	C	G	G	T	C	C	G	C	A	C	C	T	A	C	G	C	T	T	G	0	0	M	8	0	1
SEN	RTP	2013	506	SEN_RTP_2013_506	506	TACTGGAAACTGTCCCCTAGACTG	T	A	C	T	G	G	A	A	A	C	T	G	T	C	C	C	C	T	A	G	A	C	T	G	0	0	M	8	0	1
SEN	RTP	2013	507	SEN_RTP_2013_507	507	TATTCGAAANCACCCCCAAGACTG	T	A	T	T	C	G	A	A	A	N	C	A	C	C	C	C	C	A	A	G	A	C	T	G	0	1	M	8	1	1
SEN	RTP	2013	509	SEN_RTP_2013_509	509	NACTGNNNANTNNNCCNNAGANTG	N	A	C	T	G	N	N	N	A	N	T	N	N	N	C	C	N	N	A	G	A	N	T	G	0	11	P	8	12	3
SEN	RTP	2013	516	SEN_RTP_2013_516	516	NACTCCNGNCNNCNCNNTANCCXG	N	A	C	T	C	C	N	G	N	C	N	N	C	N	C	N	N	T	A	N	C	C	X	G	1	9	P	8	9	2
SEN	RTP	2013	517	SEN_RTP_2013_517	517	TACCGCGGTTXACAACTAAAACTG	T	A	C	C	G	C	G	G	T	T	X	A	C	A	A	C	T	A	A	A	A	C	T	G	1	0	M	8	0	1
SEN	RTP	2013	520	SEN_RTP_2013_520	520	TATTGGAGTCTGCACCTAAGACTG	T	A	T	T	G	G	A	G	T	C	T	G	C	A	C	C	T	A	A	G	A	C	T	G	0	0	M	8	0	1
SEN	RTP	2013	521	SEN_RTP_2013_521	521	CACTCCAGTCTACACACTAGCCTG	C	A	C	T	C	C	A	G	T	C	T	A	C	A	C	A	C	T	A	G	C	C	T	G	0	0	M	8	0	1
SEN	RTP	2013	522	SEN_RTP_2013_522	522	TACNCGGGACCGCACANTAGACTG	T	A	C	N	C	G	G	G	A	C	C	G	C	A	C	A	N	T	A	G	A	C	T	G	0	2	P	8	2	1
SEN	RTP	2013	525	SEN_RTP_2013_525	525	TACTCGAGATCGCACACACGCTTG	T	A	C	T	C	G	A	G	A	T	C	G	C	A	C	A	C	A	C	G	C	T	T	G	0	0	M	8	0	1
SEN	RTP	2013	526	SEN_RTP_2013_526	526	TACTCCGGATTGCCCCCACGCCTG	T	A	C	T	C	C	G	G	A	T	T	G	C	C	C	C	C	A	C	G	C	C	T	G	0	0	M	8	0	1
SEN	RTP	2013	529	SEN_RTP_2013_529	529	TACTCGAGTTTATAACCTNGCTTG	T	A	C	T	C	G	A	G	T	T	T	A	T	A	A	C	C	T	N	G	C	T	T	G	0	1	M	8	2	1
SEN	RTP	2013	530	SEN_RTP_2013_530	530	TACTCCAGTCTGTCAATXNGCCXG	T	A	C	T	C	C	A	G	T	C	T	G	T	C	A	A	T	X	N	G	C	C	X	G	2	1	M	8	1	1
SEN	RTP	2013	531	SEN_RTP_2013_531	531	CATTCCGGTCTATACCCTAGCCXG	C	A	T	T	C	C	G	G	T	C	T	A	T	A	C	C	C	T	A	G	C	C	X	G	1	0	M	8	0	1
SEN	RTP	2013	534	SEN_RTP_2013_534	534	CACTCCAGTCTACACACTAGCCTG	C	A	C	T	C	C	A	G	T	C	T	A	C	A	C	A	C	T	A	G	C	C	T	G	0	0	M	8	0	1
SEN	RTP	2013	535	SEN_RTP_2013_535	535	NACTCGGGTCTACACCNANGACTG	N	A	C	T	C	G	G	G	T	C	T	A	C	A	C	C	N	A	N	G	A	C	T	G	0	3	P	8	4	2
SEN	RTP	2013	536	SEN_RTP_2013_536	536	TACTCGAGATCGCACACXCGCTXG	T	A	C	T	C	G	A	G	A	T	C	G	C	A	C	A	C	X	C	G	C	T	X	G	2	0	M	8	0	1
SEN	RTP	2013	538	SEN_RTP_2013_538	538	CATTGCGGNCCGCACCTXAGATXG	C	A	T	T	G	C	G	G	N	C	C	G	C	A	C	C	T	X	A	G	A	T	X	G	2	1	M	8	1	1
SEN	RTP	2013	539	SEN_RTP_2013_539	539	CATTCGAGATCGCACACTAGCTTG	C	A	T	T	C	G	A	G	A	T	C	G	C	A	C	A	C	T	A	G	C	T	T	G	0	0	M	8	0	1
SEN	RTP	2013	543	SEN_RTP_2013_543	543	TACTGGGGATCGCACCCTAGACTG	T	A	C	T	G	G	G	G	A	T	C	G	C	A	C	C	C	T	A	G	A	C	T	G	0	0	M	8	0	1
SEN	RTP	2013	545	SEN_RTP_2013_545	545	TACTCCAGNCCGTACCTTAGATXG	T	A	C	T	C	C	A	G	N	C	C	G	T	A	C	C	T	T	A	G	A	T	X	G	1	1	M	8	1	1
SEN	RTP	2013	547	SEN_RTP_2013_547	547	TACTCCAGATXATCACTTCGCTTG	T	A	C	T	C	C	A	G	A	T	X	A	T	C	A	C	T	T	C	G	C	T	T	G	1	0	M	8	0	1
SEN	RTP	2014	001	SEN_RTP_2014_001	1	TACTCCAGTCTACCCATTCGCTTG	T	A	C	T	C	C	A	G	T	C	T	A	C	C	C	A	T	T	C	G	C	T	T	G	0	0	M	8	0	1
SEN	RTP	2014	002	SEN_RTP_2014_002	2	TACTCCAGATCGCCCCCAAGCTXG	T	A	C	T	C	C	A	G	A	T	C	G	C	C	C	C	C	A	A	G	C	T	X	G	1	0	M	8	0	1
SEN	RTP	2014	003	SEN_RTP_2014_003	3	TANNCNAGACTGCACCCNAGNNXG	T	A	N	N	C	N	A	G	A	C	T	G	C	A	C	C	C	N	A	G	N	N	X	G	1	6	P	8	6	2
SEN	RTP	2014	004	SEN_RTP_2014_004	4	CANTCNAGNTTGCNCCCAAANTTG	C	A	N	T	C	N	A	G	N	T	T	G	C	N	C	C	C	A	A	A	N	T	T	G	0	5	P	8	5	2
SEN	RTP	2014	005	SEN_RTP_2014_005	5	NACTNGGAACXGCACACTAGNTXG	N	A	C	T	N	G	G	A	A	C	X	G	C	A	C	A	C	T	A	G	N	T	X	G	2	3	P	8	3	1
SEN	RTP	2014	006	SEN_RTP_2014_006	6	TACTGGNGTCCACCCCCTAGCTTG	T	A	C	T	G	G	N	G	T	C	C	A	C	C	C	C	C	T	A	G	C	T	T	G	0	1	M	8	2	1
SEN	RTP	2014	007	SEN_RTP_2014_007	7	NATTNNANNNNGCNCCCAAGACTG	N	A	T	T	N	N	A	N	N	N	N	G	C	N	C	C	C	A	A	G	A	C	T	G	0	8	P	8	8	2
SEN	RTP	2014	008	SEN_RTP_2014_008	8	TACTCCNGNTCACCACCTAGATXG	T	A	C	T	C	C	N	G	N	T	C	A	C	C	A	C	C	T	A	G	A	T	X	G	1	2	P	8	2	1
SEN	RTP	2014	010	SEN_RTP_2014_010	10	TACTCCAGATCGCCCCCAAGCTXG	T	A	C	T	C	C	A	G	A	T	C	G	C	C	C	C	C	A	A	G	C	T	X	G	1	0	M	8	0	1
SEN	RTP	2014	011	SEN_RTP_2014_011	11	TACTCCAGATXACACACTAGACTG	T	A	C	T	C	C	A	G	A	T	X	A	C	A	C	A	C	T	A	G	A	C	T	G	1	0	M	8	0	1
SEN	RTP	2014	012	SEN_RTP_2014_012	12	TATTGCAGTCCXCAAATAAGCTTG	T	A	T	T	G	C	A	G	T	C	C	X	C	A	A	A	T	A	A	G	C	T	T	G	1	0	M	8	0	1
SEN	RTP	2014	013	SEN_RTP_2014_013	13	CNCTCNGATTTATCNCTANGCCXG	C	N	C	T	C	N	G	A	T	T	T	A	T	C	N	C	T	A	N	G	C	C	X	G	1	4	P	8	4	1
SEN	RTP	2014	014	SEN_RTP_2014_014	14	TACTCGAGACTGCCCCTTAGCCXG	T	A	C	T	C	G	A	G	A	C	T	G	C	C	C	C	T	T	A	G	C	C	X	G	1	0	M	8	0	1
SEN	RTP	2014	015	SEN_RTP_2014_015	15	TACTCGAGACTGCCCCTTAGCCTG	T	A	C	T	C	G	A	G	A	C	T	G	C	C	C	C	T	T	A	G	C	C	T	G	0	0	M	8	0	1
SEN	RTP	2014	016	SEN_RTP_2014_016	16	CACTGGAGACTACAACTTCGATTG	C	A	C	T	G	G	A	G	A	C	T	A	C	A	A	C	T	T	C	G	A	T	T	G	0	0	M	8	0	1
SEN	RTP	2014	017	SEN_RTP_2014_017	17	TACTCGAGTTCGCCACTTAGATTG	T	A	C	T	C	G	A	G	T	T	C	G	C	C	A	C	T	T	A	G	A	T	T	G	0	0	M	8	0	1
SEN	RTP	2014	018	SEN_RTP_2014_018	18	TACTGNNGNTCGCNCCCAANCTXG	T	A	C	T	G	N	N	G	N	T	C	G	C	N	C	C	C	A	A	N	C	T	X	G	1	5	P	8	5	2
SEN	RTP	2014	019	SEN_RTP_2014_019	19	TACTCCAGATXGCCCACAAGATXG	T	A	C	T	C	C	A	G	A	T	X	G	C	C	C	A	C	A	A	G	A	T	X	G	2	0	M	8	0	1
SEN	RTP	2014	020	SEN_RTP_2014_020	20	TACTGCGGTNTGCACCNTANCTTG	T	A	C	T	G	C	G	G	T	N	T	G	C	A	C	C	N	T	A	N	C	T	T	G	0	3	P	8	3	2
SEN	RTP	2014	021	SEN_RTP_2014_021	21	TACTCCAGATCGCCCCCAAGCTXG	T	A	C	T	C	C	A	G	A	T	C	G	C	C	C	C	C	A	A	G	C	T	X	G	1	0	M	8	0	1
SEN	RTP	2014	022	SEN_RTP_2014_022	22	TACTNNAGTXTGTCCCCAAGCTXG	T	A	C	T	N	N	A	G	T	X	T	G	T	C	C	C	C	A	A	G	C	T	X	G	2	2	P	8	2	1
SEN	RTP	2014	023	SEN_RTP_2014_023	23	TACTGCAATCXACCACCAAGCCTG	T	A	C	T	G	C	A	A	T	C	X	A	C	C	A	C	C	A	A	G	C	C	T	G	1	0	M	8	0	1
SEN	RTP	2014	024	SEN_RTP_2014_024	24	CACTCCGGATCACAAACACGATXG	C	A	C	T	C	C	G	G	A	T	C	A	C	A	A	A	C	A	C	G	A	T	X	G	1	0	M	8	0	1
SEN	RTP	2014	025	SEN_RTP_2014_025	25	NANTNNANNNTNTNNNNNNNNNTG	N	A	N	T	N	N	A	N	N	N	T	N	T	N	N	N	N	N	N	N	N	N	T	G	0	17	P	8	18	9
SEN	RTP	2014	026	SEN_RTP_2014_026	26	TATCGCAGTCTGTCCCCTAGATTG	T	A	T	C	G	C	A	G	T	C	T	G	T	C	C	C	C	T	A	G	A	T	T	G	0	0	M	8	0	1
SEN	RTP	2014	027	SEN_RTP_2014_027	27	TACTCCNGACCGCACCNACNANXG	T	A	C	T	C	C	N	G	A	C	C	G	C	A	C	C	N	A	C	N	A	N	X	G	1	4	P	8	4	2
SEN	RTP	2014	032	SEN_RTP_2014_032	32	CACCGGAGTCTGCACCCTAGCCTG	C	A	C	C	G	G	A	G	T	C	T	G	C	A	C	C	C	T	A	G	C	C	T	G	0	0	M	8	0	1
SEN	RTP	2014	046	SEN_RTP_2014_046	46	TACTCGAGACCXCCCACANGCTXG	T	A	C	T	C	G	A	G	A	C	C	X	C	C	C	A	C	A	N	G	C	T	X	G	2	1	M	8	2	1
SEN	RTP	2014	135	SEN_RTP_2014_135	135	CANTCNAGNNNGCNCNCTAGCNXG	C	A	N	T	C	N	A	G	N	N	N	G	C	N	C	N	C	T	A	G	C	N	X	G	1	8	P	8	8	2
SEN	RTP	2014	141	SEN_RTP_2014_141	141	TACCCCAGTCTACCACCTCACCXG	T	A	C	C	C	C	A	G	T	C	T	A	C	C	A	C	C	T	C	A	C	C	X	G	1	0	M	8	0	1
SEN	RTP	2014	144	SEN_RTP_2014_144	144	CACTCCGGATCACAAACACGATTG	C	A	C	T	C	C	G	G	A	T	C	A	C	A	A	A	C	A	C	G	A	T	T	G	0	0	M	8	0	1
SEN	RTP	2014	151	SEN_RTP_2014_151	151	TACTCNGGNTNGTACCCXAGCTXG	T	A	C	T	C	N	G	G	N	T	N	G	T	A	C	C	C	X	A	G	C	T	X	G	2	3	P	8	3	2
SEN	RTP	2014	174	SEN_RTP_2014_174	174	TACTCCAGNTCGCCCCCAAGCTXG	T	A	C	T	C	C	A	G	N	T	C	G	C	C	C	C	C	A	A	G	C	T	X	G	1	1	M	8	1	1
SEN	RTP	2014	176	SEN_RTP_2014_176	176	TACTCCAGATCGCCCCCAAGCTXG	T	A	C	T	C	C	A	G	A	T	C	G	C	C	C	C	C	A	A	G	C	T	X	G	1	0	M	8	0	1
SEN	RTP	2014	177	SEN_RTP_2014_177	177	TACTCCAGNNNGCCCCCAAGCTXG	T	A	C	T	C	C	A	G	N	N	N	G	C	C	C	C	C	A	A	G	C	T	X	G	1	3	P	8	4	2
SEN	RTP	2014	179	SEN_RTP_2014_179	179	CACCCNAGNNNNCCCCNNAGCTTG	C	A	C	C	C	N	A	G	N	N	N	N	C	C	C	C	N	N	A	G	C	T	T	G	0	7	P	8	7	2
SEN	RTP	2014	194	SEN_RTP_2014_194	194	NANTNNAGNNNNCACANAAGCNXG	N	A	N	T	N	N	A	G	N	N	N	N	C	A	C	A	N	A	A	G	C	N	X	G	1	10	P	8	11	3
SEN	RTP	2014	200	SEN_RTP_2014_200	200	CATTCGNGNNCNCANACANGCNTG	C	A	T	T	C	G	N	G	N	N	C	N	C	A	N	A	C	A	N	G	C	N	T	G	0	7	P	8	7	2
SEN	RTP	2014	202	SEN_RTP_2014_202	202	CATTCGAGATCGCACACTAGCTTG	C	A	T	T	C	G	A	G	A	T	C	G	C	A	C	A	C	T	A	G	C	T	T	G	0	0	M	8	0	1
SEN	RTP	2014	203	SEN_RTP_2014_203	203	TACTCCAGACCGTACCTTAGATTG	T	A	C	T	C	C	A	G	A	C	C	G	T	A	C	C	T	T	A	G	A	T	T	G	0	0	M	8	0	1
SEN	RTP	2014	204	SEN_RTP_2014_204	204	TACTCCAGACCGTACCTTAGATXG	T	A	C	T	C	C	A	G	A	C	C	G	T	A	C	C	T	T	A	G	A	T	X	G	1	0	M	8	0	1
SEN	RTP	2014	207	SEN_RTP_2014_207	207	CACTCCAGTCTACACACTAGCCTG	C	A	C	T	C	C	A	G	T	C	T	A	C	A	C	A	C	T	A	G	C	C	T	G	0	0	M	8	0	1
SEN	RTP	2014	208	SEN_RTP_2014_208	208	TACTCCGGTTTACAACCACAATTG	T	A	C	T	C	C	G	G	T	T	T	A	C	A	A	C	C	A	C	A	A	T	T	G	0	0	M	8	0	1
SEN	RTP	2014	209	SEN_RTP_2014_209	209	TGCTCGGGTTCGCACACACGCTXG	T	G	C	T	C	G	G	G	T	T	C	G	C	A	C	A	C	A	C	G	C	T	X	G	1	0	M	8	0	1
SEN	RTP	2014	315	SEN_RTP_2014_315	315	TACCCGGGTTTATAACTAAGCCXG	T	A	C	C	C	G	G	G	T	T	T	A	T	A	A	C	T	A	A	G	C	C	X	G	1	0	M	8	0	1
SEN	RTP	2014	317	SEN_RTP_2014_317	317	TGCTGGAGATCACACCCAAGCTTG	T	G	C	T	G	G	A	G	A	T	C	A	C	A	C	C	C	A	A	G	C	T	T	G	0	0	M	8	0	1
SEN	RTP	2014	318	SEN_RTP_2014_318	318	TACTCGAGTTTATACCTTAGCCTG	T	A	C	T	C	G	A	G	T	T	T	A	T	A	C	C	T	T	A	G	C	C	T	G	0	0	M	8	0	1
SEN	RTP	2014	319	SEN_RTP_2014_319	319	TACTCGGGATCACAACTACGCCTG	T	A	C	T	C	G	G	G	A	T	C	A	C	A	A	C	T	A	C	G	C	C	T	G	0	0	M	8	0	1
SEN	RTP	2014	321	SEN_RTP_2014_321	321	CATTGCAGACCGCACCCTAACCTG	C	A	T	T	G	C	A	G	A	C	C	G	C	A	C	C	C	T	A	A	C	C	T	G	0	0	M	8	0	1
SEN	RTP	2014	322	SEN_RTP_2014_322	322	TATCCGAGTTTATACATTCACTTG	T	A	T	C	C	G	A	G	T	T	T	A	T	A	C	A	T	T	C	A	C	T	T	G	0	0	M	8	0	1
SEN	RTP	2014	323	SEN_RTP_2014_323	323	CACTCCAGTCXACCCCCAAGCTTG	C	A	C	T	C	C	A	G	T	C	X	A	C	C	C	C	C	A	A	G	C	T	T	G	1	0	M	8	0	1
SEN	RTP	2014	324	SEN_RTP_2014_324	324	TACTCCAGATTGCAACTAAGATTG	T	A	C	T	C	C	A	G	A	T	T	G	C	A	A	C	T	A	A	G	A	T	T	G	0	0	M	8	0	1
SEN	RTP	2014	326	SEN_RTP_2014_326	326	TACTGCNNATXNTACACANGANTG	T	A	C	T	G	C	N	N	A	T	X	N	T	A	C	A	C	A	N	G	A	N	T	G	1	5	P	8	5	2
SEN	RTP	2014	327	SEN_RTP_2014_327	327	TACTCGNNNCCGCAACTAAGACTG	T	A	C	T	C	G	N	N	N	C	C	G	C	A	A	C	T	A	A	G	A	C	T	G	0	3	P	8	6	2
SEN	RTP	2014	328	SEN_RTP_2014_328	328	TACNNGAGNCTGCANCCAANCNXG	T	A	C	N	N	G	A	G	N	C	T	G	C	A	N	C	C	A	A	N	C	N	X	G	1	6	P	8	6	2
SEN	RTP	2014	332	SEN_RTP_2014_332	332	TATTCGGGATXGTACACAAGCTTG	T	A	T	T	C	G	G	G	A	T	X	G	T	A	C	A	C	A	A	G	C	T	T	G	1	0	M	8	0	1
SEN	RTP	2014	333	SEN_RTP_2014_333	333	TATTCCGGTTCACACCNTCGATXG	T	A	T	T	C	C	G	G	T	T	C	A	C	A	C	C	N	T	C	G	A	T	X	G	1	1	M	8	2	1
SEN	RTP	2014	343	SEN_RTP_2014_343	343	TACTCGGGATCACAACTACGCCTG	T	A	C	T	C	G	G	G	A	T	C	A	C	A	A	C	T	A	C	G	C	C	T	G	0	0	M	8	0	1
SEN	RTP	2014	344	SEN_RTP_2014_344	344	TATTCCGATCXXTNCCTTAGACXG	T	A	T	T	C	C	G	A	T	C	X	X	T	N	C	C	T	T	A	G	A	C	X	G	3	1	M	8	1	1
SEN	RTP	2014	345	SEN_RTP_2014_345	345	TANTCGAGNNNNNNCNCACGNNXX	T	A	N	T	C	G	A	G	N	N	N	N	N	N	C	N	C	A	C	G	N	N	X	X	2	10	P	8	11	3
SEN	RTP	2014	555	SEN_RTP_2014_555	555	TACTCCAGATCGCCCCCAAGCTXG	T	A	C	T	C	C	A	G	A	T	C	G	C	C	C	C	C	A	A	G	C	T	X	G	1	0	M	8	0	1
SEN	RTP	2014	556	SEN_RTP_2014_556	556	CACTCNNGTNTANANCCANGCNTG	C	A	C	T	C	N	N	G	T	N	T	A	N	A	N	C	C	A	N	G	C	N	T	G	0	7	P	8	7	2
SEN	RTP	2014	557	SEN_RTP_2014_557	557	CATTCCAGACCXTCAACAAGCTTG	C	A	T	T	C	C	A	G	A	C	C	X	T	C	A	A	C	A	A	G	C	T	T	G	1	0	M	8	0	1
SEN	RTP	2014	558	SEN_RTP_2014_558	558	TATTCGGGTTTGTACCCTAGCCTG	T	A	T	T	C	G	G	G	T	T	T	G	T	A	C	C	C	T	A	G	C	C	T	G	0	0	M	8	0	1
SEN	RTP	2014	559	SEN_RTP_2014_559	559	TACTCCAGTCCXCACCCACGATTG	T	A	C	T	C	C	A	G	T	C	C	X	C	A	C	C	C	A	C	G	A	T	T	G	1	0	M	8	0	1
SEN	RTP	2014	563	SEN_RTP_2014_563	563	TACTCCGGATCGCAACTXAACTXG	T	A	C	T	C	C	G	G	A	T	C	G	C	A	A	C	T	X	A	A	C	T	X	G	2	0	M	8	0	1
SEN	RTP	2014	564	SEN_RTP_2014_564	564	TGXTGCGGTCCXCCCCTTAGCTTG	T	G	X	T	G	C	G	G	T	C	C	X	C	C	C	C	T	T	A	G	C	T	T	G	2	0	M	8	0	1
SEN	RTP	2014	566	SEN_RTP_2014_566	566	CATTCGAGTTCGTACCCACGCCXG	C	A	T	T	C	G	A	G	T	T	C	G	T	A	C	C	C	A	C	G	C	C	X	G	1	0	M	8	0	1
SEN	RTP	2014	567	SEN_RTP_2014_567	567	TACTGGGGTTTATAACTTAGANXG	T	A	C	T	G	G	G	G	T	T	T	A	T	A	A	C	T	T	A	G	A	N	X	G	1	1	M	8	1	1
SEN	RTP	2014	569	SEN_RTP_2014_569	569	TACTCCNNACCGNNNCCTCNANTG	T	A	C	T	C	C	N	N	A	C	C	G	N	N	N	C	C	T	C	N	A	N	T	G	0	7	P	8	8	2
SEN	RTP	2014	570	SEN_RTP_2014_570	570	CATTCCAGACTGCACCCACGCTXG	C	A	T	T	C	C	A	G	A	C	T	G	C	A	C	C	C	A	C	G	C	T	X	G	1	0	M	8	0	1
SEN	RTP	2014	571	SEN_RTP_2014_571	571	TACTGGAGATTATACCCAAGCCTG	T	A	C	T	G	G	A	G	A	T	T	A	T	A	C	C	C	A	A	G	C	C	T	G	0	0	M	8	0	1
SEN	RTP	2014	573	SEN_RTP_2014_573	573	CACTCCAGTCTGTCCCCAAGCTXG	C	A	C	T	C	C	A	G	T	C	T	G	T	C	C	C	C	A	A	G	C	T	X	G	1	0	M	8	0	1
SEN	RTP	2014	574	SEN_RTP_2014_574	574	TACTCCAAATXATACCTTAAACXG	T	A	C	T	C	C	A	A	A	T	X	A	T	A	C	C	T	T	A	A	A	C	X	G	2	0	M	8	0	1
SEN	RTP	2014	575	SEN_RTP_2014_575	575	TACTCNNNANNGNACCTAAGCNXG	T	A	C	T	C	N	N	N	A	N	N	G	N	A	C	C	T	A	A	G	C	N	X	G	1	7	P	8	8	2
SEN	RTP	2014	576	SEN_RTP_2014_576	576	TACTCGAGTCXXCAAACTAGCTTG	T	A	C	T	C	G	A	G	T	C	X	X	C	A	A	A	C	T	A	G	C	T	T	G	2	0	M	8	0	1
SEN	RTP	2014	577	SEN_RTP_2014_577	577	CACCCGAGATCGCAACTTAGATTG	C	A	C	C	C	G	A	G	A	T	C	G	C	A	A	C	T	T	A	G	A	T	T	G	0	0	M	8	0	1
SEN	RTP	2014	578	SEN_RTP_2014_578	578	CACTCCNGTCCGTACATAAGACTG	C	A	C	T	C	C	N	G	T	C	C	G	T	A	C	A	T	A	A	G	A	C	T	G	0	1	M	8	2	1
SEN	RTP	2014	579	SEN_RTP_2014_579	579	NNCNGNNGNNTNCACNTTCGACTG	N	N	C	N	G	N	N	G	N	N	T	N	C	A	C	N	T	T	C	G	A	C	T	G	0	9	P	8	9	2
SEN	RTP	2014	580	SEN_RTP_2014_580	580	TATTGCAGATTGCACATAAGCTTG	T	A	T	T	G	C	A	G	A	T	T	G	C	A	C	A	T	A	A	G	C	T	T	G	0	0	M	8	0	1
SEN	RTP	2014	581	SEN_RTP_2014_581	581	NNNNCCGNTNNACACCCACGCNTG	N	N	N	N	C	C	G	N	T	N	N	A	C	A	C	C	C	A	C	G	C	N	T	G	0	8	P	8	8	2
SEN	RTP	2014	582	SEN_RTP_2014_582	582	TACCGCGAATTXTACCCAAGATXG	T	A	C	C	G	C	G	A	A	T	T	X	T	A	C	C	C	A	A	G	A	T	X	G	2	0	M	8	0	1
SEN	RTP	2014	583	SEN_RTP_2014_583	583	CACTXCAGTCCGCACACACGCTXG	C	A	C	T	X	C	A	G	T	C	C	G	C	A	C	A	C	A	C	G	C	T	X	G	2	0	M	8	0	1
SEN	RTP	2014	585	SEN_RTP_2014_585	585	TATTCGAAATCGCCCCCTCGCCTG	T	A	T	T	C	G	A	A	A	T	C	G	C	C	C	C	C	T	C	G	C	C	T	G	0	0	M	8	0	1
SEN	RTP	2014	586	SEN_RTP_2014_586	586	TANTNCNGNTCATACCTNAGNNTG	T	A	N	T	N	C	N	G	N	T	C	A	T	A	C	C	T	N	A	G	N	N	T	G	0	7	P	8	7	2
SEN	RTP	2014	587	SEN_RTP_2014_587	587	TACTCGNNANTXCCACTTAGANTG	T	A	C	T	C	G	N	N	A	N	T	X	C	C	A	C	T	T	A	G	A	N	T	G	1	4	P	8	8	2
SEN	RTP	2014	588	SEN_RTP_2014_588	588	TACTCCAGNTCGCCCCNAAGCTTG	T	A	C	T	C	C	A	G	N	T	C	G	C	C	C	C	N	A	A	G	C	T	T	G	0	2	P	8	2	1
SEN	RTP	2014	590	SEN_RTP_2014_590	590	TATTCCAATTTACACCCTAGACTG	T	A	T	T	C	C	A	A	T	T	T	A	C	A	C	C	C	T	A	G	A	C	T	G	0	0	M	8	0	1
SEN	RTP	2014	591	SEN_RTP_2014_591	591	TATTGCAGATTGCACATAAGCTTG	T	A	T	T	G	C	A	G	A	T	T	G	C	A	C	A	T	A	A	G	C	T	T	G	0	0	M	8	0	1
SEN	RTP	2014	592	SEN_RTP_2014_592	592	CACTGGGGATCGTACCTTCACCTG	C	A	C	T	G	G	G	G	A	T	C	G	T	A	C	C	T	T	C	A	C	C	T	G	0	0	M	8	0	1
SEN	RTP	2014	593	SEN_RTP_2014_593	593	TACTCCAGATCGCCCCCAAGCTXG	T	A	C	T	C	C	A	G	A	T	C	G	C	C	C	C	C	A	A	G	C	T	X	G	1	0	M	8	0	1
SEN	RTP	2014	594	SEN_RTP_2014_594	594	CATTCGAGTTCGTACCCANGCCTG	C	A	T	T	C	G	A	G	T	T	C	G	T	A	C	C	C	A	N	G	C	C	T	G	0	1	M	8	1	1
SEN	RTP	2014	595	SEN_RTP_2014_595	595	CACTCCAGACTATACCTTAGACTG	C	A	C	T	C	C	A	G	A	C	T	A	T	A	C	C	T	T	A	G	A	C	T	G	0	0	M	8	0	1
SEN	RTP	2014	597	SEN_RTP_2014_597	597	TACTCCGGACCGNNCACANGATTG	T	A	C	T	C	C	G	G	A	C	C	G	N	N	C	A	C	A	N	G	A	T	T	G	0	3	P	8	3	2
SEN	RTP	2014	598	SEN_RTP_2014_598	598	TATTNCNGNTCATACNTTAGNNXG	T	A	T	T	N	C	N	G	N	T	C	A	T	A	C	N	T	T	A	G	N	N	X	G	1	6	P	8	6	2
SEN	RTP	2014	599	SEN_RTP_2014_599	599	TACTCCAGTTTGCACCCTAGCTTG	T	A	C	T	C	C	A	G	T	T	T	G	C	A	C	C	C	T	A	G	C	T	T	G	0	0	M	8	0	1
SEN	RTP	2014	600	SEN_RTP_2014_600	600	TACTCCAGATXGCCCCCACACCTG	T	A	C	T	C	C	A	G	A	T	X	G	C	C	C	C	C	A	C	A	C	C	T	G	1	0	M	8	0	1
SEN	RTP	2014	601	SEN_RTP_2014_601	601	TATTCGAGTCTACCACCNNGACTG	T	A	T	T	C	G	A	G	T	C	T	A	C	C	A	C	C	N	N	G	A	C	T	G	0	2	P	8	2	1
SEN	RTP	2014	603	SEN_RTP_2014_603	603	CACTGCAGATTACACCCAAGATTG	C	A	C	T	G	C	A	G	A	T	T	A	C	A	C	C	C	A	A	G	A	T	T	G	0	0	M	8	0	1
SEN	RTP	2014	604	SEN_RTP_2014_604	604	TACTCCAGATCGTACCCAAGACTG	T	A	C	T	C	C	A	G	A	T	C	G	T	A	C	C	C	A	A	G	A	C	T	G	0	0	M	8	0	1
SEN	RTP	2014	605	SEN_RTP_2014_605	605	TACCCGAGATTGCACCTTAGCTTG	T	A	C	C	C	G	A	G	A	T	T	G	C	A	C	C	T	T	A	G	C	T	T	G	0	0	M	8	0	1
SEN	RTP	2014	606	SEN_RTP_2014_606	606	TACTGGAGATTGCACCCTAAATTG	T	A	C	T	G	G	A	G	A	T	T	G	C	A	C	C	C	T	A	A	A	T	T	G	0	0	M	8	0	1
SEN	RTP	2014	608	SEN_RTP_2014_608	608	TACTCCAGTTCGCCCCTTAGATXG	T	A	C	T	C	C	A	G	T	T	C	G	C	C	C	C	T	T	A	G	A	T	X	G	1	0	M	8	0	1
SEN	RTP	2014	610	SEN_RTP_2014_610	610	TATTGCAGACCACACACAAGATTG	T	A	T	T	G	C	A	G	A	C	C	A	C	A	C	A	C	A	A	G	A	T	T	G	0	0	M	8	0	1
SEN	RTP	2014	611	SEN_RTP_2014_611	611	TACTCCGGTCTACAACCAAGATTG	T	A	C	T	C	C	G	G	T	C	T	A	C	A	A	C	C	A	A	G	A	T	T	G	0	0	M	8	0	1
SEN	RTP	2014	612	SEN_RTP_2014_612	612	CACTCCAGATNGTACACTAAATTG	C	A	C	T	C	C	A	G	A	T	N	G	T	A	C	A	C	T	A	A	A	T	T	G	0	1	M	8	1	1
SEN	RTP	2014	613	SEN_RTP_2014_613	613	NACTCCNGTNTATCAATTCGNCXG	N	A	C	T	C	C	N	G	T	N	T	A	T	C	A	A	T	T	C	G	N	C	X	G	1	4	P	8	4	2
SEN	RTP	2014	614	SEN_RTP_2014_614	614	CACTCCNGTCTATCNATTCGACXG	C	A	C	T	C	C	N	G	T	C	T	A	T	C	N	A	T	T	C	G	A	C	X	G	1	2	P	8	4	1
SEN	RTP	2014	615	SEN_RTP_2014_615	615	TACCCCGGTCTGCAAATAAGCCTG	T	A	C	C	C	C	G	G	T	C	T	G	C	A	A	A	T	A	A	G	C	C	T	G	0	0	M	8	0	1
SEN	RTP	2014	616	SEN_RTP_2014_616	616	TACTCCGATTCACACCTAAAATTG	T	A	C	T	C	C	G	A	T	T	C	A	C	A	C	C	T	A	A	A	A	T	T	G	0	0	M	8	0	1
SEN	RTP	2014	617	SEN_RTP_2014_617	617	CACTCCAGTCTACACACTAGCCTG	C	A	C	T	C	C	A	G	T	C	T	A	C	A	C	A	C	T	A	G	C	C	T	G	0	0	M	8	0	1
SEN	RTP	2014	618	SEN_RTP_2014_618	618	TACCCCGGTCTGCAAATAAXCCTN	T	A	C	C	C	C	G	G	T	C	T	G	C	A	A	A	T	A	A	X	C	C	T	N	1	1	M	8	2	1
SEN	RTP	2014	619	SEN_RTP_2014_619	619	NANTCCNGNCNNNNNNNANGNNXG	N	A	N	T	C	C	N	G	N	C	N	N	N	N	N	N	N	A	N	G	N	N	X	G	1	14	P	8	15	4
SEN	RTP	2014	620	SEN_RTP_2014_620	620	TATTCGAGTTTGCACATAAGCTTG	T	A	T	T	C	G	A	G	T	T	T	G	C	A	C	A	T	A	A	G	C	T	T	G	0	0	M	8	0	1
SEN	RTP	2014	621	SEN_RTP_2014_621	621	CATTCCAGTCCXCCCCTAAGATTG	C	A	T	T	C	C	A	G	T	C	C	X	C	C	C	C	T	A	A	G	A	T	T	G	1	0	M	8	0	1
SEN	RTP	2014	622	SEN_RTP_2014_622	622	TACTCGGGACCGTACCTAAGCCTG	T	A	C	T	C	G	G	G	A	C	C	G	T	A	C	C	T	A	A	G	C	C	T	G	0	0	M	8	0	1
SEN	RTP	2015	028	SEN_RTP_2015_028	28	NANNNNNGANNANANCNTNGNNTG	N	A	N	N	N	N	N	G	A	N	N	A	N	A	N	C	N	T	N	G	N	N	T	G	0	14	P	8	15	4
SEN	RTP	2015	029	SEN_RTP_2015_029	29	CATTCCAGACTGCACACAAGCTTG	C	A	T	T	C	C	A	G	A	C	T	G	C	A	C	A	C	A	A	G	C	T	T	G	0	0	M	8	0	1
SEN	RTP	2015	030	SEN_RTP_2015_030	30	TACCCGGGTCCGTAACCAAGACTG	T	A	C	C	C	G	G	G	T	C	C	G	T	A	A	C	C	A	A	G	A	C	T	G	0	0	M	8	0	1
SEN	RTP	2015	031	SEN_RTP_2015_031	31	TACCCGAGNNCNCACACNNNATTG	T	A	C	C	C	G	A	G	N	N	C	N	C	A	C	A	C	N	N	N	A	T	T	G	0	6	P	8	6	2
SEN	RTP	2015	033	SEN_RTP_2015_033	33	NANNCNAGATNNNNNCNTANCNXG	N	A	N	N	C	N	A	G	A	T	N	N	N	N	N	C	N	T	A	N	C	N	X	G	1	12	P	8	13	3
SEN	RTP	2015	034	SEN_RTP_2015_034	34	TATTCNNGNTNNTANCNAAGCNTG	T	A	T	T	C	N	N	G	N	T	N	N	T	A	N	C	N	A	A	G	C	N	T	G	0	8	P	8	8	2
SEN	RTP	2015	035	SEN_RTP_2015_035	35	TACTCCNGNNTGNNCCNANNNCTG	T	A	C	T	C	C	N	G	N	N	T	G	N	N	C	C	N	A	N	N	N	C	T	G	0	9	P	8	9	2
SEN	RTP	2015	036	SEN_RTP_2015_036	36	TANTCGNNNNCGNNNCNNNGNNXX	T	A	N	T	C	G	N	N	N	N	C	G	N	N	N	C	N	N	N	G	N	N	X	X	2	13	P	8	14	4
SEN	RTP	2015	037	SEN_RTP_2015_037	37	NANTNNNGNNNGNNNCNNAGNNTG	N	A	N	T	N	N	N	G	N	N	N	G	N	N	N	C	N	N	A	G	N	N	T	G	0	15	P	8	16	5
SEN	RTP	2015	038	SEN_RTP_2015_038	38	TACTCCAGTCTACCCCCTAGCCTG	T	A	C	T	C	C	A	G	T	C	T	A	C	C	C	C	C	T	A	G	C	C	T	G	0	0	M	8	0	1
SEN	RTP	2015	039	SEN_RTP_2015_039	39	TACTCCAGTCTACACACANGCTTG	T	A	C	T	C	C	A	G	T	C	T	A	C	A	C	A	C	A	N	G	C	T	T	G	0	1	M	8	2	1
SEN	RTP	2015	040	SEN_RTP_2015_040	40	TACTCNAGNNNACAACNANNNCTG	T	A	C	T	C	N	A	G	N	N	N	A	C	A	A	C	N	A	N	N	N	C	T	G	0	8	P	8	8	2
SEN	RTP	2015	041	SEN_RTP_2015_041	41	NANTNNAGANNGNNNCNNAGNNTG	N	A	N	T	N	N	A	G	A	N	N	G	N	N	N	C	N	N	A	G	N	N	T	G	0	13	P	8	14	4
SEN	RTP	2015	042	SEN_RTP_2015_042	42	NACNCGNGNNTACNANCANGNNTG	N	A	C	N	C	G	N	G	N	N	T	A	C	N	A	N	C	A	N	G	N	N	T	G	0	10	P	8	11	2
SEN	RTP	2015	043	SEN_RTP_2015_043	43	TATTGCAGATTGCACATAAGCTTG	T	A	T	T	G	C	A	G	A	T	T	G	C	A	C	A	T	A	A	G	C	T	T	G	0	0	M	8	0	1
SEN	RTP	2015	044	SEN_RTP_2015_044	44	TATCGGAGTTTACAACTTCAACTG	T	A	T	C	G	G	A	G	T	T	T	A	C	A	A	C	T	T	C	A	A	C	T	G	0	0	M	8	0	1
SEN	RTP	2015	045	SEN_RTP_2015_045	45	CATTCCAAATCGTACCCACGATTG	C	A	T	T	C	C	A	A	A	T	C	G	T	A	C	C	C	A	C	G	A	T	T	G	0	0	M	8	0	1
SEN	RTP	2015	155	SEN_RTP_2015_155	155	TACTCNAGNCTATNCACTAAATTG	T	A	C	T	C	N	A	G	N	C	T	A	T	N	C	A	C	T	A	A	A	T	T	G	0	3	P	8	3	2
SEN	RTP	2015	161	SEN_RTP_2015_161	161	TACTGCAGNCTACCCCCAAGCCXG	T	A	C	T	G	C	A	G	N	C	T	A	C	C	C	C	C	A	A	G	C	C	X	G	1	1	M	8	2	1
SEN	RTP	2015	162	SEN_RTP_2015_162	162	CATTCCAGACTGCACACAAGCTTG	C	A	T	T	C	C	A	G	A	C	T	G	C	A	C	A	C	A	A	G	C	T	T	G	0	0	M	8	0	1
SEN	RTP	2015	163	SEN_RTP_2015_163	163	TATTGCAGATTGCACATAAGCTTG	T	A	T	T	G	C	A	G	A	T	T	G	C	A	C	A	T	A	A	G	C	T	T	G	0	0	M	8	0	1
SEN	RTP	2015	164	SEN_RTP_2015_164	164	TATTGCAGATTGCACATAAGCTTG	T	A	T	T	G	C	A	G	A	T	T	G	C	A	C	A	T	A	A	G	C	T	T	G	0	0	M	8	0	1
SEN	RTP	2015	165	SEN_RTP_2015_165	165	TACTNCNGTCTACACANAANANXG	T	A	C	T	N	C	N	G	T	C	T	A	C	A	C	A	N	A	A	N	A	N	X	G	1	5	P	8	5	2
SEN	RTP	2015	166	SEN_RTP_2015_166	166	CANTCGAGNTTGCACCNTAGATXG	C	A	N	T	C	G	A	G	N	T	T	G	C	A	C	C	N	T	A	G	A	T	X	G	1	3	P	8	3	2
SEN	RTP	2015	168	SEN_RTP_2015_168	168	NATNNCNGNNNNTNCNTTNNNTTG	N	A	T	N	N	C	N	G	N	N	N	N	T	N	C	N	T	T	N	N	N	T	T	G	0	13	P	8	14	5
SEN	RTP	2015	169	SEN_RTP_2015_169	169	TACTGCAAACXACCCACXCGACXG	T	A	C	T	G	C	A	A	A	C	X	A	C	C	C	A	C	X	C	G	A	C	X	G	3	0	M	8	0	1
SEN	RTP	2015	171	SEN_RTP_2015_171	171	TACTCGANNTCGCAACNAAGNNXG	T	A	C	T	C	G	A	N	N	T	C	G	C	A	A	C	N	A	A	G	N	N	X	G	1	5	P	8	5	2
SEN	RTP	2015	172	SEN_RTP_2015_172	172	TACTCCAGTCTACCCCCTAGCCTG	T	A	C	T	C	C	A	G	T	C	T	A	C	C	C	C	C	T	A	G	C	C	T	G	0	0	M	8	0	1
SEN	RTP	2015	173	SEN_RTP_2015_173	173	TACTCCGGACXGCACCCTAGACXG	T	A	C	T	C	C	G	G	A	C	X	G	C	A	C	C	C	T	A	G	A	C	X	G	2	0	M	8	0	1
SEN	RTP	2015	195	SEN_RTP_2015_195	195	NANTNNAGNNNGCACANAAGCTTG	N	A	N	T	N	N	A	G	N	N	N	G	C	A	C	A	N	A	A	G	C	T	T	G	0	8	P	8	8	2
SEN	RTP	2015	196	SEN_RTP_2015_196	196	NANTNNAGNNNNCACANAAGCNTG	N	A	N	T	N	N	A	G	N	N	N	N	C	A	C	A	N	A	A	G	C	N	T	G	0	10	P	8	12	3
SEN	RTP	2015	197	SEN_RTP_2015_197	197	NANTNGNGNNNNNNNNNANGCNTG	N	A	N	T	N	G	N	G	N	N	N	N	N	N	N	N	N	A	N	G	C	N	T	G	0	15	P	8	16	6
SEN	RTP	2015	198	SEN_RTP_2015_198	198	CACTNGNGTNNATCACTAAGNNTG	C	A	C	T	N	G	N	G	T	N	N	A	T	C	A	C	T	A	A	G	N	N	T	G	0	6	P	8	6	2
SEN	RTP	2015	199	SEN_RTP_2015_199	199	NACTCNAGNNNGTCCANXAGNTXG	N	A	C	T	C	N	A	G	N	N	N	G	T	C	C	A	N	X	A	G	N	T	X	G	2	7	P	8	7	2
SEN	RTP	2015	238	SEN_RTP_2015_238	238	TACTCNNGATNGCCAXNAAGANXG	T	A	C	T	C	N	N	G	A	T	N	G	C	C	A	X	N	A	A	G	A	N	X	G	2	5	P	8	5	2
SEN	RTP	2015	239	SEN_RTP_2015_239	239	CANTGGGGTCTATANCNTAGCTXG	C	A	N	T	G	G	G	G	T	C	T	A	T	A	N	C	N	T	A	G	C	T	X	G	1	3	P	8	3	1
SEN	RTP	2015	255	SEN_RTP_2015_255	255	TATTCCGGNTCGCACACANGCCXG	T	A	T	T	C	C	G	G	N	T	C	G	C	A	C	A	C	A	N	G	C	C	X	G	1	2	P	8	2	1
SEN	RTP	2015	256	SEN_RTP_2015_256	256	CATTCCAAACCACCACTAAGATTG	C	A	T	T	C	C	A	A	A	C	C	A	C	C	A	C	T	A	A	G	A	T	T	G	0	0	M	8	0	1
SEN	RTP	2015	257	SEN_RTP_2015_257	257	CANTNCAGTNNGTACACAANCNXG	C	A	N	T	N	C	A	G	T	N	N	G	T	A	C	A	C	A	A	N	C	N	X	G	1	6	P	8	6	2
SEN	RTP	2015	258	SEN_RTP_2015_258	258	TACCCGGGATCGCAACTTAGCCXG	T	A	C	C	C	G	G	G	A	T	C	G	C	A	A	C	T	T	A	G	C	C	X	G	1	0	M	8	0	1
SEN	RTP	2015	259	SEN_RTP_2015_259	259	TACTGCAGACCGCACCCACGCCTG	T	A	C	T	G	C	A	G	A	C	C	G	C	A	C	C	C	A	C	G	C	C	T	G	0	0	M	8	0	1
SEN	RTP	2015	260	SEN_RTP_2015_260	260	TATTCCAAACCGTAACTAAGCTTG	T	A	T	T	C	C	A	A	A	C	C	G	T	A	A	C	T	A	A	G	C	T	T	G	0	0	M	8	0	1
SEN	RTP	2015	261	SEN_RTP_2015_261	261	TATTCCAAACCXTAACTAAGCTTG	T	A	T	T	C	C	A	A	A	C	C	X	T	A	A	C	T	A	A	G	C	T	T	G	1	0	M	8	0	1
SEN	RTP	2015	262	SEN_RTP_2015_262	262	CGCTCCAGTTTATACCTAAGCCTG	C	G	C	T	C	C	A	G	T	T	T	A	T	A	C	C	T	A	A	G	C	C	T	G	0	0	M	8	0	1
SEN	RTP	2015	263	SEN_RTP_2015_263	263	TATCGCGGACTACACCCACGACXG	T	A	T	C	G	C	G	G	A	C	T	A	C	A	C	C	C	A	C	G	A	C	X	G	1	0	M	8	0	1
SEN	RTP	2015	264	SEN_RTP_2015_264	264	TGCTCGAGTTTGCCCATTCGATTG	T	G	C	T	C	G	A	G	T	T	T	G	C	C	C	A	T	T	C	G	A	T	T	G	0	0	M	8	0	1
SEN	RTP	2015	265	SEN_RTP_2015_265	265	CANTNNNGNNNANNCCCAAGNNTG	C	A	N	T	N	N	N	G	N	N	N	A	N	N	C	C	C	A	A	G	N	N	T	G	0	11	P	8	12	3
SEN	RTP	2015	266	SEN_RTP_2015_266	266	TACNCCGGNTTANANCCACAATTG	T	A	C	N	C	C	G	G	N	T	T	A	N	A	N	C	C	A	C	A	A	T	T	G	0	4	P	8	5	2
SEN	RTP	2015	267	SEN_RTP_2015_267	267	TACTNCAAACCACAACCTAGCTXG	T	A	C	T	N	C	A	A	A	C	C	A	C	A	A	C	C	T	A	G	C	T	X	G	1	1	M	8	1	1
SEN	RTP	2015	268	SEN_RTP_2015_268	268	TACCCCAGACCGCACCTTCACTTG	T	A	C	C	C	C	A	G	A	C	C	G	C	A	C	C	T	T	C	A	C	T	T	G	0	0	M	8	0	1
SEN	RTP	2015	269	SEN_RTP_2015_269	269	CANTCCAGACTGCACCCANGCTTG	C	A	N	T	C	C	A	G	A	C	T	G	C	A	C	C	C	A	N	G	C	T	T	G	0	2	P	8	2	1
SEN	RTP	2015	270	SEN_RTP_2015_270	270	TATTCCNGATTGCAACNANGCTXG	T	A	T	T	C	C	N	G	A	T	T	G	C	A	A	C	N	A	N	G	C	T	X	G	1	3	P	8	3	2
SEN	RTP	2015	271	SEN_RTP_2015_271	271	CAXTCGAGTTTACAACTAAGATTG	C	A	X	T	C	G	A	G	T	T	T	A	C	A	A	C	T	A	A	G	A	T	T	G	1	0	M	8	0	1
SEN	RTP	2015	272	SEN_RTP_2015_272	272	CGCCGCAGTCCACCCACTAGACXG	C	G	C	C	G	C	A	G	T	C	C	A	C	C	C	A	C	T	A	G	A	C	X	G	1	0	M	8	0	1
SEN	RTP	2015	273	SEN_RTP_2015_273	273	TACTCCGGATTGCACCCTCGATTG	T	A	C	T	C	C	G	G	A	T	T	G	C	A	C	C	C	T	C	G	A	T	T	G	0	0	M	8	0	1
SEN	RTP	2015	274	SEN_RTP_2015_274	274	TACCGGNGACTXTAACCTAGATTG	T	A	C	C	G	G	N	G	A	C	T	X	T	A	A	C	C	T	A	G	A	T	T	G	1	1	M	8	2	1
SEN	RTP	2015	275	SEN_RTP_2015_275	275	NANNNNNNNNNNNNCNNAAGANTG	N	A	N	N	N	N	N	N	N	N	N	N	N	N	C	N	N	A	A	G	A	N	T	G	0	16	P	8	17	6
SEN	RTP	2015	276	SEN_RTP_2015_276	276	TATTCCAAATNACACCTTCGATTG	T	A	T	T	C	C	A	A	A	T	N	A	C	A	C	C	T	T	C	G	A	T	T	G	0	1	M	8	1	1
SEN	RTP	2015	277	SEN_RTP_2015_277	277	CATTCGAGTTCXTACCCAAGCCTG	C	A	T	T	C	G	A	G	T	T	C	X	T	A	C	C	C	A	A	G	C	C	T	G	1	0	M	8	0	1
SEN	RTP	2015	278	SEN_RTP_2015_278	278	CACTGCAGATTACAACTTNGCNTG	C	A	C	T	G	C	A	G	A	T	T	A	C	A	A	C	T	T	N	G	C	N	T	G	0	2	P	8	4	1
SEN	RTP	2015	279	SEN_RTP_2015_279	279	TACTCCNGANTNCANCCNAGNNTG	T	A	C	T	C	C	N	G	A	N	T	N	C	A	N	C	C	N	A	G	N	N	T	G	0	7	P	8	7	2
SEN	RTP	2015	280	SEN_RTP_2015_280	280	TACTCGGGACXGTACCCAAGATTG	T	A	C	T	C	G	G	G	A	C	X	G	T	A	C	C	C	A	A	G	A	T	T	G	1	0	M	8	0	1
SEN	RTP	2015	281	SEN_RTP_2015_281	281	TACTCNGGNCNGNACCNAAGANXG	T	A	C	T	C	N	G	G	N	C	N	G	N	A	C	C	N	A	A	G	A	N	X	G	1	6	P	8	6	2
SEN	RTP	2015	282	SEN_RTP_2015_282	282	TACTCGNGNCTNCANCNTAGANXG	T	A	C	T	C	G	N	G	N	C	T	N	C	A	N	C	N	T	A	G	A	N	X	G	1	6	P	8	6	2
SEN	RTP	2015	283	SEN_RTP_2015_283	283	CACTCGGGTCTGCACCTTAGACTG	C	A	C	T	C	G	G	G	T	C	T	G	C	A	C	C	T	T	A	G	A	C	T	G	0	0	M	8	0	1
SEN	RTP	2015	284	SEN_RTP_2015_284	284	TANTCGNGNNTNNANNNTANANTG	T	A	N	T	C	G	N	G	N	N	T	N	N	A	N	N	N	T	A	N	A	N	T	G	0	11	P	8	13	3
SEN	RTP	2015	285	SEN_RTP_2015_285	285	TANNCNNGNNTNNACNNAANNNXG	T	A	N	N	C	N	N	G	N	N	T	N	N	A	C	N	N	A	A	N	N	N	X	G	1	13	P	8	14	4
SEN	RTP	2015	286	SEN_RTP_2015_286	286	TACCCCNGNNTACACCTNAGNCTG	T	A	C	C	C	C	N	G	N	N	T	A	C	A	C	C	T	N	A	G	N	C	T	G	0	5	P	8	5	2
SEN	RTP	2015	287	SEN_RTP_2015_287	287	CACTNCAGNNTACNNCNAAGCNXX	C	A	C	T	N	C	A	G	N	N	T	A	C	N	N	C	N	A	A	G	C	N	X	X	2	7	P	8	7	2
SEN	RTP	2015	288	SEN_RTP_2015_288	288	NANTNCAGNNNNCNCCCNAGNNXX	N	A	N	T	N	C	A	G	N	N	N	N	C	N	C	C	C	N	A	G	N	N	X	X	2	11	P	8	13	3
SEN	RTP	2015	289	SEN_RTP_2015_289	289	TATTCCAGATTGTACATAAGCTXG	T	A	T	T	C	C	A	G	A	T	T	G	T	A	C	A	T	A	A	G	C	T	X	G	1	0	M	8	0	1
SEN	RTP	2015	290	SEN_RTP_2015_290	290	TACTCCAGTCTACAACCTAGCTTG	T	A	C	T	C	C	A	G	T	C	T	A	C	A	A	C	C	T	A	G	C	T	T	G	0	0	M	8	0	1
SEN	RTP	2015	291	SEN_RTP_2015_291	291	TACTGCAGATTATAAACTAGACXG	T	A	C	T	G	C	A	G	A	T	T	A	T	A	A	A	C	T	A	G	A	C	X	G	1	0	M	8	0	1
SEN	RTP	2015	292	SEN_RTP_2015_292	292	TATTCCAAATXACACCTTNGATXG	T	A	T	T	C	C	A	A	A	T	X	A	C	A	C	C	T	T	N	G	A	T	X	G	2	1	M	8	1	1
SEN	RTP	2015	294	SEN_RTP_2015_294	294	CACTCCNGACCACACATTAGCTTG	C	A	C	T	C	C	N	G	A	C	C	A	C	A	C	A	T	T	A	G	C	T	T	G	0	1	M	8	2	1
SEN	RTP	2015	295	SEN_RTP_2015_295	295	TACTCCAGACCACACCCACGATXG	T	A	C	T	C	C	A	G	A	C	C	A	C	A	C	C	C	A	C	G	A	T	X	G	1	0	M	8	0	1
SEN	RTP	2015	296	SEN_RTP_2015_296	296	CACTCCAGTCXACCACCAAGCTTG	C	A	C	T	C	C	A	G	T	C	X	A	C	C	A	C	C	A	A	G	C	T	T	G	1	0	M	8	0	1
SEN	RTP	2015	299	SEN_RTP_2015_299	299	CANTNGGXNTTGCACCCTAGCTXG	C	A	N	T	N	G	G	X	N	T	T	G	C	A	C	C	C	T	A	G	C	T	X	G	2	3	P	8	3	2
SEN	RTP	2015	300	SEN_RTP_2015_300	300	TANTCCAGATTACACCCAAGATXG	T	A	N	T	C	C	A	G	A	T	T	A	C	A	C	C	C	A	A	G	A	T	X	G	1	1	M	8	1	1
SEN	RTP	2015	301	SEN_RTP_2015_301	301	NACTCNNGANCANNCCNNAGNCTG	N	A	C	T	C	N	N	G	A	N	C	A	N	N	C	C	N	N	A	G	N	C	T	G	0	9	P	8	9	2
SEN	RTP	2015	302	SEN_RTP_2015_302	302	TACCCGANACXAXCCCCACGCTXG	T	A	C	C	C	G	A	N	A	C	X	A	X	C	C	C	C	A	C	G	C	T	X	G	3	1	M	8	1	1
SEN	RTP	2015	303	SEN_RTP_2015_303	303	TACTCCNNATXXCCCCTTAANNXG	T	A	C	T	C	C	N	N	A	T	X	X	C	C	C	C	T	T	A	A	N	N	X	G	3	4	P	8	4	2
SEN	RTP	2015	304	SEN_RTP_2015_304	304	TACCCCAGTTXGTAAATAAAXXTG	T	A	C	C	C	C	A	G	T	T	X	G	T	A	A	A	T	A	A	A	X	X	T	G	3	0	M	8	0	1
SEN	RTP	2015	305	SEN_RTP_2015_305	305	TACNNCANATTACACNCNAGXXTG	T	A	C	N	N	C	A	N	A	T	T	A	C	A	C	N	C	N	A	G	X	X	T	G	2	5	P	8	5	2
SEN	RTP	2015	306	SEN_RTP_2015_306	306	CACTCXAGTTTGCCAATAAGATTG	C	A	C	T	C	X	A	G	T	T	T	G	C	C	A	A	T	A	A	G	A	T	T	G	1	0	M	8	0	1
SEN	RTP	2015	307	SEN_RTP_2015_307	307	CACTCGGGTCTGCACCTTAGACTG	C	A	C	T	C	G	G	G	T	C	T	G	C	A	C	C	T	T	A	G	A	C	T	G	0	0	M	8	0	1
SEN	RTP	2015	308	SEN_RTP_2015_308	308	TACNNCNGNCCGNACCTTAGNTTG	T	A	C	N	N	C	N	G	N	C	C	G	N	A	C	C	T	T	A	G	N	T	T	G	0	6	P	8	7	2
SEN	RTP	2015	309	SEN_RTP_2015_309	309	TACTGCAGACCGCACCCTAGATTG	T	A	C	T	G	C	A	G	A	C	C	G	C	A	C	C	C	T	A	G	A	T	T	G	0	0	M	8	0	1
SEN	RTP	2015	310	SEN_RTP_2015_310	310	TANNNNNGNNNNCANCNNAGCNTG	T	A	N	N	N	N	N	G	N	N	N	N	C	A	N	C	N	N	A	G	C	N	T	G	0	13	P	8	14	4
SEN	RTP	2015	312	SEN_RTP_2015_312	312	CATTGCAAATCGCACCCACGATTG	C	A	T	T	G	C	A	A	A	T	C	G	C	A	C	C	C	A	C	G	A	T	T	G	0	0	M	8	0	1
SEN	RTP	2015	313	SEN_RTP_2015_313	313	CACTCCAGACTGCACNCANGCTTG	C	A	C	T	C	C	A	G	A	C	T	G	C	A	C	N	C	A	N	G	C	T	T	G	0	2	P	8	2	1
SEN	RTP	2015	331	SEN_RTP_2015_331	331	TACTCCANANCNNACATANGANTG	T	A	C	T	C	C	A	N	A	N	C	N	N	A	C	A	T	A	N	G	A	N	T	G	0	6	P	8	6	2
SEN	RTP	2015	334	SEN_RTP_2015_334	334	TATTGCAGATTGCACATAAGCTTG	T	A	T	T	G	C	A	G	A	T	T	G	C	A	C	A	T	A	A	G	C	T	T	G	0	0	M	8	0	1
SEN	RTP	2015	335	SEN_RTP_2015_335	335	CACCCGGAATTACCAACAAGCTTG	C	A	C	C	C	G	G	A	A	T	T	A	C	C	A	A	C	A	A	G	C	T	T	G	0	0	M	8	0	1
SEN	RTP	2015	336	SEN_RTP_2015_336	336	TACTCCAGATTACCACCAAACCTG	T	A	C	T	C	C	A	G	A	T	T	A	C	C	A	C	C	A	A	A	C	C	T	G	0	0	M	8	0	1
SEN	RTP	2015	337	SEN_RTP_2015_337	337	CACCNGANANTANCCCCAAGANTG	C	A	C	C	N	G	A	N	A	N	T	A	N	C	C	C	C	A	A	G	A	N	T	G	0	5	P	8	5	2
SEN	RTP	2015	338	SEN_RTP_2015_338	338	CACTGCAGATXGCAAACTAGCCTG	C	A	C	T	G	C	A	G	A	T	X	G	C	A	A	A	C	T	A	G	C	C	T	G	1	0	M	8	0	1
SEN	RTP	2015	339	SEN_RTP_2015_339	339	TACTGCAGATTGCAACCAAGCTXG	T	A	C	T	G	C	A	G	A	T	T	G	C	A	A	C	C	A	A	G	C	T	X	G	1	0	M	8	0	1
SEN	RTP	2015	340	SEN_RTP_2015_340	340	TACTGCAGACTGCCCCCTCGCTTG	T	A	C	T	G	C	A	G	A	C	T	G	C	C	C	C	C	T	C	G	C	T	T	G	0	0	M	8	0	1
SEN	RTP	2015	341	SEN_RTP_2015_341	341	TACCCGAGTTTGTCCCCNANACTG	T	A	C	C	C	G	A	G	T	T	T	G	T	C	C	C	C	N	A	N	A	C	T	G	0	2	P	8	4	1
SEN	RTP	2015	342	SEN_RTP_2015_342	342	TACTGGGGACCATACCTAAGCCTG	T	A	C	T	G	G	G	G	A	C	C	A	T	A	C	C	T	A	A	G	C	C	T	G	0	0	M	8	0	1
SEN	RTP	2015	347	SEN_RTP_2015_347	347	TACTCCGGNTNGCCCACTAGACTG	T	A	C	T	C	C	G	G	N	T	N	G	C	C	C	A	C	T	A	G	A	C	T	G	0	2	P	8	2	1
SEN	RTP	2015	348	SEN_RTP_2015_348	348	CATCGGAAACTXCCCACTAGCCTG	C	A	T	C	G	G	A	A	A	C	T	X	C	C	C	A	C	T	A	G	C	C	T	G	1	0	M	8	0	1
SEN	RTP	2015	349	SEN_RTP_2015_349	349	TATTCCGGTCCATACCCTAACCXG	T	A	T	T	C	C	G	G	T	C	C	A	T	A	C	C	C	T	A	A	C	C	X	G	1	0	M	8	0	1
SEN	RTP	2015	351	SEN_RTP_2015_351	351	TATTCCAGTCXGCACATAAGCTTG	T	A	T	T	C	C	A	G	T	C	X	G	C	A	C	A	T	A	A	G	C	T	T	G	1	0	M	8	0	1
SEN	RTP	2015	352	SEN_RTP_2015_352	352	TATTCCAGTTTATAACTTAGCCTG	T	A	T	T	C	C	A	G	T	T	T	A	T	A	A	C	T	T	A	G	C	C	T	G	0	0	M	8	0	1
SEN	RTP	2015	353	SEN_RTP_2015_353	353	TACTGCGGACTGCCCCCTAGACTG	T	A	C	T	G	C	G	G	A	C	T	G	C	C	C	C	C	T	A	G	A	C	T	G	0	0	M	8	0	1
SEN	RTP	2015	354	SEN_RTP_2015_354	354	TACTGCNGACTGCCCCCTAGACTG	T	A	C	T	G	C	N	G	A	C	T	G	C	C	C	C	C	T	A	G	A	C	T	G	0	1	M	8	2	1
SEN	RTP	2015	355	SEN_RTP_2015_355	355	TACTGCGGACTGCCCCCTAGACTG	T	A	C	T	G	C	G	G	A	C	T	G	C	C	C	C	C	T	A	G	A	C	T	G	0	0	M	8	0	1
SEN	RTP	2015	356	SEN_RTP_2015_356	356	TATTCCAGTTCGTAACCTAGCTTG	T	A	T	T	C	C	A	G	T	T	C	G	T	A	A	C	C	T	A	G	C	T	T	G	0	0	M	8	0	1
SEN	RTP	2015	357	SEN_RTP_2015_357	357	TANTNCNGNNNGNNNCNTAGNNXG	T	A	N	T	N	C	N	G	N	N	N	G	N	N	N	C	N	T	A	G	N	N	X	G	1	12	P	8	13	3
SEN	RTP	2015	358	SEN_RTP_2015_358	358	CACTCCAGTTCGCCCCCAAGATXG	C	A	C	T	C	C	A	G	T	T	C	G	C	C	C	C	C	A	A	G	A	T	X	G	1	0	M	8	0	1
SEN	RTP	2015	359	SEN_RTP_2015_359	359	CACTCGAGACTGCACCTACGCTTG	C	A	C	T	C	G	A	G	A	C	T	G	C	A	C	C	T	A	C	G	C	T	T	G	0	0	M	8	0	1
SEN	RTP	2015	360	SEN_RTP_2015_360	360	TANTNCNGNCTNNNCNTTXGACTG	T	A	N	T	N	C	N	G	N	C	T	N	N	N	C	N	T	T	X	G	A	C	T	G	1	8	P	8	8	2
SEN	RTP	2015	361	SEN_RTP_2015_361	361	CACTCXAGTTXGCAAACTAGACTG	C	A	C	T	C	X	A	G	T	T	X	G	C	A	A	A	C	T	A	G	A	C	T	G	2	0	M	8	0	1
SEN	RTP	2015	362	SEN_RTP_2015_362	362	CATTGCAGTTTATACCCAAGCTTG	C	A	T	T	G	C	A	G	T	T	T	A	T	A	C	C	C	A	A	G	C	T	T	G	0	0	M	8	0	1
SEN	RTP	2015	363	SEN_RTP_2015_363	363	TACTCCAGNNNNTACCCTAGATTG	T	A	C	T	C	C	A	G	N	N	N	N	T	A	C	C	C	T	A	G	A	T	T	G	0	4	P	8	4	2
SEN	RTP	2015	364	SEN_RTP_2015_364	364	TATTCCAGACTGCACCCTCGATTG	T	A	T	T	C	C	A	G	A	C	T	G	C	A	C	C	C	T	C	G	A	T	T	G	0	0	M	8	0	1
SEN	RTP	2015	365	SEN_RTP_2015_365	365	CACTCCAGTTTATAACTTAGATTG	C	A	C	T	C	C	A	G	T	T	T	A	T	A	A	C	T	T	A	G	A	T	T	G	0	0	M	8	0	1
SEN	RTP	2015	366	SEN_RTP_2015_366	366	TAXTCGGGATCGTCCCTTAGATTG	T	A	X	T	C	G	G	G	A	T	C	G	T	C	C	C	T	T	A	G	A	T	T	G	1	0	M	8	0	1
SEN	RTP	2015	367	SEN_RTP_2015_367	367	TACTCGAGTCTGTCCACTAGCTTG	T	A	C	T	C	G	A	G	T	C	T	G	T	C	C	A	C	T	A	G	C	T	T	G	0	0	M	8	0	1
SEN	RTP	2015	368	SEN_RTP_2015_368	368	TACTCCNGANCGCNCCNTNNCNXG	T	A	C	T	C	C	N	G	A	N	C	G	C	N	C	C	N	T	N	N	C	N	X	G	1	7	P	8	7	2
SEN	RTP	2015	369	SEN_RTP_2015_369	369	CATTCCAAATCGTACCCACGATTG	C	A	T	T	C	C	A	A	A	T	C	G	T	A	C	C	C	A	C	G	A	T	T	G	0	0	M	8	0	1
SEN	RTP	2015	370	SEN_RTP_2015_370	370	CATTCCAAATCGTACCCACGATTG	C	A	T	T	C	C	A	A	A	T	C	G	T	A	C	C	C	A	C	G	A	T	T	G	0	0	M	8	0	1
SEN	RTP	2015	624	SEN_RTP_2015_624	624	NACTNCGGNTNGTAACCANNACXG	N	A	C	T	N	C	G	G	N	T	N	G	T	A	A	C	C	A	N	N	A	C	X	G	1	6	P	8	6	2
SEN	RTP	2015	625	SEN_RTP_2015_625	625	TACTCCGGTCTXCACCCTCGCTXG	T	A	C	T	C	C	G	G	T	C	T	X	C	A	C	C	C	T	C	G	C	T	X	G	2	0	M	8	0	1
SEN	RTP	2015	628	SEN_RTP_2015_628	628	CATTCGAGACXATAACCTAGACXG	C	A	T	T	C	G	A	G	A	C	X	A	T	A	A	C	C	T	A	G	A	C	X	G	2	0	M	8	0	1
SEN	RTP	2015	629	SEN_RTP_2015_629	629	CACTCCGGATTACCCCCTAGCCTG	C	A	C	T	C	C	G	G	A	T	T	A	C	C	C	C	C	T	A	G	C	C	T	G	0	0	M	8	0	1
SEN	RTP	2015	630	SEN_RTP_2015_630	630	CACTCCGGATTACCCCCTAGCCTG	C	A	C	T	C	C	G	G	A	T	T	A	C	C	C	C	C	T	A	G	C	C	T	G	0	0	M	8	0	1
SEN	RTP	2015	631	SEN_RTP_2015_631	631	TACTGCGGATTGCAACTTAGCTTG	T	A	C	T	G	C	G	G	A	T	T	G	C	A	A	C	T	T	A	G	C	T	T	G	0	0	M	8	0	1
SEN	RTP	2015	632	SEN_RTP_2015_632	632	TANTCCNGNNNNNNCCNNAGNNTG	T	A	N	T	C	C	N	G	N	N	N	N	N	N	C	C	N	N	A	G	N	N	T	G	0	12	P	8	13	4
SEN	RTP	2015	633	SEN_RTP_2015_633	633	NACTNNNGNNTANANCNANGNNTG	N	A	C	T	N	N	N	G	N	N	T	A	N	A	N	C	N	A	N	G	N	N	T	G	0	12	P	8	13	3
SEN	RTP	2015	634	SEN_RTP_2015_634	634	TACTCCGGACTACACCTTNGATTG	T	A	C	T	C	C	G	G	A	C	T	A	C	A	C	C	T	T	N	G	A	T	T	G	0	1	M	8	2	1
SEN	RTP	2015	636	SEN_RTP_2015_636	636	TATTCCAGTCCXCACCNTAAACXG	T	A	T	T	C	C	A	G	T	C	C	X	C	A	C	C	N	T	A	A	A	C	X	G	2	1	M	8	2	1
SEN	RTP	2015	637	SEN_RTP_2015_637	637	CACTCGAGACTGCACCCTAGCCXG	C	A	C	T	C	G	A	G	A	C	T	G	C	A	C	C	C	T	A	G	C	C	X	G	1	0	M	8	0	1
SEN	RTP	2015	640	SEN_RTP_2015_640	640	TACTCGNGNNCGTCCCCAAGATXG	T	A	C	T	C	G	N	G	N	N	C	G	T	C	C	C	C	A	A	G	A	T	X	G	1	3	P	8	4	2
SEN	RTP	2015	642	SEN_RTP_2015_642	642	CACTCGAGACTGCACCCTAGCCTG	C	A	C	T	C	G	A	G	A	C	T	G	C	A	C	C	C	T	A	G	C	C	T	G	0	0	M	8	0	1
SEN	RTP	2015	643	SEN_RTP_2015_643	643	TATTCGAGTTTACCCCCTAGCTTG	T	A	T	T	C	G	A	G	T	T	T	A	C	C	C	C	C	T	A	G	C	T	T	G	0	0	M	8	0	1
SEN	RTP	2015	644	SEN_RTP_2015_644	644	TATTCGGGACXACACCCAAGCTTG	T	A	T	T	C	G	G	G	A	C	X	A	C	A	C	C	C	A	A	G	C	T	T	G	1	0	M	8	0	1
SEN	RTP	2015	645	SEN_RTP_2015_645	645	TATTNCNGNTNGNAAANTANNTTG	T	A	T	T	N	C	N	G	N	T	N	G	N	A	A	A	N	T	A	N	N	T	T	G	0	8	P	8	15	2
SEN	RTP	2015	647	SEN_RTP_2015_647	647	TACTCGGAATXGCCCCCAAGATTG	T	A	C	T	C	G	G	A	A	T	X	G	C	C	C	C	C	A	A	G	A	T	T	G	1	0	M	8	0	1
SEN	RTP	2015	648	SEN_RTP_2015_648	648	CACTCGGGATTACCACCTCGATTG	C	A	C	T	C	G	G	G	A	T	T	A	C	C	A	C	C	T	C	G	A	T	T	G	0	0	M	8	0	1
SEN	RTP	2015	649	SEN_RTP_2015_649	649	TATTCCGGATTACAAATTAGCTTG	T	A	T	T	C	C	G	G	A	T	T	A	C	A	A	A	T	T	A	G	C	T	T	G	0	0	M	8	0	1
SEN	RTP	2015	650	SEN_RTP_2015_650	650	CATCCCNGATTATACATANGACTG	C	A	T	C	C	C	N	G	A	T	T	A	T	A	C	A	T	A	N	G	A	C	T	G	0	2	P	8	4	1
SEN	RTP	2015	651	SEN_RTP_2015_651	651	CACTNCNNTNTANCCNCANNNNTG	C	A	C	T	N	C	N	N	T	N	T	A	N	C	C	N	C	A	N	N	N	N	T	G	0	10	P	8	11	2
SEN	RTP	2015	652	SEN_RTP_2015_652	652	NACTCNNGTNTNNNCNCAAGNNTG	N	A	C	T	C	N	N	G	T	N	T	N	N	N	C	N	C	A	A	G	N	N	T	G	0	10	P	8	11	3
SEN	RTP	2015	653	SEN_RTP_2015_653	653	TNCNNGNGANCGNNCANAAGANTG	T	N	C	N	N	G	N	G	A	N	C	G	N	N	C	A	N	A	A	G	A	N	T	G	0	9	P	8	9	2
SEN	RTP	2015	654	SEN_RTP_2015_654	654	NACNNGNGANNNNNNNNAAGANXG	N	A	C	N	N	G	N	G	A	N	N	N	N	N	N	N	N	A	A	G	A	N	X	G	1	13	P	8	14	4
SEN	RTP	2015	655	SEN_RTP_2015_655	655	NACTCGAGANTACACCNNCNNNTG	N	A	C	T	C	G	A	G	A	N	T	A	C	A	C	C	N	N	C	N	N	N	T	G	0	7	P	8	7	2
SEN	RTP	2015	656	SEN_RTP_2015_656	656	CACTCGAGATTACACCTACGCCTG	C	A	C	T	C	G	A	G	A	T	T	A	C	A	C	C	T	A	C	G	C	C	T	G	0	0	M	8	0	1
SEN	RTP	2015	657	SEN_RTP_2015_657	657	TACTCCGGACTACACCCACGCCXG	T	A	C	T	C	C	G	G	A	C	T	A	C	A	C	C	C	A	C	G	C	C	X	G	1	0	M	8	0	1
SEN	RTP	2015	658	SEN_RTP_2015_658	658	TACTCCNAACCACACCCTAGACXG	T	A	C	T	C	C	N	A	A	C	C	A	C	A	C	C	C	T	A	G	A	C	X	G	1	1	M	8	2	1
SEN	RTP	2015	659	SEN_RTP_2015_659	659	NACTNCAGATXACAAACAAGACTG	N	A	C	T	N	C	A	G	A	T	X	A	C	A	A	A	C	A	A	G	A	C	T	G	1	2	P	8	2	1
SEN	RTP	2015	660	SEN_RTP_2015_660	660	TACCCCGGTCCACCAATAAGACTG	T	A	C	C	C	C	G	G	T	C	C	A	C	C	A	A	T	A	A	G	A	C	T	G	0	0	M	8	0	1
SEN	RTP	2015	661	SEN_RTP_2015_661	661	TATCGCGGACTACACCCACGACTG	T	A	T	C	G	C	G	G	A	C	T	A	C	A	C	C	C	A	C	G	A	C	T	G	0	0	M	8	0	1
SEN	RTP	2015	662	SEN_RTP_2015_662	662	CATTCCGGACTATCAATAAGCTTG	C	A	T	T	C	C	G	G	A	C	T	A	T	C	A	A	T	A	A	G	C	T	T	G	0	0	M	8	0	1
SEN	RTP	2015	663	SEN_RTP_2015_663	663	CGCTCCAGTTTGCAACTAAGATTG	C	G	C	T	C	C	A	G	T	T	T	G	C	A	A	C	T	A	A	G	A	T	T	G	0	0	M	8	0	1
SEN	RTP	2015	664	SEN_RTP_2015_664	664	CACTCCAGACTGCACNCANGCTTG	C	A	C	T	C	C	A	G	A	C	T	G	C	A	C	N	C	A	N	G	C	T	T	G	0	2	P	8	2	1
SEN	RTP	2015	665	SEN_RTP_2015_665	665	CACTCCAGACTGCACACACGCTTG	C	A	C	T	C	C	A	G	A	C	T	G	C	A	C	A	C	A	C	G	C	T	T	G	0	0	M	8	0	1
SEN	RTP	2015	666	SEN_RTP_2015_666	666	TACTCCGATCCGTAXAXACGATXG	T	A	C	T	C	C	G	A	T	C	C	G	T	A	X	A	X	A	C	G	A	T	X	G	3	0	M	8	0	1
SEN	RTP	2015	667	SEN_RTP_2015_667	667	CACTCCNGNNCGCANNNACGNTXG	C	A	C	T	C	C	N	G	N	N	C	G	C	A	N	N	N	A	C	G	N	T	X	G	1	7	P	8	7	2
SEN	RTP	2015	668	SEN_RTP_2015_668	668	TNCTNGNGNTTGNANCTANGNNTG	T	N	C	T	N	G	N	G	N	T	T	G	N	A	N	C	T	A	N	G	N	N	T	G	0	9	P	8	11	2
SEN	RTP	2015	669	SEN_RTP_2015_669	669	CACTNNGGNNTNNNCCCNAGNTTG	C	A	C	T	N	N	G	G	N	N	T	N	N	N	C	C	C	N	A	G	N	T	T	G	0	9	P	8	9	2
SEN	RTP	2015	670	SEN_RTP_2015_670	670	TACTCCGAATCGCACCCAAGATTG	T	A	C	T	C	C	G	A	A	T	C	G	C	A	C	C	C	A	A	G	A	T	T	G	0	0	M	8	0	1
SEN	RTP	2015	671	SEN_RTP_2015_671	671	TATTCCNGTCTACACCCTNNCCTG	T	A	T	T	C	C	N	G	T	C	T	A	C	A	C	C	C	T	N	N	C	C	T	G	0	3	P	8	4	2
SEN	RTP	2015	672	SEN_RTP_2015_672	672	NACTNNAGNTNGTACACAAGCNTG	N	A	C	T	N	N	A	G	N	T	N	G	T	A	C	A	C	A	A	G	C	N	T	G	0	6	P	8	6	2
SEN	RTP	2015	673	SEN_RTP_2015_673	673	NACCCNGGATCATANCTTNGCCTG	N	A	C	C	C	N	G	G	A	T	C	A	T	A	N	C	T	T	N	G	C	C	T	G	0	4	P	8	5	2
SEN	RTP	2015	674	SEN_RTP_2015_674	674	CATTCGAAACTGCCCCCTAGACTG	C	A	T	T	C	G	A	A	A	C	T	G	C	C	C	C	C	T	A	G	A	C	T	G	0	0	M	8	0	1
SEN	RTP	2015	675	SEN_RTP_2015_675	675	TATTCCAGATTGTCCATTAGACTG	T	A	T	T	C	C	A	G	A	T	T	G	T	C	C	A	T	T	A	G	A	C	T	G	0	0	M	8	0	1
SEN	RTP	2015	676	SEN_RTP_2015_676	676	CACTNCAGTTTGCCCACAAGANTG	C	A	C	T	N	C	A	G	T	T	T	G	C	C	C	A	C	A	A	G	A	N	T	G	0	2	P	8	4	1
SEN	RTP	2015	677	SEN_RTP_2015_677	677	TATTCCGGATCGTAANTTAACCTG	T	A	T	T	C	C	G	G	A	T	C	G	T	A	A	N	T	T	A	A	C	C	T	G	0	1	M	8	1	1
SEN	RTP	2015	678	SEN_RTP_2015_678	678	TACTCCNGNNTNCCCCTAAGCCTG	T	A	C	T	C	C	N	G	N	N	T	N	C	C	C	C	T	A	A	G	C	C	T	G	0	4	P	8	8	2
SEN	RTP	2015	679	SEN_RTP_2015_679	679	TACTCCAGACCGTACCTAAGATTG	T	A	C	T	C	C	A	G	A	C	C	G	T	A	C	C	T	A	A	G	A	T	T	G	0	0	M	8	0	1
SEN	RTP	2015	680	SEN_RTP_2015_680	680	CACTGGAGTTTGCCCACAAGATTG	C	A	C	T	G	G	A	G	T	T	T	G	C	C	C	A	C	A	A	G	A	T	T	G	0	0	M	8	0	1
SEN	RTP	2015	681	SEN_RTP_2015_681	681	TANTCCGATCXACCACCTAGACTG	T	A	N	T	C	C	G	A	T	C	X	A	C	C	A	C	C	T	A	G	A	C	T	G	1	1	M	8	1	1
SEN	RTP	2015	682	SEN_RTP_2015_682	682	NACTNNAGNTNNNNCNCAAGCNTG	N	A	C	T	N	N	A	G	N	T	N	N	N	N	C	N	C	A	A	G	C	N	T	G	0	10	P	8	11	3
SEN	RTP	2015	684	SEN_RTP_2015_684	684	TACTCCAGATTACACCCACGACTG	T	A	C	T	C	C	A	G	A	T	T	A	C	A	C	C	C	A	C	G	A	C	T	G	0	0	M	8	0	1
SEN	RTP	2015	685	SEN_RTP_2015_685	685	TACCGCGAATTATAACTTCGCCTG	T	A	C	C	G	C	G	A	A	T	T	A	T	A	A	C	T	T	C	G	C	C	T	G	0	0	M	8	0	1
SEN	RTP	2015	686	SEN_RTP_2015_686	686	CATTCGAGACTGCACCTAAGCTTG	C	A	T	T	C	G	A	G	A	C	T	G	C	A	C	C	T	A	A	G	C	T	T	G	0	0	M	8	0	1
SEN	RTP	2015	687	SEN_RTP_2015_687	687	NNCCNCAGTCCACCCNCTAGACTG	N	N	C	C	N	C	A	G	T	C	C	A	C	C	C	N	C	T	A	G	A	C	T	G	0	4	P	8	4	2
SEN	RTP	2015	688	SEN_RTP_2015_688	688	CNCCGNAGTCCACNCNCTAGACTG	C	N	C	C	G	N	A	G	T	C	C	A	C	N	C	N	C	T	A	G	A	C	T	G	0	4	P	8	4	2
SEN	RTP	2015	689	SEN_RTP_2015_689	689	TGTTCGAGATTGCAAATTCAATTG	T	G	T	T	C	G	A	G	A	T	T	G	C	A	A	A	T	T	C	A	A	T	T	G	0	0	M	8	0	1
SEN	RTP	2015	690	SEN_RTP_2015_690	690	TGTTCGAGATTGCAAATTCAATTG	T	G	T	T	C	G	A	G	A	T	T	G	C	A	A	A	T	T	C	A	A	T	T	G	0	0	M	8	0	1
SEN	RTP	2015	691	SEN_RTP_2015_691	691	TGTTCGAGATTGCAAATTNAATTG	T	G	T	T	C	G	A	G	A	T	T	G	C	A	A	A	T	T	N	A	A	T	T	G	0	1	M	8	2	1
SEN	RTP	2015	692	SEN_RTP_2015_692	692	TACTCCGGTCCATAACCTAGATTG	T	A	C	T	C	C	G	G	T	C	C	A	T	A	A	C	C	T	A	G	A	T	T	G	0	0	M	8	0	1
SEN	RTP	2015	693	SEN_RTP_2015_693	693	TACTGCAGACTGCCCCCTCGCTTG	T	A	C	T	G	C	A	G	A	C	T	G	C	C	C	C	C	T	C	G	C	T	T	G	0	0	M	8	0	1
SEN	RTP	2015	694	SEN_RTP_2015_694	694	TATTCCAGATTGTCCATTAGACTG	T	A	T	T	C	C	A	G	A	T	T	G	T	C	C	A	T	T	A	G	A	C	T	G	0	0	M	8	0	1
SEN	RTP	2015	695	SEN_RTP_2015_695	695	TACTCGAGTTTATACCTAAGCCTG	T	A	C	T	C	G	A	G	T	T	T	A	T	A	C	C	T	A	A	G	C	C	T	G	0	0	M	8	0	1
SEN	RTP	2015	697	SEN_RTP_2015_697	697	TGCTGCAGTCXACAAACAAGCTXG	T	G	C	T	G	C	A	G	T	C	X	A	C	A	A	A	C	A	A	G	C	T	X	G	2	0	M	8	0	1
SEN	RTP	2015	698	SEN_RTP_2015_698	698	TACTGGNGATTGTACCCAAGCCTG	T	A	C	T	G	G	N	G	A	T	T	G	T	A	C	C	C	A	A	G	C	C	T	G	0	1	M	8	2	1
SEN	RTP	2015	699	SEN_RTP_2015_699	699	TACTCGAGTCXACCCACTAGCCTG	T	A	C	T	C	G	A	G	T	C	X	A	C	C	C	A	C	T	A	G	C	C	T	G	1	0	M	8	0	1
SEN	RTP	2015	700	SEN_RTP_2015_700	700	TACTCCNGTTTGCCACCAAGCCTG	T	A	C	T	C	C	N	G	T	T	T	G	C	C	A	C	C	A	A	G	C	C	T	G	0	1	M	8	2	1
SEN	RTP	2015	701	SEN_RTP_2015_701	701	CATCCGAGTCNACAACTTCGCCTG	C	A	T	C	C	G	A	G	T	C	N	A	C	A	A	C	T	T	C	G	C	C	T	G	0	1	M	8	2	1
SEN	RTP	2015	702	SEN_RTP_2015_702	702	TACCCCAGATTATACATTAGATTG	T	A	C	C	C	C	A	G	A	T	T	A	T	A	C	A	T	T	A	G	A	T	T	G	0	0	M	8	0	1
SEN	RTP	2015	703	SEN_RTP_2015_703	703	TGCCCGNATCTATCCCTAAGCCTG	T	G	C	C	C	G	N	A	T	C	T	A	T	C	C	C	T	A	A	G	C	C	T	G	0	1	M	8	2	1
SEN	RTP	2015	704	SEN_RTP_2015_704	704	TACTGGGGATTGTACCCAAGCCTG	T	A	C	T	G	G	G	G	A	T	T	G	T	A	C	C	C	A	A	G	C	C	T	G	0	0	M	8	0	1
SEN	RTP	2015	705	SEN_RTP_2015_705	705	CACTCCGGACCACACATTAGCTTG	C	A	C	T	C	C	G	G	A	C	C	A	C	A	C	A	T	T	A	G	C	T	T	G	0	0	M	8	0	1
SEN	RTP	2015	706	SEN_RTP_2015_706	706	TACTGGGGTCTACACCTTAGCCTG	T	A	C	T	G	G	G	G	T	C	T	A	C	A	C	C	T	T	A	G	C	C	T	G	0	0	M	8	0	1
SEN	RTP	2015	707	SEN_RTP_2015_707	707	TATTGCAGATTGCACATAAGCTTG	T	A	T	T	G	C	A	G	A	T	T	G	C	A	C	A	T	A	A	G	C	T	T	G	0	0	M	8	0	1
SEN	RTP	2015	708	SEN_RTP_2015_708	708	CNCTCGNNTNNNNNCCCAANNNTG	C	N	C	T	C	G	N	N	T	N	N	N	N	N	C	C	C	A	A	N	N	N	T	G	0	11	P	8	12	2
SEN	RTP	2015	709	SEN_RTP_2015_709	709	TACTCCAGTCTATAAACAAGATTG	T	A	C	T	C	C	A	G	T	C	T	A	T	A	A	A	C	A	A	G	A	T	T	G	0	0	M	8	0	1
SEN	RTP	2015	710	SEN_RTP_2015_710	710	CANTCCNGTCXACNCCCAAGNCTG	C	A	N	T	C	C	N	G	T	C	X	A	C	N	C	C	C	A	A	G	N	C	T	G	1	4	P	8	4	2
SEN	RTP	2015	711	SEN_RTP_2015_711	711	TACTCCAGTCTGCACCTAAGACXG	T	A	C	T	C	C	A	G	T	C	T	G	C	A	C	C	T	A	A	G	A	C	X	G	1	0	M	8	0	1
SEN	RTP	2015	712	SEN_RTP_2015_712	712	TACTCCAGATCGCAACTTCGATTG	T	A	C	T	C	C	A	G	A	T	C	G	C	A	A	C	T	T	C	G	A	T	T	G	0	0	M	8	0	1
SEN	RTP	2015	713	SEN_RTP_2015_713	713	TATTCCAGTCCACCACTAAGACTG	T	A	T	T	C	C	A	G	T	C	C	A	C	C	A	C	T	A	A	G	A	C	T	G	0	0	M	8	0	1
SEN	RTP	2015	714	SEN_RTP_2015_714	714	XATTCCNGTCCACAACCAAGACTG	X	A	T	T	C	C	N	G	T	C	C	A	C	A	A	C	C	A	A	G	A	C	T	G	1	1	M	8	2	1
SEN	RTP	2015	715	SEN_RTP_2015_715	715	TACTGGNGTTTATACATTAGACXG	T	A	C	T	G	G	N	G	T	T	T	A	T	A	C	A	T	T	A	G	A	C	X	G	1	1	M	8	2	1
SEN	RTP	2015	716	SEN_RTP_2015_716	716	TANNNNNNNNTACACANANGNNXG	T	A	N	N	N	N	N	N	N	N	T	A	C	A	C	A	N	A	N	G	N	N	X	G	1	12	P	8	13	3
SEN	RTP	2015	717	SEN_RTP_2015_717	717	NACCCCAGNTNNCACACNNNNNTG	N	A	C	C	C	C	A	G	N	T	N	N	C	A	C	A	C	N	N	N	N	N	T	G	0	9	P	8	9	2
SEN	RTP	2015	718	SEN_RTP_2015_718	718	TACTCCAAACTACAACCACGACTG	T	A	C	T	C	C	A	A	A	C	T	A	C	A	A	C	C	A	C	G	A	C	T	G	0	0	M	8	0	1
SEN	RTP	2015	719	SEN_RTP_2015_719	719	TACTGCGGTNNACACCTANGCTTG	T	A	C	T	G	C	G	G	T	N	N	A	C	A	C	C	T	A	N	G	C	T	T	G	0	3	P	8	6	2
SEN	RTP	2015	720	SEN_RTP_2015_720	720	CGCTCGAGATCACACCCTCAACXG	C	G	C	T	C	G	A	G	A	T	C	A	C	A	C	C	C	T	C	A	A	C	X	G	1	0	M	8	0	1
SEN	RTP	2015	721	SEN_RTP_2015_721	721	TACTGCAGTTTACACCTAAGCCTG	T	A	C	T	G	C	A	G	T	T	T	A	C	A	C	C	T	A	A	G	C	C	T	G	0	0	M	8	0	1
SEN	RTP	2015	722	SEN_RTP_2015_722	722	CACCCCNGATCACACCTAAGCTXG	C	A	C	C	C	C	N	G	A	T	C	A	C	A	C	C	T	A	A	G	C	T	X	G	1	1	M	8	2	1
SEN	RTP	2015	723	SEN_RTP_2015_723	723	TATTGCAATCTACCACTTCGACTG	T	A	T	T	G	C	A	A	T	C	T	A	C	C	A	C	T	T	C	G	A	C	T	G	0	0	M	8	0	1
SEN	RTP	2015	724	SEN_RTP_2015_724	724	TACTCCNGATXACAAATTCGACXG	T	A	C	T	C	C	N	G	A	T	X	A	C	A	A	A	T	T	C	G	A	C	X	G	2	1	M	8	2	1
SEN	RTP	2015	725	SEN_RTP_2015_725	725	TATTCGNGTTCGTCCCCACGCTTG	T	A	T	T	C	G	N	G	T	T	C	G	T	C	C	C	C	A	C	G	C	T	T	G	0	1	M	8	2	1
SEN	RTP	2015	726	SEN_RTP_2015_726	726	CACTGGNNANNNNANCNTANATTG	C	A	C	T	G	G	N	N	A	N	N	N	N	A	N	C	N	T	A	N	A	T	T	G	0	9	P	8	9	2
SEN	RTP	2015	727	SEN_RTP_2015_727	727	TACTGCAGTCTACCCACAAAATXG	T	A	C	T	G	C	A	G	T	C	T	A	C	C	C	A	C	A	A	A	A	T	X	G	1	0	M	8	0	1
SEN	RTP	2015	728	SEN_RTP_2015_728	728	TGTTCGGGTTTATCACTAAAACXG	T	G	T	T	C	G	G	G	T	T	T	A	T	C	A	C	T	A	A	A	A	C	X	G	1	0	M	8	0	1
SEN	RTP	2015	729	SEN_RTP_2015_729	729	TACTCNNGTTXGCNCCTTAGATXX	T	A	C	T	C	N	N	G	T	T	X	G	C	N	C	C	T	T	A	G	A	T	X	X	3	3	P	8	3	2
SEN	RTP	2015	730	SEN_RTP_2015_730	730	CACTCCNGATCGTAACTTCGCCXG	C	A	C	T	C	C	N	G	A	T	C	G	T	A	A	C	T	T	C	G	C	C	X	G	1	1	M	8	2	1
SEN	RTP	2015	731	SEN_RTP_2015_731	731	TACCCGAGTTTGTAACCTAGATTG	T	A	C	C	C	G	A	G	T	T	T	G	T	A	A	C	C	T	A	G	A	T	T	G	0	0	M	8	0	1
SEN	RTP	2015	733	SEN_RTP_2015_733	733	TACCCCAGTCTXCCACTTAGACTG	T	A	C	C	C	C	A	G	T	C	T	X	C	C	A	C	T	T	A	G	A	C	T	G	1	0	M	8	0	1
SEN	RTP	2015	734	SEN_RTP_2015_734	734	NACTCCANNNNACACCTNNGANTG	N	A	C	T	C	C	A	N	N	N	N	A	C	A	C	C	T	N	N	G	A	N	T	G	0	8	P	8	8	2
SEN	RTP	2015	735	SEN_RTP_2015_735	735	CACTCCAGATXGCACATAAGATXG	C	A	C	T	C	C	A	G	A	T	X	G	C	A	C	A	T	A	A	G	A	T	X	G	2	0	M	8	0	1
SEN	RTP	2015	737	SEN_RTP_2015_737	737	TACTCCAGTCTACACACACGCTTG	T	A	C	T	C	C	A	G	T	C	T	A	C	A	C	A	C	A	C	G	C	T	T	G	0	0	M	8	0	1
SEN	RTP	2015	738	SEN_RTP_2015_738	738	TACTGCNGACTGCCCCCTAGACTG	T	A	C	T	G	C	N	G	A	C	T	G	C	C	C	C	C	T	A	G	A	C	T	G	0	1	M	8	2	1
SEN	RTP	2015	739	SEN_RTP_2015_739	739	CACTCCGGACCACACATTAGCTTG	C	A	C	T	C	C	G	G	A	C	C	A	C	A	C	A	T	T	A	G	C	T	T	G	0	0	M	8	0	1
SEN	RTP	2015	740	SEN_RTP_2015_740	740	TACTCCNGATCGCACCTTAGATXG	T	A	C	T	C	C	N	G	A	T	C	G	C	A	C	C	T	T	A	G	A	T	X	G	1	1	M	8	1	1
SEN	RTP	2015	741	SEN_RTP_2015_741	741	TACTCCAGTCXACCACTACGATTG	T	A	C	T	C	C	A	G	T	C	X	A	C	C	A	C	T	A	C	G	A	T	T	G	1	0	M	8	0	1
SEN	RTP	2015	742	SEN_RTP_2015_742	742	CACTCCAGTTTATAACTTAGATTG	C	A	C	T	C	C	A	G	T	T	T	A	T	A	A	C	T	T	A	G	A	T	T	G	0	0	M	8	0	1
SEN	RTP	2015	743	SEN_RTP_2015_743	743	TACTCNAGNTTATAACTANACNXG	T	A	C	T	C	N	A	G	N	T	T	A	T	A	A	C	T	A	N	A	C	N	X	G	1	4	P	8	5	2
SEN	RTP	2015	744	SEN_RTP_2015_744	744	TACTGCGGACTGCCCCCTAGACTG	T	A	C	T	G	C	G	G	A	C	T	G	C	C	C	C	C	T	A	G	A	C	T	G	0	0	M	8	0	1
SEN	RTP	2015	745	SEN_RTP_2015_745	745	TACTCCGGTCCACCACTAAGACTG	T	A	C	T	C	C	G	G	T	C	C	A	C	C	A	C	T	A	A	G	A	C	T	G	0	0	M	8	0	1
SEN	RTP	2015	746	SEN_RTP_2015_746	746	TACTCGAGACCXTCCCTAAGACTG	T	A	C	T	C	G	A	G	A	C	C	X	T	C	C	C	T	A	A	G	A	C	T	G	1	0	M	8	0	1
SEN	RTP	2015	747	SEN_RTP_2015_747	747	TACTCGAGACXGCCACCTAGATTG	T	A	C	T	C	G	A	G	A	C	X	G	C	C	A	C	C	T	A	G	A	T	T	G	1	0	M	8	0	1
SEN	RTP	2015	748	SEN_RTP_2015_748	748	TACTGGNGATXATCACCAAGACTG	T	A	C	T	G	G	N	G	A	T	X	A	T	C	A	C	C	A	A	G	A	C	T	G	1	1	M	8	2	1
SEN	RTP	2015	749	SEN_RTP_2015_749	749	TACTGCNGANTGTACCCTCGACXG	T	A	C	T	G	C	N	G	A	N	T	G	T	A	C	C	C	T	C	G	A	C	X	G	1	2	P	8	2	1
SEN	RTP	2015	750	SEN_RTP_2015_750	750	TACTCCAGTTTATACCCTAGATTG	T	A	C	T	C	C	A	G	T	T	T	A	T	A	C	C	C	T	A	G	A	T	T	G	0	0	M	8	0	1
SEN	RTP	2015	751	SEN_RTP_2015_751	751	TATTCCAGTTCGTAACCTAGCTTG	T	A	T	T	C	C	A	G	T	T	C	G	T	A	A	C	C	T	A	G	C	T	T	G	0	0	M	8	0	1
SEN	RTP	2015	752	SEN_RTP_2015_752	752	TACTNCAGATTGTCAACAANNTTG	T	A	C	T	N	C	A	G	A	T	T	G	T	C	A	A	C	A	A	N	N	T	T	G	0	3	P	8	3	1
SEN	RTP	2015	753	SEN_RTP_2015_753	753	TACTCCGGTTTGCCCCCTAAATTG	T	A	C	T	C	C	G	G	T	T	T	G	C	C	C	C	C	T	A	A	A	T	T	G	0	0	M	8	0	1
SEN	RTP	2015	754	SEN_RTP_2015_754	754	CACTNCNGNCTGCCCCNANGCNTG	C	A	C	T	N	C	N	G	N	C	T	G	C	C	C	C	N	A	N	G	C	N	T	G	0	6	P	8	6	2
SEN	RTP	2015	755	SEN_RTP_2015_755	755	TATCCCAGTTCGTACCCACGCCXG	T	A	T	C	C	C	A	G	T	T	C	G	T	A	C	C	C	A	C	G	C	C	X	G	1	0	M	8	0	1
SEN	RTP	2015	756	SEN_RTP_2015_756	756	TACCCCAGATTACCCCCTAGACTG	T	A	C	C	C	C	A	G	A	T	T	A	C	C	C	C	C	T	A	G	A	C	T	G	0	0	M	8	0	1
SEN	RTP	2015	757	SEN_RTP_2015_757	757	TACTCGAGATXGTAACTACAATTG	T	A	C	T	C	G	A	G	A	T	X	G	T	A	A	C	T	A	C	A	A	T	T	G	1	0	M	8	0	1
SEN	RTP	2015	758	SEN_RTP_2015_758	758	TACTCGAGATXGTAAXTACAATTG	T	A	C	T	C	G	A	G	A	T	X	G	T	A	A	X	T	A	C	A	A	T	T	G	2	0	M	8	0	1
SEN	RTP	2015	759	SEN_RTP_2015_759	759	CATTCGAGATCGCACACTAGCTTG	C	A	T	T	C	G	A	G	A	T	C	G	C	A	C	A	C	T	A	G	C	T	T	G	0	0	M	8	0	1
SEN	RTP	2012	080	SEN_RTP_2012_080	80	CATTCCAGTCCXCCCATACGCTTG	C	A	T	T	C	C	A	G	T	C	C	X	C	C	C	A	T	A	C	G	C	T	T	G	1	0	M	8	0	1
SEN	RTP	2012	081	SEN_RTP_2012_081	81	TACCGCNGACCACAAATAAGCTTG	T	A	C	C	G	C	N	G	A	C	C	A	C	A	A	A	T	A	A	G	C	T	T	G	0	1	M	8	2	1
SEN	RTP	2012	082	SEN_RTP_2012_082	82	TACTCGAGTCTACACACAAGATTG	T	A	C	T	C	G	A	G	T	C	T	A	C	A	C	A	C	A	A	G	A	T	T	G	0	0	M	8	0	1
SEN	RTP	2012	083	SEN_RTP_2012_083	83	CATTNGNGNNCGTACCNAAGATTG	C	A	T	T	N	G	N	G	N	N	C	G	T	A	C	C	N	A	A	G	A	T	T	G	0	5	P	8	6	2
SEN	RTP	2012	084	SEN_RTP_2012_084	84	TACTGCAGTCTATCCCTAAGATTG	T	A	C	T	G	C	A	G	T	C	T	A	T	C	C	C	T	A	A	G	A	T	T	G	0	0	M	8	0	1
SEN	RTP	2012	085	SEN_RTP_2012_085	85	TATCGCAGATTACAAATAAGCCXG	T	A	T	C	G	C	A	G	A	T	T	A	C	A	A	A	T	A	A	G	C	C	X	G	1	0	M	8	0	1
SEN	RTP	2012	086	SEN_RTP_2012_086	86	TACTCGNGNNCACACACTAGCCXG	T	A	C	T	C	G	N	G	N	N	C	A	C	A	C	A	C	T	A	G	C	C	X	G	1	3	P	8	6	2
SEN	RTP	2012	087	SEN_RTP_2012_087	87	TACTCCAGTCXACCACTANGATTG	T	A	C	T	C	C	A	G	T	C	X	A	C	C	A	C	T	A	N	G	A	T	T	G	1	1	M	8	2	1
SEN	RTP	2012	089	SEN_RTP_2012_089	89	CXCTGCAGNCNGCANACAAGNTXG	C	X	C	T	G	C	A	G	N	C	N	G	C	A	N	A	C	A	A	G	N	T	X	G	2	4	P	8	4	2
SEN	RTP	2012	090	SEN_RTP_2012_090	90	CATTCCGGTTTGTAACCTAAACTG	C	A	T	T	C	C	G	G	T	T	T	G	T	A	A	C	C	T	A	A	A	C	T	G	0	0	M	8	0	1
SEN	RTP	2012	092	SEN_RTP_2012_092	92	TANNNCNNNNCNNNANNANGNNXG	T	A	N	N	N	C	N	N	N	N	C	N	N	N	A	N	N	A	N	G	N	N	X	G	1	15	P	8	16	6
SEN	RTP	2012	094	SEN_RTP_2012_094	94	TACTGCAAACTGCAACTAAGATTG	T	A	C	T	G	C	A	A	A	C	T	G	C	A	A	C	T	A	A	G	A	T	T	G	0	0	M	8	0	1
SEN	RTP	2012	095	SEN_RTP_2012_095	95	TANNCGNGTTCGNNANNAAGACXN	T	A	N	N	C	G	N	G	T	T	C	G	N	N	A	N	N	A	A	G	A	C	X	N	1	8	P	8	8	2
SEN	RTP	2012	097	SEN_RTP_2012_097	97	CACTGCAGTCCGCAAATACGCTXG	C	A	C	T	G	C	A	G	T	C	C	G	C	A	A	A	T	A	C	G	C	T	X	G	1	0	M	8	0	1
SEN	RTP	2012	098	SEN_RTP_2012_098	98	CACTCGAGTTTGCACCTACGCTTG	C	A	C	T	C	G	A	G	T	T	T	G	C	A	C	C	T	A	C	G	C	T	T	G	0	0	M	8	0	1
SEN	RTP	2012	099	SEN_RTP_2012_099	99	CACTNCAGTNNANAANTTAGATTG	C	A	C	T	N	C	A	G	T	N	N	A	N	A	A	N	T	T	A	G	A	T	T	G	0	5	P	8	5	2
SEN	RTP	2012	100	SEN_RTP_2012_100	100	TACTCGAGTTTATACCCTCGCTTG	T	A	C	T	C	G	A	G	T	T	T	A	T	A	C	C	C	T	C	G	C	T	T	G	0	0	M	8	0	1
SEN	RTP	2012	101	SEN_RTP_2012_101	101	CACTGCAGATCGTCCCCTCGCTXG	C	A	C	T	G	C	A	G	A	T	C	G	T	C	C	C	C	T	C	G	C	T	X	G	1	0	M	8	0	1
SEN	RTP	2012	102	SEN_RTP_2012_102	102	TATTNCAGTCCACCAATTAGCTXG	T	A	T	T	N	C	A	G	T	C	C	A	C	C	A	A	T	T	A	G	C	T	X	G	1	1	M	8	1	1
SEN	RTP	2012	103	SEN_RTP_2012_103	103	CACTCCNGANNNNACCNTANCTXG	C	A	C	T	C	C	N	G	A	N	N	N	N	A	C	C	N	T	A	N	C	T	X	G	1	7	P	8	8	2
SEN	RTP	2012	104	SEN_RTP_2012_104	104	TACTGNNNANTATACACANGCNTG	T	A	C	T	G	N	N	N	A	N	T	A	T	A	C	A	C	A	N	G	C	N	T	G	0	6	P	8	7	2
SEN	RTP	2012	105	SEN_RTP_2012_105	105	TATTGCAGATXGTACCCAAAACTG	T	A	T	T	G	C	A	G	A	T	X	G	T	A	C	C	C	A	A	A	A	C	T	G	1	0	M	8	0	1
SEN	RTP	2012	106	SEN_RTP_2012_106	106	TANTGNNGANCGNANCNTAGNTXG	T	A	N	T	G	N	N	G	A	N	C	G	N	A	N	C	N	T	A	G	N	T	X	G	1	8	P	8	8	2
SEN	RTP	2012	107	SEN_RTP_2012_107	107	NACTCGANNCTXCCCATAAGCTXG	N	A	C	T	C	G	A	N	N	C	T	X	C	C	C	A	T	A	A	G	C	T	X	G	2	3	P	8	3	2
SEN	RTP	2012	108	SEN_RTP_2012_108	108	XATTCCGGNNCGNNNCNNAGANTG	X	A	T	T	C	C	G	G	N	N	C	G	N	N	N	C	N	N	A	G	A	N	T	G	1	8	P	8	8	2
SEN	RTP	2012	109	SEN_RTP_2012_109	109	CACCGCGGTCNACCACTTAGCTTG	C	A	C	C	G	C	G	G	T	C	N	A	C	C	A	C	T	T	A	G	C	T	T	G	0	1	M	8	1	1
SEN	RTP	2012	110	SEN_RTP_2012_110	110	TACTCGAGTCCGTCAATANGATTG	T	A	C	T	C	G	A	G	T	C	C	G	T	C	A	A	T	A	N	G	A	T	T	G	0	1	M	8	2	1
SEN	RTP	2012	111	SEN_RTP_2012_111	111	TACTCCAGTCCGTAACCAAGCNXG	T	A	C	T	C	C	A	G	T	C	C	G	T	A	A	C	C	A	A	G	C	N	X	G	1	1	M	8	1	1
SEN	RTP	2012	112	SEN_RTP_2012_112	112	TACTCCGATCTACCCCCACGACTG	T	A	C	T	C	C	G	A	T	C	T	A	C	C	C	C	C	A	C	G	A	C	T	G	0	0	M	8	0	1
SEN	RTP	2012	113	SEN_RTP_2012_113	113	TACTCGAGTTTATACCTTAGACTG	T	A	C	T	C	G	A	G	T	T	T	A	T	A	C	C	T	T	A	G	A	C	T	G	0	0	M	8	0	1
SEN	RTP	2012	114	SEN_RTP_2012_114	114	TACTCCNGACNGCCCCCAAAATTG	T	A	C	T	C	C	N	G	A	C	N	G	C	C	C	C	C	A	A	A	A	T	T	G	0	2	P	8	2	1
SEN	RTP	2012	115	SEN_RTP_2012_115	115	NACTGCAGNNCACACCNTNNATTG	N	A	C	T	G	C	A	G	N	N	C	A	C	A	C	C	N	T	N	N	A	T	T	G	0	6	P	8	7	2
SEN	RTP	2012	116	SEN_RTP_2012_116	116	NNCNCNANANNACNCCCANNCTTG	N	N	C	N	C	N	A	N	A	N	N	A	C	N	C	C	C	A	N	N	C	T	T	G	0	10	P	8	11	2
SEN	RTP	2012	117	SEN_RTP_2012_117	117	TACTCCAGATXXCAACTAAGATTG	T	A	C	T	C	C	A	G	A	T	X	X	C	A	A	C	T	A	A	G	A	T	T	G	2	0	M	8	0	1
SEN	RTP	2012	118	SEN_RTP_2012_118	118	TATTCCNNATCACAACTAAGACXG	T	A	T	T	C	C	N	N	A	T	C	A	C	A	A	C	T	A	A	G	A	C	X	G	1	2	P	8	2	1
SEN	RTP	2012	119	SEN_RTP_2012_119	119	CATTCGAGTTCGTACCCAAGCCXG	C	A	T	T	C	G	A	G	T	T	C	G	T	A	C	C	C	A	A	G	C	C	X	G	1	0	M	8	0	1
SEN	RTP	2012	120	SEN_RTP_2012_120	120	CATTCCAGTCCXCCCATTAGATTG	C	A	T	T	C	C	A	G	T	C	C	X	C	C	C	A	T	T	A	G	A	T	T	G	1	0	M	8	0	1
SEN	RTP	2012	121	SEN_RTP_2012_121	121	TATTCCNGATCGTACACAAGCCTG	T	A	T	T	C	C	N	G	A	T	C	G	T	A	C	A	C	A	A	G	C	C	T	G	0	1	M	8	2	1
SEN	RTP	2012	122	SEN_RTP_2012_122	122	CACTCCXGTTTANACCTTAGCTXG	C	A	C	T	C	C	X	G	T	T	T	A	N	A	C	C	T	T	A	G	C	T	X	G	2	1	M	8	1	1
SEN	RTP	2012	123	SEN_RTP_2012_123	123	TATTGGGGATCGCAACCTAGATTG	T	A	T	T	G	G	G	G	A	T	C	G	C	A	A	C	C	T	A	G	A	T	T	G	0	0	M	8	0	1
SEN	RTP	2012	124	SEN_RTP_2012_124	124	NANTCNNGNNCGNACCNACGNNTG	N	A	N	T	C	N	N	G	N	N	C	G	N	A	C	C	N	A	C	G	N	N	T	G	0	10	P	8	11	3
SEN	RTP	2012	125	SEN_RTP_2012_125	125	TACTCCNGACCGCACCTTAGATTG	T	A	C	T	C	C	N	G	A	C	C	G	C	A	C	C	T	T	A	G	A	T	T	G	0	1	M	8	2	1
SEN	RTP	2012	126	SEN_RTP_2012_126	126	CATTCCAGTNCGCCNCCTAACTTG	C	A	T	T	C	C	A	G	T	N	C	G	C	C	N	C	C	T	A	A	C	T	T	G	0	2	P	8	4	1
SEN	RTP	2012	127	SEN_RTP_2012_127	127	TATTCCNAATTACAACTAAGACTG	T	A	T	T	C	C	N	A	A	T	T	A	C	A	A	C	T	A	A	G	A	C	T	G	0	1	M	8	2	1
SEN	RTP	2012	128	SEN_RTP_2012_128	128	TACTCCAGANCACACCNTAGANTG	T	A	C	T	C	C	A	G	A	N	C	A	C	A	C	C	N	T	A	G	A	N	T	G	0	3	P	8	6	2
SEN	RTP	2012	129	SEN_RTP_2012_129	129	TACTNCNGTCTANCCCTAAGCCTG	T	A	C	T	N	C	N	G	T	C	T	A	N	C	C	C	T	A	A	G	C	C	T	G	0	3	P	8	3	2
SEN	RTP	2012	371	SEN_RTP_2012_371	371	TACCCCGGANTANNCANTAGCTTG	T	A	C	C	C	C	G	G	A	N	T	A	N	N	C	A	N	T	A	G	C	T	T	G	0	4	P	8	5	2
SEN	RTP	2012	374	SEN_RTP_2012_374	374	TATTCCGNATXACAACTAAGACTG	T	A	T	T	C	C	G	N	A	T	X	A	C	A	A	C	T	A	A	G	A	C	T	G	1	1	M	8	1	1
SEN	RTP	2012	375	SEN_RTP_2012_375	375	TATTCCAGNCTGCANCCTNGATXG	T	A	T	T	C	C	A	G	N	C	T	G	C	A	N	C	C	T	N	G	A	T	X	G	1	3	P	8	4	2
SEN	RTP	2012	376	SEN_RTP_2012_376	376	CACTCCAGACTACCCCTACACCTG	C	A	C	T	C	C	A	G	A	C	T	A	C	C	C	C	T	A	C	A	C	C	T	G	0	0	M	8	0	1
SEN	RTP	2012	377	SEN_RTP_2012_377	377	CATTCCAGTCCXCCCATTAGATTG	C	A	T	T	C	C	A	G	T	C	C	X	C	C	C	A	T	T	A	G	A	T	T	G	1	0	M	8	0	1
SEN	RTP	2012	378	SEN_RTP_2012_378	378	TACTGCGGTCXNTCACCACGACTG	T	A	C	T	G	C	G	G	T	C	X	N	T	C	A	C	C	A	C	G	A	C	T	G	1	1	M	8	1	1
SEN	RTP	2012	379	SEN_RTP_2012_379	379	CACNCGAGNTCGCACCTXCACNXG	C	A	C	N	C	G	A	G	N	T	C	G	C	A	C	C	T	X	C	A	C	N	X	G	2	3	P	8	3	1
SEN	RTP	2012	381	SEN_RTP_2012_381	381	TATTCCGGATXGTACCCTAAATXG	T	A	T	T	C	C	G	G	A	T	X	G	T	A	C	C	C	T	A	A	A	T	X	G	2	0	M	8	0	1
SEN	RTP	2012	382	SEN_RTP_2012_382	382	TACCCGAGACXXTAAATTAGCTXG	T	A	C	C	C	G	A	G	A	C	X	X	T	A	A	A	T	T	A	G	C	T	X	G	3	0	M	8	0	1
SEN	RTP	2012	383	SEN_RTP_2012_383	383	TATTGGGGATCGCAACCTAGATTG	T	A	T	T	G	G	G	G	A	T	C	G	C	A	A	C	C	T	A	G	A	T	T	G	0	0	M	8	0	1
SEN	RTP	2012	384	SEN_RTP_2012_384	384	TACTCNAGACCACACCCXNGATXG	T	A	C	T	C	N	A	G	A	C	C	A	C	A	C	C	C	X	N	G	A	T	X	G	2	2	P	8	2	1
SEN	RTP	2012	385	SEN_RTP_2012_385	385	TACTCCAGATTGTAACTACGACXG	T	A	C	T	C	C	A	G	A	T	T	G	T	A	A	C	T	A	C	G	A	C	X	G	1	0	M	8	0	1
SEN	RTP	2012	386	SEN_RTP_2012_386	386	TACCCCGAACTGCAACTTAGCTTG	T	A	C	C	C	C	G	A	A	C	T	G	C	A	A	C	T	T	A	G	C	T	T	G	0	0	M	8	0	1
SEN	RTP	2012	390	SEN_RTP_2012_390	390	CACTCGAGACXXCACCTACGCCXG	C	A	C	T	C	G	A	G	A	C	X	X	C	A	C	C	T	A	C	G	C	C	X	G	3	0	M	8	0	1
SEN	RTP	2012	391	SEN_RTP_2012_391	391	TACTCCAGATTACAACCTAGCCTG	T	A	C	T	C	C	A	G	A	T	T	A	C	A	A	C	C	T	A	G	C	C	T	G	0	0	M	8	0	1
SEN	RTP	2012	392	SEN_RTP_2012_392	392	TATTCCAGATXGCAACTXCGACXG	T	A	T	T	C	C	A	G	A	T	X	G	C	A	A	C	T	X	C	G	A	C	X	G	3	0	M	8	0	1
SEN	RTP	2012	393	SEN_RTP_2012_393	393	TACTCGAGTTTATACCCTCGCTTG	T	A	C	T	C	G	A	G	T	T	T	A	T	A	C	C	C	T	C	G	C	T	T	G	0	0	M	8	0	1
SEN	RTP	2012	394	SEN_RTP_2012_394	394	TATTCCGNATTACAACTAAGACTG	T	A	T	T	C	C	G	N	A	T	T	A	C	A	A	C	T	A	A	G	A	C	T	G	0	1	M	8	1	1
SEN	RTP	2012	395	SEN_RTP_2012_395	395	TANNNNNGANNGNANCCAAGANXG	T	A	N	N	N	N	N	G	A	N	N	G	N	A	N	C	C	A	A	G	A	N	X	G	1	10	P	8	11	3
SEN	RTP	2012	396	SEN_RTP_2012_396	396	TATTGGGGANTATAACTAAGCTXG	T	A	T	T	G	G	G	G	A	N	T	A	T	A	A	C	T	A	A	G	C	T	X	G	1	1	M	8	1	1
SEN	RTP	2012	397	SEN_RTP_2012_397	397	TACTCCGGTCNATAAATXNGCCXG	T	A	C	T	C	C	G	G	T	C	N	A	T	A	A	A	T	X	N	G	C	C	X	G	2	2	P	8	2	1
SEN	RTP	2012	398	SEN_RTP_2012_398	398	TACTCGGGACCXTAACTTAACTXG	T	A	C	T	C	G	G	G	A	C	C	X	T	A	A	C	T	T	A	A	C	T	X	G	2	0	M	8	0	1
SEN	RTP	2012	399	SEN_RTP_2012_399	399	NACCCNGNACTGCAACTXAGCNXG	N	A	C	C	C	N	G	N	A	C	T	G	C	A	A	C	T	X	A	G	C	N	X	G	2	4	P	8	4	2
SEN	RTP	2012	400	SEN_RTP_2012_400	400	CATTCGAGTCXGTAAATXAACTXG	C	A	T	T	C	G	A	G	T	C	X	G	T	A	A	A	T	X	A	A	C	T	X	G	3	0	M	8	0	1
SEN	RTP	2012	402	SEN_RTP_2012_402	402	TATTCCAGATTACACCCAAGCCXG	T	A	T	T	C	C	A	G	A	T	T	A	C	A	C	C	C	A	A	G	C	C	X	G	1	0	M	8	0	1
SEN	RTP	2012	403	SEN_RTP_2012_403	403	TATTCCNNATTACAACTAAGACTG	T	A	T	T	C	C	N	N	A	T	T	A	C	A	A	C	T	A	A	G	A	C	T	G	0	2	P	8	2	1
SEN	RTP	2012	404	SEN_RTP_2012_404	404	CACTCCAGACTGCACACACGCTTG	C	A	C	T	C	C	A	G	A	C	T	G	C	A	C	A	C	A	C	G	C	T	T	G	0	0	M	8	0	1
SEN	RTP	2012	406	SEN_RTP_2012_406	406	TACTCGAAATCATAACTTCGACXG	T	A	C	T	C	G	A	A	A	T	C	A	T	A	A	C	T	T	C	G	A	C	X	G	1	0	M	8	0	1

## Sheet: MAD
cc	ISO3	Year	Number_Text	Sample_Name	Raw_Name	Barcode_String	A1	B1	A2	B2	A3	B3	A4	B4	A5	B5	A6	B6	A7	B7	A8	B8	A9	B9	A10	B10	A11	B11	A12	B12	X	N	M/P	Delta_CT_Threshold	Adjusted_Het	mccoil_median
SEN	MAD	2019	001	SEN_MAD_2019_001	TB1	XXTTCCAGACTXTCACCAANNTTG	X	X	T	T	C	C	A	G	A	C	T	X	T	C	A	C	C	A	A	N	N	T	T	G	3	2	P	8	2	1
SEN	MAD	2019	002	SEN_MAD_2019_002	TB2	TACTCGGGTTTACAACCACAATTG	T	A	C	T	C	G	G	G	T	T	T	A	C	A	A	C	C	A	C	A	A	T	T	G	0	0	M	8	0	1
SEN	MAD	2019	003	SEN_MAD_2019_003	TB3	TACCGCGGATTACACATAAGACTG	T	A	C	C	G	C	G	G	A	T	T	A	C	A	C	A	T	A	A	G	A	C	T	G	0	0	M	8	0	1
SEN	MAD	2019	004	SEN_MAD_2019_004	TB4	TACTCCAGTCCGTCCACTAGATTG	T	A	C	T	C	C	A	G	T	C	C	G	T	C	C	A	C	T	A	G	A	T	T	G	0	0	M	8	0	1
SEN	MAD	2019	005	SEN_MAD_2019_005	TB5	CNNNCCNGACTGCAAATAAGCTTG	C	N	N	N	C	C	N	G	A	C	T	G	C	A	A	A	T	A	A	G	C	T	T	G	0	4	P	8	4	1
SEN	MAD	2019	006	SEN_MAD_2019_006	TB6	TACTCCGGACTACACCNACNATTG	T	A	C	T	C	C	G	G	A	C	T	A	C	A	C	C	N	A	C	N	A	T	T	G	0	2	P	8	2	1
SEN	MAD	2019	007	SEN_MAD_2019_007	TB7	TACTCNNNNCTGTCCNCTAGANTG	T	A	C	T	C	N	N	N	N	C	T	G	T	C	C	N	C	T	A	G	A	N	T	G	0	6	P	8	6	2
SEN	MAD	2019	008	SEN_MAD_2019_008	TB8	TACTCGGGTTTATAACTACGCTTG	T	A	C	T	C	G	G	G	T	T	T	A	T	A	A	C	T	A	C	G	C	T	T	G	0	0	M	8	0	1
SEN	MAD	2019	009	SEN_MAD_2019_009	TB9	TATTCCAGACTXTCACCAANNTTG	T	A	T	T	C	C	A	G	A	C	T	X	T	C	A	C	C	A	A	N	N	T	T	G	1	2	P	8	2	1
SEN	MAD	2019	010	SEN_MAD_2019_010	TB10	TACTGCAGATTACCACCAAGCCTG	T	A	C	T	G	C	A	G	A	T	T	A	C	C	A	C	C	A	A	G	C	C	T	G	0	0	M	8	0	1
SEN	MAD	2019	011	SEN_MAD_2019_011	TB11	CACCCCGGTCCXCACATTCGATTG	C	A	C	C	C	C	G	G	T	C	C	X	C	A	C	A	T	T	C	G	A	T	T	G	1	0	M	8	0	1
SEN	MAD	2019	012	SEN_MAD_2019_012	TB12	TAXTCGAGTTXGCCAATACACTTG	T	A	X	T	C	G	A	G	T	T	X	G	C	C	A	A	T	A	C	A	C	T	T	G	2	0	M	8	0	1
SEN	MAD	2019	013	SEN_MAD_2019_013	TB13	TACTCCAGTTTATACCTACGCTTG	T	A	C	T	C	C	A	G	T	T	T	A	T	A	C	C	T	A	C	G	C	T	T	G	0	0	M	8	0	1
SEN	MAD	2019	014	SEN_MAD_2019_014	TB14	TATTGGGGTTTATACCCACGATTG	T	A	T	T	G	G	G	G	T	T	T	A	T	A	C	C	C	A	C	G	A	T	T	G	0	0	M	8	0	1
SEN	MAD	2019	015	SEN_MAD_2019_015	TB15	TANTCNAGNCCGCACCCAANANTG	T	A	N	T	C	N	A	G	N	C	C	G	C	A	C	C	C	A	A	N	A	N	T	G	0	5	P	8	5	2
SEN	MAD	2019	016	SEN_MAD_2019_016	TB16	CACCCCNNNNTACNCATNNNATTG	C	A	C	C	C	C	N	N	N	N	T	A	C	N	C	A	T	N	N	N	A	T	T	G	0	8	P	8	8	2
SEN	MAD	2019	017	SEN_MAD_2019_017	TB17	TACTCCAGTTTATACCTAAGACTG	T	A	C	T	C	C	A	G	T	T	T	A	T	A	C	C	T	A	A	G	A	C	T	G	0	0	M	8	0	1
SEN	MAD	2019	018	SEN_MAD_2019_018	TB18	TACTCCGGATCGTCACCAAGATXG	T	A	C	T	C	C	G	G	A	T	C	G	T	C	A	C	C	A	A	G	A	T	X	G	1	0	M	8	0	1
SEN	MAD	2019	020	SEN_MAD_2019_020	TB20	TACTCCAGTTTATACCTAAGACTG	T	A	C	T	C	C	A	G	T	T	T	A	T	A	C	C	T	A	A	G	A	C	T	G	0	0	M	8	0	1
SEN	MAD	2019	021	SEN_MAD_2019_021	TB21	TATTCCNGACTACACCTTANANTG	T	A	T	T	C	C	N	G	A	C	T	A	C	A	C	C	T	T	A	N	A	N	T	G	0	3	P	8	4	1
SEN	MAD	2019	022	SEN_MAD_2019_022	TB22	TACTCGGGTTTATAAATAAGCTTG	T	A	C	T	C	G	G	G	T	T	T	A	T	A	A	A	T	A	A	G	C	T	T	G	0	0	M	8	0	1
SEN	MAD	2019	023	SEN_MAD_2019_023	TB23	TACTCCAGTCXGTCCACTAGATTG	T	A	C	T	C	C	A	G	T	C	X	G	T	C	C	A	C	T	A	G	A	T	T	G	1	0	M	8	0	1
SEN	MAD	2019	024	SEN_MAD_2019_024	TB24	CANTCCAGANCGCAACTANACTTG	C	A	N	T	C	C	A	G	A	N	C	G	C	A	A	C	T	A	N	A	C	T	T	G	0	3	P	8	3	1
SEN	MAD	2019	025	SEN_MAD_2019_025	TB25	TACTCCAGTCXGTCCACTAGATTG	T	A	C	T	C	C	A	G	T	C	X	G	T	C	C	A	C	T	A	G	A	T	T	G	1	0	M	8	0	1
SEN	MAD	2019	026	SEN_MAD_2019_026	TB26	TACTGCAGTCXACACCTAAGACTG	T	A	C	T	G	C	A	G	T	C	X	A	C	A	C	C	T	A	A	G	A	C	T	G	1	0	M	8	0	1
SEN	MAD	2019	027	SEN_MAD_2019_027	TB27	CACTCCGGTTTATCACCAAGATXG	C	A	C	T	C	C	G	G	T	T	T	A	T	C	A	C	C	A	A	G	A	T	X	G	1	0	M	8	0	1
SEN	MAD	2019	028	SEN_MAD_2019_028	TB28	CACTCGAGTTTATACCCTCGACTG	C	A	C	T	C	G	A	G	T	T	T	A	T	A	C	C	C	T	C	G	A	C	T	G	0	0	M	8	0	1
SEN	MAD	2019	029	SEN_MAD_2019_029	TB29	TACTCCAGTCXGTCCACTAGATTG	T	A	C	T	C	C	A	G	T	C	X	G	T	C	C	A	C	T	A	G	A	T	T	G	1	0	M	8	0	1
SEN	MAD	2019	030	SEN_MAD_2019_030	TB30	CATTGCAGACTGCACCCAAGCCTG	C	A	T	T	G	C	A	G	A	C	T	G	C	A	C	C	C	A	A	G	C	C	T	G	0	0	M	8	0	1
SEN	MAD	2019	031	SEN_MAD_2019_031	TB31	TACTCGGGTTTATCACTTCGATTG	T	A	C	T	C	G	G	G	T	T	T	A	T	C	A	C	T	T	C	G	A	T	T	G	0	0	M	8	0	1
SEN	MAD	2019	032	SEN_MAD_2019_032	TB32	TACTCCAAATXACACCCTAGATTG	T	A	C	T	C	C	A	A	A	T	X	A	C	A	C	C	C	T	A	G	A	T	T	G	1	0	M	8	0	1
SEN	MAD	2019	033	SEN_MAD_2019_033	TB33	TANCCCGNACXXCACCNAAGATXX	T	A	N	C	C	C	G	N	A	C	X	X	C	A	C	C	N	A	A	G	A	T	X	X	4	3	P	8	3	1
SEN	MAD	2019	034	SEN_MAD_2019_034	TB34	NACTCNAGATCNCNCCNAANNTTG	N	A	C	T	C	N	A	G	A	T	C	N	C	N	C	C	N	A	A	N	N	T	T	G	0	7	P	8	7	2
SEN	MAD	2019	035	SEN_MAD_2019_035	TB35	TACTCCAGTCXGTCCACTAGATXG	T	A	C	T	C	C	A	G	T	C	X	G	T	C	C	A	C	T	A	G	A	T	X	G	2	0	M	8	0	1
SEN	MAD	2019	036	SEN_MAD_2019_036	TB36	TATTCCAGTTTATACCCAAGATTG	T	A	T	T	C	C	A	G	T	T	T	A	T	A	C	C	C	A	A	G	A	T	T	G	0	0	M	8	0	1
SEN	MAD	2019	037	SEN_MAD_2019_037	TB37	CGTTCGAGATTGTACCCTAGATTG	C	G	T	T	C	G	A	G	A	T	T	G	T	A	C	C	C	T	A	G	A	T	T	G	0	0	M	8	0	1
SEN	MAD	2019	038	SEN_MAD_2019_038	TB38	CANTCCGGANCGCANCCAAGACTG	C	A	N	T	C	C	G	G	A	N	C	G	C	A	N	C	C	A	A	G	A	C	T	G	0	3	P	8	4	1
SEN	MAD	2019	039	SEN_MAD_2019_039	TB39	CACTCCGGACTGCCCCCACGCTTG	C	A	C	T	C	C	G	G	A	C	T	G	C	C	C	C	C	A	C	G	C	T	T	G	0	0	M	8	0	1
SEN	MAD	2019	040	SEN_MAD_2019_040	TB40	CACTCCGGACXGCCCCCACGCTTG	C	A	C	T	C	C	G	G	A	C	X	G	C	C	C	C	C	A	C	G	C	T	T	G	1	0	M	8	0	1
SEN	MAD	2019	041	SEN_MAD_2019_041	TB41	CACTGGAGATTACAACTAAGATTG	C	A	C	T	G	G	A	G	A	T	T	A	C	A	A	C	T	A	A	G	A	T	T	G	0	0	M	8	0	1
SEN	MAD	2019	042	SEN_MAD_2019_042	TB42	CATTCGAGACTACCCACAAAACTG	C	A	T	T	C	G	A	G	A	C	T	A	C	C	C	A	C	A	A	A	A	C	T	G	0	0	M	8	0	1
SEN	MAD	2019	043	SEN_MAD_2019_043	TB43	CACTCCANNTTGCAACTNAGNTTG	C	A	C	T	C	C	A	N	N	T	T	G	C	A	A	C	T	N	A	G	N	T	T	G	0	4	P	8	5	2
SEN	MAD	2019	044	SEN_MAD_2019_044	TB44	TATTCCGGTCTACCCCTTCGACTG	T	A	T	T	C	C	G	G	T	C	T	A	C	C	C	C	T	T	C	G	A	C	T	G	0	0	M	8	0	1
SEN	MAD	2019	045	SEN_MAD_2019_045	TB45	TACTCGGGATTGCAACTTAGACTG	T	A	C	T	C	G	G	G	A	T	T	G	C	A	A	C	T	T	A	G	A	C	T	G	0	0	M	8	0	1
SEN	MAD	2019	046	SEN_MAD_2019_046	TB46	CACTCCAAATXGCAACTTAGATTG	C	A	C	T	C	C	A	A	A	T	X	G	C	A	A	C	T	T	A	G	A	T	T	G	1	0	M	8	0	1
SEN	MAD	2019	047	SEN_MAD_2019_047	TB47	TACTCGGGATTGCAACTTAGACTG	T	A	C	T	C	G	G	G	A	T	T	G	C	A	A	C	T	T	A	G	A	C	T	G	0	0	M	8	0	1
SEN	MAD	2019	048	SEN_MAD_2019_048	TB48	CATTCGAATTCGTCCCCAAGCTTG	C	A	T	T	C	G	A	A	T	T	C	G	T	C	C	C	C	A	A	G	C	T	T	G	0	0	M	8	0	1
SEN	MAD	2019	049	SEN_MAD_2019_049	TB49	CACTCCAAATCGCACCTAAAACTG	C	A	C	T	C	C	A	A	A	T	C	G	C	A	C	C	T	A	A	A	A	C	T	G	0	0	M	8	0	1
SEN	MAD	2019	050	SEN_MAD_2019_050	TB50	TACTCNXATCCGCCACCXAAATXG	T	A	C	T	C	N	X	A	T	C	C	G	C	C	A	C	C	X	A	A	A	T	X	G	3	1	M	8	1	1
SEN	MAD	2019	051	SEN_MAD_2019_051	TB51	TACTCGAATCCGCCCCCTAAATTG	T	A	C	T	C	G	A	A	T	C	C	G	C	C	C	C	C	T	A	A	A	T	T	G	0	0	M	8	0	1
SEN	MAD	2019	052	SEN_MAD_2019_052	TB52	TACTCCGGTCTACAAACTCGATTG	T	A	C	T	C	C	G	G	T	C	T	A	C	A	A	A	C	T	C	G	A	T	T	G	0	0	M	8	0	1
SEN	MAD	2019	053	SEN_MAD_2019_053	TB53	TACTCCGGATCGTCACCAAGATTG	T	A	C	T	C	C	G	G	A	T	C	G	T	C	A	C	C	A	A	G	A	T	T	G	0	0	M	8	0	1
SEN	MAD	2019	054	SEN_MAD_2019_054	TB54	TACTCCAGACTGCANCTACGACTG	T	A	C	T	C	C	A	G	A	C	T	G	C	A	N	C	T	A	C	G	A	C	T	G	0	1	M	8	1	1
SEN	MAD	2019	055	SEN_MAD_2019_055	TB55	TACTCCGGTTTACCCCTAAGACTG	T	A	C	T	C	C	G	G	T	T	T	A	C	C	C	C	T	A	A	G	A	C	T	G	0	0	M	8	0	1
SEN	MAD	2019	056	SEN_MAD_2019_056	TB56	CACTCCAGACCGCAACNTAGATTG	C	A	C	T	C	C	A	G	A	C	C	G	C	A	A	C	N	T	A	G	A	T	T	G	0	1	M	8	1	1
SEN	MAD	2019	057	SEN_MAD_2019_057	TB57	CACTCCGGACTGCCCCCACGCTTG	C	A	C	T	C	C	G	G	A	C	T	G	C	C	C	C	C	A	C	G	C	T	T	G	0	0	M	8	0	1
SEN	MAD	2019	058	SEN_MAD_2019_058	TB58	TACTCCAGTCXGTCCACTAGATTG	T	A	C	T	C	C	A	G	T	C	X	G	T	C	C	A	C	T	A	G	A	T	T	G	1	0	M	8	0	1
SEN	MAD	2019	059	SEN_MAD_2019_059	TB59	TACTCGGGTTTACAACCACAATTG	T	A	C	T	C	G	G	G	T	T	T	A	C	A	A	C	C	A	C	A	A	T	T	G	0	0	M	8	0	1
SEN	MAD	2019	060	SEN_MAD_2019_060	TB60	CACTCCAGATXGTACCTTAGATTG	C	A	C	T	C	C	A	G	A	T	X	G	T	A	C	C	T	T	A	G	A	T	T	G	1	0	M	8	0	1
SEN	MAD	2019	061	SEN_MAD_2019_061	TB61	TACTGCGXTCTATXAACAAGATTG	T	A	C	T	G	C	G	X	T	C	T	A	T	X	A	A	C	A	A	G	A	T	T	G	2	0	M	8	0	1
SEN	MAD	2019	062	SEN_MAD_2019_062	TB62	TACTCCGGTTTATAAATAAGCTTG	T	A	C	T	C	C	G	G	T	T	T	A	T	A	A	A	T	A	A	G	C	T	T	G	0	0	M	8	0	1
SEN	MAD	2019	063	SEN_MAD_2019_063	TB63	CACTCCGGTTCGTACCCAAGCTTG	C	A	C	T	C	C	G	G	T	T	C	G	T	A	C	C	C	A	A	G	C	T	T	G	0	0	M	8	0	1
SEN	MAD	2019	065	SEN_MAD_2019_065	TB65	TACTCCAGTCTGTCCXCXANATXG	T	A	C	T	C	C	A	G	T	C	T	G	T	C	C	X	C	X	A	N	A	T	X	G	3	1	M	8	1	1
SEN	MAD	2019	066	SEN_MAD_2019_066	TB66	TACTCGGGTTTATAAATAAGCTTG	T	A	C	T	C	G	G	G	T	T	T	A	T	A	A	A	T	A	A	G	C	T	T	G	0	0	M	8	0	1
SEN	MAD	2019	067	SEN_MAD_2019_067	TB67	CACTCCAAATCGCACCTAAAACTG	C	A	C	T	C	C	A	A	A	T	C	G	C	A	C	C	T	A	A	A	A	C	T	G	0	0	M	8	0	1
SEN	MAD	2019	068	SEN_MAD_2019_068	TBG68	CACTCCAGATTGTACCCTAGATTG	C	A	C	T	C	C	A	G	A	T	T	G	T	A	C	C	C	T	A	G	A	T	T	G	0	0	M	8	0	1
SEN	MAD	2019	069	SEN_MAD_2019_069	TB69	TACTCGGGTCTACACCCAAGATTG	T	A	C	T	C	G	G	G	T	C	T	A	C	A	C	C	C	A	A	G	A	T	T	G	0	0	M	8	0	1
SEN	MAD	2019	070	SEN_MAD_2019_070	TB70	TACTCGAGTCTGTCCACTAGCTTG	T	A	C	T	C	G	A	G	T	C	T	G	T	C	C	A	C	T	A	G	C	T	T	G	0	0	M	8	0	1
SEN	MAD	2019	071	SEN_MAD_2019_071	TB71	TACTCCAGTCTACCACTACGCTTG	T	A	C	T	C	C	A	G	T	C	T	A	C	C	A	C	T	A	C	G	C	T	T	G	0	0	M	8	0	1
SEN	MAD	2019	072	SEN_MAD_2019_072	TB72	TACTCCGGTCTGCCACCTAAATTG	T	A	C	T	C	C	G	G	T	C	T	G	C	C	A	C	C	T	A	A	A	T	T	G	0	0	M	8	0	1
SEN	MAD	2019	073	SEN_MAD_2019_073	TB73	TACTCCAGTCXGTCCACTAGATTG	T	A	C	T	C	C	A	G	T	C	X	G	T	C	C	A	C	T	A	G	A	T	T	G	1	0	M	8	0	1
SEN	MAD	2019	075	SEN_MAD_2019_075	TB75	CACTCCAAATCGCACCTAAAACTG	C	A	C	T	C	C	A	A	A	T	C	G	C	A	C	C	T	A	A	A	A	C	T	G	0	0	M	8	0	1
SEN	MAD	2019	076	SEN_MAD_2019_076	TB76	CACTCCAAATTGCAACTTAGATTG	C	A	C	T	C	C	A	A	A	T	T	G	C	A	A	C	T	T	A	G	A	T	T	G	0	0	M	8	0	1
SEN	MAD	2019	077	SEN_MAD_2019_077	TB77	TACTCCAGTTTATAAATTAGATTG	T	A	C	T	C	C	A	G	T	T	T	A	T	A	A	A	T	T	A	G	A	T	T	G	0	0	M	8	0	1
SEN	MAD	2019	078	SEN_MAD_2019_078	TB78	NANTNCGGTNTANACCCAAGANTG	N	A	N	T	N	C	G	G	T	N	T	A	N	A	C	C	C	A	A	G	A	N	T	G	0	6	P	8	6	2
SEN	MAD	2019	079	SEN_MAD_2019_079	TB79	TACTCCGGTCTGCCACCTAAATTG	T	A	C	T	C	C	G	G	T	C	T	G	C	C	A	C	C	T	A	A	A	T	T	G	0	0	M	8	0	1
SEN	MAD	2019	080	SEN_MAD_2019_080	TB80	TACTCGGGTTTACAACCACAATTG	T	A	C	T	C	G	G	G	T	T	T	A	C	A	A	C	C	A	C	A	A	T	T	G	0	0	M	8	0	1
SEN	MAD	2019	081	SEN_MAD_2019_081	TB81	TACTCGGGTTTACAACCACAATTG	T	A	C	T	C	G	G	G	T	T	T	A	C	A	A	C	C	A	C	A	A	T	T	G	0	0	M	8	0	1
SEN	MAD	2019	082	SEN_MAD_2019_082	TB82	CACTCCGGTTTATACCCXCGATXG	C	A	C	T	C	C	G	G	T	T	T	A	T	A	C	C	C	X	C	G	A	T	X	G	2	0	M	8	0	1
SEN	MAD	2019	083	SEN_MAD_2019_083	TB83	TACTCCAGTCTGTCCACTAGATTG	T	A	C	T	C	C	A	G	T	C	T	G	T	C	C	A	C	T	A	G	A	T	T	G	0	0	M	8	0	1
SEN	MAD	2019	084	SEN_MAD_2019_084	TB84	CACTCCGGAXTGCCCCCACGCTTG	C	A	C	T	C	C	G	G	A	X	T	G	C	C	C	C	C	A	C	G	C	T	T	G	1	0	M	8	0	1
SEN	MAD	2019	085	SEN_MAD_2019_085	TB85	NACTCCGGNXTATANXNACGCTTG	N	A	C	T	C	C	G	G	N	X	T	A	T	A	N	X	N	A	C	G	C	T	T	G	2	4	P	8	5	2
SEN	MAD	2019	086	SEN_MAD_2019_086	TB86	TACTCCAXTCTGTCCACTAGATTG	T	A	C	T	C	C	A	X	T	C	T	G	T	C	C	A	C	T	A	G	A	T	T	G	1	0	M	8	0	1
SEN	MAD	2019	087	SEN_MAD_2019_087	TB87	TACTCGAGACCGTACCTTAGATTG	T	A	C	T	C	G	A	G	A	C	C	G	T	A	C	C	T	T	A	G	A	T	T	G	0	0	M	8	0	1
SEN	MAD	2019	088	SEN_MAD_2019_088	TB88	CACTCCAGTTCGCAANNAANNNTG	C	A	C	T	C	C	A	G	T	T	C	G	C	A	A	N	N	A	A	N	N	N	T	G	0	5	P	8	5	2
SEN	MAD	2019	089	SEN_MAD_2019_089	TB89	TATTCCAGTTCGTACCTTCGCTTG	T	A	T	T	C	C	A	G	T	T	C	G	T	A	C	C	T	T	C	G	C	T	T	G	0	0	M	8	0	1
SEN	MAD	2019	090	SEN_MAD_2019_090	TB90	TACTCNANANTNCACCNTNGACTG	T	A	C	T	C	N	A	N	A	N	T	N	C	A	C	C	N	T	N	G	A	C	T	G	0	6	P	8	6	2
SEN	MAD	2020	048	SEN_MAD_2020_048	MAD-48	TACTCGNGTTCACAACCACAATTG	T	A	C	T	C	G	N	G	T	T	C	A	C	A	A	C	C	A	C	A	A	T	T	G	0	1	M	8	1	1
SEN	MAD	2020	049	SEN_MAD_2020_049	MAD-49	TXCTCGNGTTNACAACCACAATTG	T	X	C	T	C	G	N	G	T	T	N	A	C	A	A	C	C	A	C	A	A	T	T	G	1	2	P	8	2	1
SEN	MAD	2020	050	SEN_MAD_2020_050	MAD-50	CACTCGAGATCGCACCCTCGATTG	C	A	C	T	C	G	A	G	A	T	C	G	C	A	C	C	C	T	C	G	A	T	T	G	0	0	M	8	0	1
SEN	MAD	2020	051	SEN_MAD_2020_051	MAD-51	CACTCNNNNTNNCAACCNNGATTG	C	A	C	T	C	N	N	N	N	T	N	N	C	A	A	C	C	N	N	G	A	T	T	G	0	8	P	8	8	2
SEN	MAD	2020	054	SEN_MAD_2020_054	MAD-54	CACTCCAAATCGCACCTAAAACTG	C	A	C	T	C	C	A	A	A	T	C	G	C	A	C	C	T	A	A	A	A	C	T	G	0	0	M	8	0	1
SEN	MAD	2020	055	SEN_MAD_2020_055	MAD-55	NACTCGNGATTXTACCCTAGCCTG	N	A	C	T	C	G	N	G	A	T	T	X	T	A	C	C	C	T	A	G	C	C	T	G	1	2	P	8	2	1
SEN	MAD	2020	058	SEN_MAD_2020_058	MAD-58	NACTCGNGTTTATCACTTCGATTG	N	A	C	T	C	G	N	G	T	T	T	A	T	C	A	C	T	T	C	G	A	T	T	G	0	2	P	8	4	1
SEN	MAD	2020	059	SEN_MAD_2020_059	MAD-59	CACTCGXXATCGCACCCTCGATTG	C	A	C	T	C	G	X	X	A	T	C	G	C	A	C	C	C	T	C	G	A	T	T	G	2	0	M	8	0	1
SEN	MAD	2020	060	SEN_MAD_2020_060	MAD-60	NACTCGNGACNACACCTACGATTG	N	A	C	T	C	G	N	G	A	C	N	A	C	A	C	C	T	A	C	G	A	T	T	G	0	3	P	8	3	2
SEN	MAD	2020	064	SEN_MAD_2020_064	MAD-64	CACTCGAGATCGCACCCTCGATTG	C	A	C	T	C	G	A	G	A	T	C	G	C	A	C	C	C	T	C	G	A	T	T	G	0	0	M	8	0	1
SEN	MAD	2020	070	SEN_MAD_2020_070	MAD-70	CACTCCAAATCGCACCTAAAACTG	C	A	C	T	C	C	A	A	A	T	C	G	C	A	C	C	T	A	A	A	A	C	T	G	0	0	M	8	0	1
SEN	MAD	2020	071	SEN_MAD_2020_071	MAD-71	CACTCCAAATCGCACCTAAAACTG	C	A	C	T	C	C	A	A	A	T	C	G	C	A	C	C	T	A	A	A	A	C	T	G	0	0	M	8	0	1
SEN	MAD	2020	073	SEN_MAD_2020_073	MAD-73	NACTCGAGATTGCAACCTCGATTG	N	A	C	T	C	G	A	G	A	T	T	G	C	A	A	C	C	T	C	G	A	T	T	G	0	1	M	8	1	1
SEN	MAD	2020	074	SEN_MAD_2020_074	MAD-74	NACTCGNGTTCACAACCACAATTG	N	A	C	T	C	G	N	G	T	T	C	A	C	A	A	C	C	A	C	A	A	T	T	G	0	2	P	8	4	1
SEN	MAD	2020	081	SEN_MAD_2020_081	MAD-81	CACTCGAGNNCGCACCCNCGANTG	C	A	C	T	C	G	A	G	N	N	C	G	C	A	C	C	C	N	C	G	A	N	T	G	0	4	P	8	5	2
SEN	MAD	2020	084	SEN_MAD_2020_084	MAD-84	NACTCCXXACCGCAACTTCGACTG	N	A	C	T	C	C	X	X	A	C	C	G	C	A	A	C	T	T	C	G	A	C	T	G	2	1	M	8	1	1
SEN	MAD	2020	086	SEN_MAD_2020_086	MAD-86	CACTCGAGATCGCACCCTCGATTG	C	A	C	T	C	G	A	G	A	T	C	G	C	A	C	C	C	T	C	G	A	T	T	G	0	0	M	8	0	1
SEN	MAD	2020	087	SEN_MAD_2020_087	MAD-87	NACTCCNGTTNACAACNNNNATTG	N	A	C	T	C	C	N	G	T	T	N	A	C	A	A	C	N	N	N	N	A	T	T	G	0	7	P	8	7	2
SEN	MAD	2020	089	SEN_MAD_2020_089	MAD-89	NACTCCNGATCGCCCACTCAATTG	N	A	C	T	C	C	N	G	A	T	C	G	C	C	C	A	C	T	C	A	A	T	T	G	0	2	P	8	4	1
SEN	MAD	2020	091	SEN_MAD_2020_091	MAD-91	NACTCGAAATNGCAACCTNGATTG	N	A	C	T	C	G	A	A	A	T	N	G	C	A	A	C	C	T	N	G	A	T	T	G	0	3	P	8	4	1
SEN	MAD	2020	092	SEN_MAD_2020_092	MAD-92	NACTCCNGACNGCCACTTAGATTG	N	A	C	T	C	C	N	G	A	C	N	G	C	C	A	C	T	T	A	G	A	T	T	G	0	3	P	8	4	2
SEN	MAD	2020	095	SEN_MAD_2020_095	MAD-95	NACTCGNGTTXACAACCACAATTG	N	A	C	T	C	G	N	G	T	T	X	A	C	A	A	C	C	A	C	A	A	T	T	G	1	2	P	8	4	1
SEN	MAD	2020	097	SEN_MAD_2020_097	MAD-97	NACTCCAGTCXGCCCCTAAGATTG	N	A	C	T	C	C	A	G	T	C	X	G	C	C	C	C	T	A	A	G	A	T	T	G	1	1	M	8	1	1
SEN	MAD	2020	101	SEN_MAD_2020_101	MAD-101	CACTCCXXATCGCACCTAAAACTG	C	A	C	T	C	C	X	X	A	T	C	G	C	A	C	C	T	A	A	A	A	C	T	G	2	0	M	8	0	1
SEN	MAD	2020	103	SEN_MAD_2020_103	MAD-103	CACTCCNAATTGCAACTTAGATTG	C	A	C	T	C	C	N	A	A	T	T	G	C	A	A	C	T	T	A	G	A	T	T	G	0	1	M	8	2	1
SEN	MAD	2020	113	SEN_MAD_2020_113	MAD-113	NACTCGNGTTNACAACCACAATTG	N	A	C	T	C	G	N	G	T	T	N	A	C	A	A	C	C	A	C	A	A	T	T	G	0	3	P	8	4	2
SEN	MAD	2020	116	SEN_MAD_2020_116	MAD-116	TATTGGNGACNGCCACCTAGATXG	T	A	T	T	G	G	N	G	A	C	N	G	C	C	A	C	C	T	A	G	A	T	X	G	1	2	P	8	2	1
SEN	MAD	2020	119	SEN_MAD_2020_119	MAD-119	NACTCGNGTTXGCAACCTNGATXG	N	A	C	T	C	G	N	G	T	T	X	G	C	A	A	C	C	T	N	G	A	T	X	G	2	3	P	8	4	2
SEN	MAD	2020	122	SEN_MAD_2020_122	MAD-122	NACTCGNGTTXACAACCACAATTG	N	A	C	T	C	G	N	G	T	T	X	A	C	A	A	C	C	A	C	A	A	T	T	G	1	2	P	8	2	1
SEN	MAD	2020	128	SEN_MAD_2020_128	MAD-128	NACTCGNGTTCACAACCACAATTG	N	A	C	T	C	G	N	G	T	T	C	A	C	A	A	C	C	A	C	A	A	T	T	G	0	2	P	8	2	1
SEN	MAD	2020	143	SEN_MAD_2020_143	MAD-143	CACTCCAAATCGCACCCAAGATTG	C	A	C	T	C	C	A	A	A	T	C	G	C	A	C	C	C	A	A	G	A	T	T	G	0	0	M	8	0	1
SEN	MAD	2020	147	SEN_MAD_2020_147	MAD-147	NACTGCXXATTACCCCCAAAACTG	N	A	C	T	G	C	X	X	A	T	T	A	C	C	C	C	C	A	A	A	A	C	T	G	2	1	M	8	1	1
SEN	MAD	2020	148	SEN_MAD_2020_148	MAD-148	CACTCGNGTTTATCACTACGATTG	C	A	C	T	C	G	N	G	T	T	T	A	T	C	A	C	T	A	C	G	A	T	T	G	0	1	M	8	2	1
SEN	MAD	2020	152	SEN_MAD_2020_152	MAD-152	NACTCXNGTTCGCAACCACGATTG	N	A	C	T	C	X	N	G	T	T	C	G	C	A	A	C	C	A	C	G	A	T	T	G	1	2	P	8	4	1
SEN	MAD	2020	154	SEN_MAD_2020_154	MAD-154	NACTCGAGTTTATAACTAAGCTTG	N	A	C	T	C	G	A	G	T	T	T	A	T	A	A	C	T	A	A	G	C	T	T	G	0	1	M	8	2	1
SEN	MAD	2020	159	SEN_MAD_2020_159	MAD-159	TACCCCNGTCCACCACTAAGATTG	T	A	C	C	C	C	N	G	T	C	C	A	C	C	A	C	T	A	A	G	A	T	T	G	0	1	M	8	2	1
SEN	MAD	2020	160	SEN_MAD_2020_160	MAD-160	CACTCGAGATCGCACCCTCGATTG	C	A	C	T	C	G	A	G	A	T	C	G	C	A	C	C	C	T	C	G	A	T	T	G	0	0	M	8	0	1
SEN	MAD	2020	166	SEN_MAD_2020_166	MAD-166	NACCCCNGTCCGTACCCTAGACTG	N	A	C	C	C	C	N	G	T	C	C	G	T	A	C	C	C	T	A	G	A	C	T	G	0	2	P	8	4	1
SEN	MAD	2020	167	SEN_MAD_2020_167	MAD-167	NACCCCNGATTGTACATTCGACTG	N	A	C	C	C	C	N	G	A	T	T	G	T	A	C	A	T	T	C	G	A	C	T	G	0	2	P	8	4	1
SEN	MAD	2020	171	SEN_MAD_2020_171	MAD-171	NACCCCXXTTTGCCACCTCGATTG	N	A	C	C	C	C	X	X	T	T	T	G	C	C	A	C	C	T	C	G	A	T	T	G	2	1	M	8	2	1
SEN	MAD	2020	172	SEN_MAD_2020_172	MAD-172	NACTCGNGTTCACAACCACAATTG	N	A	C	T	C	G	N	G	T	T	C	A	C	A	A	C	C	A	C	A	A	T	T	G	0	2	P	8	4	1
SEN	MAD	2020	174	SEN_MAD_2020_174	MAD-174	TACTGCAGATTACCACCAAGCCTG	T	A	C	T	G	C	A	G	A	T	T	A	C	C	A	C	C	A	A	G	C	C	T	G	0	0	M	8	0	1
SEN	MAD	2020	176	SEN_MAD_2020_176	MAD-176	CACTCCAGATXGTACCTTAGATTG	C	A	C	T	C	C	A	G	A	T	X	G	T	A	C	C	T	T	A	G	A	T	T	G	1	0	M	8	0	1
SEN	MAD	2020	177	SEN_MAD_2020_177	MAD-177	CACTCCAGATTGTACCTTAGATTG	C	A	C	T	C	C	A	G	A	T	T	G	T	A	C	C	T	T	A	G	A	T	T	G	0	0	M	8	0	1
SEN	MAD	2020	180	SEN_MAD_2020_180	MAD-180	NACTCCAGACTACACCTACGACTG	N	A	C	T	C	C	A	G	A	C	T	A	C	A	C	C	T	A	C	G	A	C	T	G	0	1	M	8	2	1
SEN	MAD	2020	182	SEN_MAD_2020_182	MAD-182	TACTCCAGTTTACAAATTCAATTG	T	A	C	T	C	C	A	G	T	T	T	A	C	A	A	A	T	T	C	A	A	T	T	G	0	0	M	8	0	1
SEN	MAD	2020	185	SEN_MAD_2020_185	MAD-185	NACTCCAGATTGTACATACGATTG	N	A	C	T	C	C	A	G	A	T	T	G	T	A	C	A	T	A	C	G	A	T	T	G	0	1	M	8	2	1
SEN	MAD	2020	186	SEN_MAD_2020_186	MAD-186	CACTCCXXATXACAACCTAGATTG	C	A	C	T	C	C	X	X	A	T	X	A	C	A	A	C	C	T	A	G	A	T	T	G	3	0	M	8	0	1
SEN	MAD	2020	187	SEN_MAD_2020_187	MAD-187	NACTCCNGTTTATAAACACGCTTG	N	A	C	T	C	C	N	G	T	T	T	A	T	A	A	A	C	A	C	G	C	T	T	G	0	2	P	8	4	1
SEN	MAD	2020	190	SEN_MAD_2020_190	MAD-190	TACTCCAGTTTACAAATTCAATTG	T	A	C	T	C	C	A	G	T	T	T	A	C	A	A	A	T	T	C	A	A	T	T	G	0	0	M	8	0	1
SEN	MAD	2020	191	SEN_MAD_2020_191	MAD-191	TACTCCNGTTXACACCTACAACTG	T	A	C	T	C	C	N	G	T	T	X	A	C	A	C	C	T	A	C	A	A	C	T	G	1	1	M	8	2	1
SEN	MAD	2020	195	SEN_MAD_2020_195	MAD-195	TACTGGAGTCTACCCCCTCGCTTG	T	A	C	T	G	G	A	G	T	C	T	A	C	C	C	C	C	T	C	G	C	T	T	G	0	0	M	8	0	1
SEN	MAD	2020	204	SEN_MAD_2020_204	MAD-204	NACTCGNATTTACAACCACAATTG	N	A	C	T	C	G	N	A	T	T	T	A	C	A	A	C	C	A	C	A	A	T	T	G	0	2	P	8	2	1
SEN	MAD	2020	206	SEN_MAD_2020_206	MAD-206	NACTCGXXTTCACAACCACAATTG	N	A	C	T	C	G	X	X	T	T	C	A	C	A	A	C	C	A	C	A	A	T	T	G	2	1	M	8	2	1
SEN	MAD	2020	207	SEN_MAD_2020_207	MAD-207	TACTCGNGTTXACAACCACAATTG	T	A	C	T	C	G	N	G	T	T	X	A	C	A	A	C	C	A	C	A	A	T	T	G	1	1	M	8	2	1
SEN	MAD	2020	224	SEN_MAD_2020_224	MAD-224	NACTCGAGTTTATAACCACGATTG	N	A	C	T	C	G	A	G	T	T	T	A	T	A	A	C	C	A	C	G	A	T	T	G	0	1	M	8	2	1
SEN	MAD	2020	234	SEN_MAD_2020_234	MAD-234	NACTCGAGACCGCACCCTAAACTG	N	A	C	T	C	G	A	G	A	C	C	G	C	A	C	C	C	T	A	A	A	C	T	G	0	1	M	8	1	1
SEN	MAD	2020	255	SEN_MAD_2020_255	MAD-255	CACNCNAGNTNGCNACCTCGATTG	C	A	C	N	C	N	A	G	N	T	N	G	C	N	A	C	C	T	C	G	A	T	T	G	0	5	P	8	5	2
SEN	MAD	2020	256	SEN_MAD_2020_256	MAD-256	NACTCCAGTCXACCACTACGCTTG	N	A	C	T	C	C	A	G	T	C	X	A	C	C	A	C	T	A	C	G	C	T	T	G	1	1	M	8	2	1
SEN	MAD	2020	260	SEN_MAD_2020_260	MAD-260	NACTCNNNNNXNCNACNNNNATTG	N	A	C	T	C	N	N	N	N	N	X	N	C	N	A	C	N	N	N	N	A	T	T	G	1	12	P	8	13	4
SEN	MAD	2020	263	SEN_MAD_2020_263	MAD-263	NACTCGXXTTCACAACCACAATTG	N	A	C	T	C	G	X	X	T	T	C	A	C	A	A	C	C	A	C	A	A	T	T	G	2	1	M	8	2	1
SEN	MAD	2020	275	SEN_MAD_2020_275	MAD-275	CACTCCAAATCGCACCTAAAACTG	C	A	C	T	C	C	A	A	A	T	C	G	C	A	C	C	T	A	A	A	A	C	T	G	0	0	M	8	0	1
SEN	MAD	2020	282	SEN_MAD_2020_282	MAD-282	NACTCCNGATXGCCCACTCAATTG	N	A	C	T	C	C	N	G	A	T	X	G	C	C	C	A	C	T	C	A	A	T	T	G	1	2	P	8	4	1
SEN	MAD	2020	284	SEN_MAD_2020_284	MAD-284	NACTCCAGTCCACCACTACGCTTG	N	A	C	T	C	C	A	G	T	C	C	A	C	C	A	C	T	A	C	G	C	T	T	G	0	1	M	8	2	1
SEN	MAD	2020	286	SEN_MAD_2020_286	MAD-286	TACTCCAGTCXGTCAACTCGATTG	T	A	C	T	C	C	A	G	T	C	X	G	T	C	A	A	C	T	C	G	A	T	T	G	1	0	M	8	0	1
SEN	MAD	2020	309	SEN_MAD_2020_309	MAD-309	CACTCGAGATCGCACCCTCGATXG	C	A	C	T	C	G	A	G	A	T	C	G	C	A	C	C	C	T	C	G	A	T	X	G	1	0	M	8	0	1

## Sheet: NDO_PP_PS
cc	ISO3	Year	Number_Text	Sample_Name	Raw_Name	Barcode_String	A1	B1	A2	B2	A3	B3	A4	B4	A5	B5	A6	B6	A7	B7	A8	B8	A9	B9	A10	B10	A11	B11	A12	B12	X	N	M/P	Delta_CT_Threshold	Adjusted_Het	mccoil_median
SEN	NDO:PP:PS	2020	009	SEN_NDO:PP:PS_2020_009	NDO9	CACTCCNGANCACANNCAAGATTG	C	A	C	T	C	C	N	G	A	N	C	A	C	A	N	N	C	A	A	G	A	T	T	G	0	4	P	5.3	5	2
SEN	NDO:PP:PS	2020	010	SEN_NDO:PP:PS_2020_010	NDO10	TANCCCAGANCNCNNNCAAGNNTG	T	A	N	C	C	C	A	G	A	N	C	N	C	N	N	N	C	A	A	G	N	N	T	G	0	8	P	5.3	8	2
SEN	NDO:PP:PS	2020	012	SEN_NDO:PP:PS_2020_012	NDO12	CATTGCGGTCTACAACCACGCCTG	C	A	T	T	G	C	G	G	T	C	T	A	C	A	A	C	C	A	C	G	C	C	T	G	0	0	M	5.3	6	1
SEN	NDO:PP:PS	2020	013	SEN_NDO:PP:PS_2020_013	NDO13	TATCGCAGTCCNCANCCAXGXTXN	T	A	T	C	G	C	A	G	T	C	C	N	C	A	N	C	C	A	X	G	X	T	X	N	3	3	P	5.3	3	1
SEN	NDO:PP:PS	2020	015	SEN_NDO:PP:PS_2020_015	NDO15	CACTCCGGACCACAACTAAGACTG	C	A	C	T	C	C	G	G	A	C	C	A	C	A	A	C	T	A	A	G	A	C	T	G	0	0	M	5.3	1	1
SEN	NDO:PP:PS	2020	020	SEN_NDO:PP:PS_2020_020	NDO20	CACTCGAAACNXTAACCTAGATTG	C	A	C	T	C	G	A	A	A	C	N	X	T	A	A	C	C	T	A	G	A	T	T	G	1	1	M	5.3	1	1
SEN	NDO:PP:PS	2020	024	SEN_NDO:PP:PS_2020_024	NDO24	CACCCGGGATTGTCACTAAGCTTG	C	A	C	C	C	G	G	G	A	T	T	G	T	C	A	C	T	A	A	G	C	T	T	G	0	0	M	5.3	8	1
SEN	NDO:PP:PS	2020	026	SEN_NDO:PP:PS_2020_026	NDO26	TACTGCAGTTTGCACCCTAGCCTG	T	A	C	T	G	C	A	G	T	T	T	G	C	A	C	C	C	T	A	G	C	C	T	G	0	0	M	5.3	4	1
SEN	NDO:PP:PS	2020	028	SEN_NDO:PP:PS_2020_028	NDO28	TACTGCNNATCNCACCCAANACTG	T	A	C	T	G	C	N	N	A	T	C	N	C	A	C	C	C	A	A	N	A	C	T	G	0	4	P	5.3	9	2
SEN	NDO:PP:PS	2020	030	SEN_NDO:PP:PS_2020_030	NDO30	CACCCGGGATTGTCACTAAGCTTG	C	A	C	C	C	G	G	G	A	T	T	G	T	C	A	C	T	A	A	G	C	T	T	G	0	0	M	5.3	8	1
SEN	NDO:PP:PS	2020	031	SEN_NDO:PP:PS_2020_031	NDO31	TACTNCAGANXGCACCCAANACTG	T	A	C	T	N	C	A	G	A	N	X	G	C	A	C	C	C	A	A	N	A	C	T	G	1	3	P	5.3	6	2
SEN	NDO:PP:PS	2020	035	SEN_NDO:PP:PS_2020_035	NDO35	TACTCCGGTTTATCAANACGCTTG	T	A	C	T	C	C	G	G	T	T	T	A	T	C	A	A	N	A	C	G	C	T	T	G	0	1	M	5.3	5	1
SEN	NDO:PP:PS	2020	039	SEN_NDO:PP:PS_2020_039	NDO39	TACTGGAGATTGTACCTAAGATTG	T	A	C	T	G	G	A	G	A	T	T	G	T	A	C	C	T	A	A	G	A	T	T	G	0	0	M	5.3	4	1
SEN	NDO:PP:PS	2020	042	SEN_NDO:PP:PS_2020_042	NDO42	TACTCCGGTCTACACATAAGATTG	T	A	C	T	C	C	G	G	T	C	T	A	C	A	C	A	T	A	A	G	A	T	T	G	0	0	M	5.3	4	1
SEN	NDO:PP:PS	2020	047	SEN_NDO:PP:PS_2020_047	NDO47	TACCCGAGNTTNNACCTAAGNCTG	T	A	C	C	C	G	A	G	N	T	T	N	N	A	C	C	T	A	A	G	N	C	T	G	0	4	P	5.3	7	2
SEN	NDO:PP:PS	2020	049	SEN_NDO:PP:PS_2020_049	NDO49	CACTCCAGTCTACCCACTAGACTG	C	A	C	T	C	C	A	G	T	C	T	A	C	C	C	A	C	T	A	G	A	C	T	G	0	0	M	5.3	0	1
SEN	NDO:PP:PS	2020	052	SEN_NDO:PP:PS_2020_052	NDO52	TACTGGAGACNGTCCCCTAAATTG	T	A	C	T	G	G	A	G	A	C	N	G	T	C	C	C	C	T	A	A	A	T	T	G	0	1	M	5.3	2	1
SEN	NDO:PP:PS	2020	053	SEN_NDO:PP:PS_2020_053	NDO53	TACCCGAGNTTNNACCTANGNCTG	T	A	C	C	C	G	A	G	N	T	T	N	N	A	C	C	T	A	N	G	N	C	T	G	0	5	P	5.3	7	2
SEN	NDO:PP:PS	2020	055	SEN_NDO:PP:PS_2020_055	NDO55	TACCCGAGTCCGCACATAAAATTG	T	A	C	C	C	G	A	G	T	C	C	G	C	A	C	A	T	A	A	A	A	T	T	G	0	0	M	5.3	0	1
SEN	NDO:PP:PS	2020	057	SEN_NDO:PP:PS_2020_057	NDO57	TACTGCGATCTACCCCCACXATTG	T	A	C	T	G	C	G	A	T	C	T	A	C	C	C	C	C	A	C	X	A	T	T	G	1	0	M	5.3	6	1
SEN	NDO:PP:PS	2020	060	SEN_NDO:PP:PS_2020_060	NDO60	TANTGGAGATCGCACANAAGATXG	T	A	N	T	G	G	A	G	A	T	C	G	C	A	C	A	N	A	A	G	A	T	X	G	1	2	P	5.3	7	1
SEN	NDO:PP:PS	2020	061	SEN_NDO:PP:PS_2020_061	NDO61	CACTGCGGNCTACANCTNAGNNTG	C	A	C	T	G	C	G	G	N	C	T	A	C	A	N	C	T	N	A	G	N	N	T	G	0	5	P	5.3	7	2
SEN	NDO:PP:PS	2020	064	SEN_NDO:PP:PS_2020_064	NDO64	CATTCGNAATCGCCCCCTCGATTG	C	A	T	T	C	G	N	A	A	T	C	G	C	C	C	C	C	T	C	G	A	T	T	G	0	1	M	5.3	8	1
SEN	NDO:PP:PS	2020	065	SEN_NDO:PP:PS_2020_065	NDO65	TATCCGNATTXACCCACTAACTTG	T	A	T	C	C	G	N	A	T	T	X	A	C	C	C	A	C	T	A	A	C	T	T	G	1	1	M	5.3	2	1
SEN	NDO:PP:PS	2020	066	SEN_NDO:PP:PS_2020_066	NDO66	CACCCCNGTNTNCACATAAGANXG	C	A	C	C	C	C	N	G	T	N	T	N	C	A	C	A	T	A	A	G	A	N	X	G	1	4	P	5.3	7	2
SEN	NDO:PP:PS	2020	067	SEN_NDO:PP:PS_2020_067	NDO67	CACTGCNGACTGTACCTTAGCCTG	C	A	C	T	G	C	N	G	A	C	T	G	T	A	C	C	T	T	A	G	C	C	T	G	0	1	M	5.3	6	1
SEN	NDO:PP:PS	2020	070	SEN_NDO:PP:PS_2020_070	NDO70	CACTGCNGACTNTACCTTAGCCTG	C	A	C	T	G	C	N	G	A	C	T	N	T	A	C	C	T	T	A	G	C	C	T	G	0	2	P	5.3	13	1
SEN	NDO:PP:PS	2020	072	SEN_NDO:PP:PS_2020_072	NDO72	TATTCCAGANCGTAAACAAGACXG	T	A	T	T	C	C	A	G	A	N	C	G	T	A	A	A	C	A	A	G	A	C	X	G	1	1	M	5.3	6	1
SEN	NDO:PP:PS	2020	081	SEN_NDO:PP:PS_2020_081	NDO81	CACTGCGGACTACACCTAAGCCTG	C	A	C	T	G	C	G	G	A	C	T	A	C	A	C	C	T	A	A	G	C	C	T	G	0	0	M	5.3	2	1
SEN	NDO:PP:PS	2020	083	SEN_NDO:PP:PS_2020_083	NDO83	TATTCGGGATNGCACCTTCGATTG	T	A	T	T	C	G	G	G	A	T	N	G	C	A	C	C	T	T	C	G	A	T	T	G	0	1	M	5.3	6	1
SEN	NDO:PP:PS	2020	084	SEN_NDO:PP:PS_2020_084	NDO84	NANTNNNNNNNANNNCNNANNTXG	N	A	N	T	N	N	N	N	N	N	N	A	N	N	N	C	N	N	A	N	N	T	X	G	1	16	P	5.3	18	5
SEN	NDO:PP:PS	2020	091	SEN_NDO:PP:PS_2020_091	P91	CACNCGNGATNGTCACTAAGCNTG	C	A	C	N	C	G	N	G	A	T	N	G	T	C	A	C	T	A	A	G	C	N	T	G	0	4	P	5.3	5	2
SEN	NDO:PP:PS	2020	094	SEN_NDO:PP:PS_2020_094	P94	TACCCCAGTCTACAACCAAGACTG	T	A	C	C	C	C	A	G	T	C	T	A	C	A	A	C	C	A	A	G	A	C	T	G	0	0	M	5.3	4	1
SEN	NDO:PP:PS	2020	095	SEN_NDO:PP:PS_2020_095	P95	TATTCGNGATNGCACCTTCGATTG	T	A	T	T	C	G	N	G	A	T	N	G	C	A	C	C	T	T	C	G	A	T	T	G	0	2	P	5.3	6	1
SEN	NDO:PP:PS	2020	097	SEN_NDO:PP:PS_2020_097	P97	TACTGCAGATTATCCCCTAAATTG	T	A	C	T	G	C	A	G	A	T	T	A	T	C	C	C	C	T	A	A	A	T	T	G	0	0	M	5.3	4	1
SEN	NDO:PP:PS	2020	098	SEN_NDO:PP:PS_2020_098	P98	CACNCGGGATNGTCACTAAGCTTG	C	A	C	N	C	G	G	G	A	T	N	G	T	C	A	C	T	A	A	G	C	T	T	G	0	2	P	5.3	4	1
SEN	NDO:PP:PS	2020	099	SEN_NDO:PP:PS_2020_099	P99	TATTGGAATCCGCCACCTCAATTG	T	A	T	T	G	G	A	A	T	C	C	G	C	C	A	C	C	T	C	A	A	T	T	G	0	0	M	5.3	4	1
SEN	NDO:PP:PS	2020	100	SEN_NDO:PP:PS_2020_100	P100	TACTCCAGTCCACCACNTAGANTG	T	A	C	T	C	C	A	G	T	C	C	A	C	C	A	C	N	T	A	G	A	N	T	G	0	2	P	5.3	2	1
SEN	NDO:PP:PS	2020	101	SEN_NDO:PP:PS_2020_101	P101	TACTCCAGNCCANCACNTAGNNTG	T	A	C	T	C	C	A	G	N	C	C	A	N	C	A	C	N	T	A	G	N	N	T	G	0	5	P	5.3	5	2
SEN	NDO:PP:PS	2020	109	SEN_NDO:PP:PS_2020_109	P109	CACTNNNGNTTNNNNNNANGATTG	C	A	C	T	N	N	N	G	N	T	T	N	N	N	N	N	N	A	N	G	A	T	T	G	0	11	P	5.3	14	3
SEN	NDO:PP:PS	2020	115	SEN_NDO:PP:PS_2020_115	P115	TACTCCAGATXGCCACTAAGATTG	T	A	C	T	C	C	A	G	A	T	X	G	C	C	A	C	T	A	A	G	A	T	T	G	1	0	M	5.3	4	1
SEN	NDO:PP:PS	2020	120	SEN_NDO:PP:PS_2020_120	P120	NACTCCGGTTTATACNTTAGCCTG	N	A	C	T	C	C	G	G	T	T	T	A	T	A	C	N	T	T	A	G	C	C	T	G	0	2	P	5.3	5	1
SEN	NDO:PP:PS	2020	121	SEN_NDO:PP:PS_2020_121	P121	TATTCCGATTTACAACCTAGATTG	T	A	T	T	C	C	G	A	T	T	T	A	C	A	A	C	C	T	A	G	A	T	T	G	0	0	M	5.3	4	1
SEN	NDO:PP:PS	2020	122	SEN_NDO:PP:PS_2020_122	P122	TATCCCAGTTTGCACATTAGACTG	T	A	T	C	C	C	A	G	T	T	T	G	C	A	C	A	T	T	A	G	A	C	T	G	0	0	M	5.3	6	1
SEN	NDO:PP:PS	2020	123	SEN_NDO:PP:PS_2020_123	P123	TAXTCCAGATTATCCACAAGATXG	T	A	X	T	C	C	A	G	A	T	T	A	T	C	C	A	C	A	A	G	A	T	X	G	2	0	M	5.3	0	1
SEN	NDO:PP:PS	2020	124	SEN_NDO:PP:PS_2020_124	P124	TACTCCAGATCACACCCTAGCCTG	T	A	C	T	C	C	A	G	A	T	C	A	C	A	C	C	C	T	A	G	C	C	T	G	0	0	M	5.3	2	1
SEN	NDO:PP:PS	2020	125	SEN_NDO:PP:PS_2020_125	P125	CACTCGAGACNGCNACCNAGATXG	C	A	C	T	C	G	A	G	A	C	N	G	C	N	A	C	C	N	A	G	A	T	X	G	1	3	P	5.3	3	1
SEN	NDO:PP:PS	2020	126	SEN_NDO:PP:PS_2020_126	P126	NACTNNNNNNNNNNCNCTAGNNTG	N	A	C	T	N	N	N	N	N	N	N	N	N	N	C	N	C	T	A	G	N	N	T	G	0	14	P	5.3	17	4
SEN	NDO:PP:PS	2020	128	SEN_NDO:PP:PS_2020_128	P128	TGCTCCAGATCGCAACCTCACCTG	T	G	C	T	C	C	A	G	A	T	C	G	C	A	A	C	C	T	C	A	C	C	T	G	0	0	M	5.3	6	1
SEN	NDO:PP:PS	2020	129	SEN_NDO:PP:PS_2020_129	P129	CACTCGAGACCGCAACCTAGATTG	C	A	C	T	C	G	A	G	A	C	C	G	C	A	A	C	C	T	A	G	A	T	T	G	0	0	M	5.3	2	1
SEN	NDO:PP:PS	2020	130	SEN_NDO:PP:PS_2020_130	P130	TANTCNNGNCTGCCCCNTANNCTG	T	A	N	T	C	N	N	G	N	C	T	G	C	C	C	C	N	T	A	N	N	C	T	G	0	7	P	5.3	9	2
SEN	NDO:PP:PS	2020	131	SEN_NDO:PP:PS_2020_131	P131	TATTCGAGATCGCCCCCACGCTTG	T	A	T	T	C	G	A	G	A	T	C	G	C	C	C	C	C	A	C	G	C	T	T	G	0	0	M	5.3	6	1
SEN	NDO:PP:PS	2020	132	SEN_NDO:PP:PS_2020_132	P132	TATTCGAGATCGCCCCCACGCTTG	T	A	T	T	C	G	A	G	A	T	C	G	C	C	C	C	C	A	C	G	C	T	T	G	0	0	M	5.3	6	1
SEN	NDO:PP:PS	2020	133	SEN_NDO:PP:PS_2020_133	P133	TATTGCGGTTTACAACCAAGATTG	T	A	T	T	G	C	G	G	T	T	T	A	C	A	A	C	C	A	A	G	A	T	T	G	0	0	M	5.3	4	1
SEN	NDO:PP:PS	2020	135	SEN_NDO:PP:PS_2020_135	P135	TATTGCAGACXGCAACCACGANXG	T	A	T	T	G	C	A	G	A	C	X	G	C	A	A	C	C	A	C	G	A	N	X	G	2	1	M	5.3	3	1
SEN	NDO:PP:PS	2020	137	SEN_NDO:PP:PS_2020_137	P137	CATTNNAGNNCACANANACGNTTG	C	A	T	T	N	N	A	G	N	N	C	A	C	A	N	A	N	A	C	G	N	T	T	G	0	7	P	5.3	9	2
SEN	NDO:PP:PS	2020	138	SEN_NDO:PP:PS_2020_138	P138	TACTCCNGANXGCCNANNAGCNTG	T	A	C	T	C	C	N	G	A	N	X	G	C	C	N	A	N	N	A	G	C	N	T	G	1	6	P	5.3	7	2
SEN	NDO:PP:PS	2020	141	SEN_NDO:PP:PS_2020_141	P141	NANTCCANACCACACNCAANCTTG	N	A	N	T	C	C	A	N	A	C	C	A	C	A	C	N	C	A	A	N	C	T	T	G	0	5	P	5.3	5	2
SEN	NDO:PP:PS	2020	142	SEN_NDO:PP:PS_2020_142	P142	TACTCGNGTCTACACCTTAGATTG	T	A	C	T	C	G	N	G	T	C	T	A	C	A	C	C	T	T	A	G	A	T	T	G	0	1	M	5.3	2	1
SEN	NDO:PP:PS	2020	144	SEN_NDO:PP:PS_2020_144	P144	CACTCCAGTNTGNACANAAAACTG	C	A	C	T	C	C	A	G	T	N	T	G	N	A	C	A	N	A	A	A	A	C	T	G	0	3	P	5.3	6	1
SEN	NDO:PP:PS	2020	145	SEN_NDO:PP:PS_2020_145	P145	TACTCGNGTCTACACCTTAGATTG	T	A	C	T	C	G	N	G	T	C	T	A	C	A	C	C	T	T	A	G	A	T	T	G	0	1	M	5.3	2	1
SEN	NDO:PP:PS	2020	146	SEN_NDO:PP:PS_2020_146	P146	TACTCGGGTCCACCCCCTAACTTG	T	A	C	T	C	G	G	G	T	C	C	A	C	C	C	C	C	T	A	A	C	T	T	G	0	0	M	5.3	1	1
SEN	NDO:PP:PS	2020	147	SEN_NDO:PP:PS_2020_147	P147	TACTCGGGTTNATAACTACGCCTG	T	A	C	T	C	G	G	G	T	T	N	A	T	A	A	C	T	A	C	G	C	C	T	G	0	1	M	5.3	8	1
SEN	NDO:PP:PS	2020	148	SEN_NDO:PP:PS_2020_148	P-148	TACTCCAGTCCGCACATAAGATTG	T	A	C	T	C	C	A	G	T	C	C	G	C	A	C	A	T	A	A	G	A	T	T	G	0	0	M	5.3	4	1
SEN	NDO:PP:PS	2020	151	SEN_NDO:PP:PS_2020_151	P-151	TACTGGNGACTXCCAACTAGCCTG	T	A	C	T	G	G	N	G	A	C	T	X	C	C	A	A	C	T	A	G	C	C	T	G	1	1	M	5.3	2	1
SEN	NDO:PP:PS	2020	152	SEN_NDO:PP:PS_2020_152	P-152	TACTCCAGNCTGCCCCTTANNCTG	T	A	C	T	C	C	A	G	N	C	T	G	C	C	C	C	T	T	A	N	N	C	T	G	0	3	P	5.3	5	1
SEN	NDO:PP:PS	2020	153	SEN_NDO:PP:PS_2020_153	P-153	TACTCNAGNCTGCCCCTTANNCTG	T	A	C	T	C	N	A	G	N	C	T	G	C	C	C	C	T	T	A	N	N	C	T	G	0	4	P	5.3	7	2
SEN	NDO:PP:PS	2020	154	SEN_NDO:PP:PS_2020_154	P-154	TATTCGGGACTGCCCCCTAGACTG	T	A	T	T	C	G	G	G	A	C	T	G	C	C	C	C	C	T	A	G	A	C	T	G	0	0	M	5.3	6	1
SEN	NDO:PP:PS	2020	156	SEN_NDO:PP:PS_2020_156	P-156	TACCCCAGTCTXCCCACACGATTG	T	A	C	C	C	C	A	G	T	C	T	X	C	C	C	A	C	A	C	G	A	T	T	G	1	0	M	5.3	4	1
SEN	NDO:PP:PS	2020	160	SEN_NDO:PP:PS_2020_160	P-160	CACTNCNNNNNNCNCCTNNGNNXG	C	A	C	T	N	C	N	N	N	N	N	N	C	N	C	C	T	N	N	G	N	N	X	G	1	12	P	5.3	14	3
SEN	NDO:PP:PS	2020	161	SEN_NDO:PP:PS_2020_161	P-161	TACCCCAGTTCGCCAATAAGCTTG	T	A	C	C	C	C	A	G	T	T	C	G	C	C	A	A	T	A	A	G	C	T	T	G	0	0	M	5.3	2	1
SEN	NDO:PP:PS	2020	162	SEN_NDO:PP:PS_2020_162	P-162	TACTCGNGACCGCACATTAGATTG	T	A	C	T	C	G	N	G	A	C	C	G	C	A	C	A	T	T	A	G	A	T	T	G	0	1	M	5.3	2	1
SEN	NDO:PP:PS	2020	163	SEN_NDO:PP:PS_2020_163	P-163	TACCCCAATCXACACCCACGAXTG	T	A	C	C	C	C	A	A	T	C	X	A	C	A	C	C	C	A	C	G	A	X	T	G	2	0	M	5.3	2	1
SEN	NDO:PP:PS	2020	165	SEN_NDO:PP:PS_2020_165	P-165	TACTGCAGATTGCACACAAGACTG	T	A	C	T	G	C	A	G	A	T	T	G	C	A	C	A	C	A	A	G	A	C	T	G	0	0	M	5.3	6	1
SEN	NDO:PP:PS	2020	166	SEN_NDO:PP:PS_2020_166	P-166	CACTCCNGATCACAACCAAGATTG	C	A	C	T	C	C	N	G	A	T	C	A	C	A	A	C	C	A	A	G	A	T	T	G	0	1	M	5.3	4	1
SEN	NDO:PP:PS	2020	167	SEN_NDO:PP:PS_2020_167	P-167	TACCCGAATCTGCAAACTAGCTXG	T	A	C	C	C	G	A	A	T	C	T	G	C	A	A	A	C	T	A	G	C	T	X	G	1	0	M	5.3	4	1
SEN	NDO:PP:PS	2020	168	SEN_NDO:PP:PS_2020_168	P-168	TATTGCAGATTGCACATAAGACXG	T	A	T	T	G	C	A	G	A	T	T	G	C	A	C	A	T	A	A	G	A	C	X	G	1	0	M	5.3	6	1
SEN	NDO:PP:PS	2020	169	SEN_NDO:PP:PS_2020_169	P-169	TACTCGAGACTATACCCAAACTTG	T	A	C	T	C	G	A	G	A	C	T	A	T	A	C	C	C	A	A	A	C	T	T	G	0	0	M	5.3	2	1
SEN	NDO:PP:PS	2020	171	SEN_NDO:PP:PS_2020_171	P-171	TACTGCGGNCNATACCTTAGATTG	T	A	C	T	G	C	G	G	N	C	N	A	T	A	C	C	T	T	A	G	A	T	T	G	0	2	P	5.3	4	1
SEN	NDO:PP:PS	2020	172	SEN_NDO:PP:PS_2020_172	P-172	CACTCGNGTTTATACCCAAGCTXG	C	A	C	T	C	G	N	G	T	T	T	A	T	A	C	C	C	A	A	G	C	T	X	G	1	1	M	5.3	4	1
SEN	NDO:PP:PS	2020	176	SEN_NDO:PP:PS_2020_176	P-176	TACTCCAGTCTGCCCCTTAGACTG	T	A	C	T	C	C	A	G	T	C	T	G	C	C	C	C	T	T	A	G	A	C	T	G	0	0	M	5.3	4	1
SEN	NDO:PP:PS	2020	177	SEN_NDO:PP:PS_2020_177	P-177	TATTCGNGACTGTACCTTCGCCTG	T	A	T	T	C	G	N	G	A	C	T	G	T	A	C	C	T	T	C	G	C	C	T	G	0	1	M	5.3	6	1
SEN	NDO:PP:PS	2020	181	SEN_NDO:PP:PS_2020_181	P-181	CACTCCGGTCTXCCCCCTCGATTG	C	A	C	T	C	C	G	G	T	C	T	X	C	C	C	C	C	T	C	G	A	T	T	G	1	0	M	5.3	6	1
SEN	NDO:PP:PS	2020	182	SEN_NDO:PP:PS_2020_182	P-182	CACTGGAGTCXACACCTTCGCCTG	C	A	C	T	G	G	A	G	T	C	X	A	C	A	C	C	T	T	C	G	C	C	T	G	1	0	M	5.3	0	1
SEN	NDO:PP:PS	2020	184	SEN_NDO:PP:PS_2020_184	P-184	CACTGGAGTCNACACCTTCGCCTG	C	A	C	T	G	G	A	G	T	C	N	A	C	A	C	C	T	T	C	G	C	C	T	G	0	1	M	5.3	1	1
SEN	NDO:PP:PS	2020	186	SEN_NDO:PP:PS_2020_186	P-186	CACTGGAGTCTACACCTTCGCCTG	C	A	C	T	G	G	A	G	T	C	T	A	C	A	C	C	T	T	C	G	C	C	T	G	0	0	M	5.3	2	1
SEN	NDO:PP:PS	2020	187	SEN_NDO:PP:PS_2020_187	P-187	TACTCCNGTTTGCAACCACGCNXG	T	A	C	T	C	C	N	G	T	T	T	G	C	A	A	C	C	A	C	G	C	N	X	G	1	2	P	5.3	6	1
SEN	NDO:PP:PS	2020	191	SEN_NDO:PP:PS_2020_191	P-191	CACTCNGGATTNTNAATANGATTG	C	A	C	T	C	N	G	G	A	T	T	N	T	N	A	A	T	A	N	G	A	T	T	G	0	4	P	5.3	7	2
SEN	NDO:PP:PS	2020	193	SEN_NDO:PP:PS_2020_193	P-193	TACTGCNGTTCACACCTAAGCTXG	T	A	C	T	G	C	N	G	T	T	C	A	C	A	C	C	T	A	A	G	C	T	X	G	1	1	M	5.3	4	1
SEN	NDO:PP:PS	2020	194	SEN_NDO:PP:PS_2020_194	P-194	TXCTCCAGTTTXCCCCCACGATXG	T	X	C	T	C	C	A	G	T	T	T	X	C	C	C	C	C	A	C	G	A	T	X	G	3	0	M	1	0	1
SEN	NDO:PP:PS	2020	195	SEN_NDO:PP:PS_2020_195	P-195	TACTCGAAACXACACACACGATTG	T	A	C	T	C	G	A	A	A	C	X	A	C	A	C	A	C	A	C	G	A	T	T	G	1	0	M	5.3	0	1
SEN	NDO:PP:PS	2020	198	SEN_NDO:PP:PS_2020_198	P-198	TACTCNNGNNTNNAACCAAGCTTG	T	A	C	T	C	N	N	G	N	N	T	N	N	A	A	C	C	A	A	G	C	T	T	G	0	6	P	5.3	8	2
SEN	NDO:PP:PS	2020	199	SEN_NDO:PP:PS_2020_199	P-199	TXCTCCAGTTTXCCCCCACGXTXT	T	X	C	T	C	C	A	G	T	T	T	X	C	C	C	C	C	A	C	G	X	T	X	T	4	0	M	1	1	1
SEN	NDO:PP:PS	2020	201	SEN_NDO:PP:PS_2020_201	P-201	TACTCCNGTCNATCAACACGACTG	T	A	C	T	C	C	N	G	T	C	N	A	T	C	A	A	C	A	C	G	A	C	T	G	0	2	P	5.3	4	1
SEN	NDO:PP:PS	2020	202	SEN_NDO:PP:PS_2020_202	P-202	TACTCGAGATCACCCACAAGATNG	T	A	C	T	C	G	A	G	A	T	C	A	C	C	C	A	C	A	A	G	A	T	N	G	0	1	M	5.3	2	1
SEN	NDO:PP:PS	2020	204	SEN_NDO:PP:PS_2020_204	P-204	TXCTGGAGTCCXCXACTAAGCNXG	T	X	C	T	G	G	A	G	T	C	C	X	C	X	A	C	T	A	A	G	C	N	X	G	4	1	M	1	6	1
SEN	NDO:PP:PS	2020	206	SEN_NDO:PP:PS_2020_206	P-206	TNCTCCAGTTTACCCCCACGATTG	T	N	C	T	C	C	A	G	T	T	T	A	C	C	C	C	C	A	C	G	A	T	T	G	0	1	M	5.3	6	1
SEN	NDO:PP:PS	2020	207	SEN_NDO:PP:PS_2020_207	P-207	TACTCCAGTTCGCCCCTACAACTG	T	A	C	T	C	C	A	G	T	T	C	G	C	C	C	C	T	A	C	A	A	C	T	G	0	0	M	5.3	2	1
SEN	NDO:PP:PS	2020	209	SEN_NDO:PP:PS_2020_209	P-209	TACTCGGGTTCGTACATTCAATTG	T	A	C	T	C	G	G	G	T	T	C	G	T	A	C	A	T	T	C	A	A	T	T	G	0	0	M	5.3	8	1
SEN	NDO:PP:PS	2020	210	SEN_NDO:PP:PS_2020_210	P-210	TACTCCNATCCGTCACCAAACTTG	T	A	C	T	C	C	N	A	T	C	C	G	T	C	A	C	C	A	A	A	C	T	T	G	0	1	M	5.3	4	1
SEN	NDO:PP:PS	2020	212	SEN_NDO:PP:PS_2020_212	P-212	TATTCCGGTTTATAACTAAGCCTG	T	A	T	T	C	C	G	G	T	T	T	A	T	A	A	C	T	A	A	G	C	C	T	G	0	0	M	5.3	8	1
SEN	NDO:PP:PS	2020	213	SEN_NDO:PP:PS_2020_213	P-213	TATCCCNGACXATCCCTTCGACTG	T	A	T	C	C	C	N	G	A	C	X	A	T	C	C	C	T	T	C	G	A	C	T	G	1	1	M	5.3	4	1
SEN	NDO:PP:PS	2020	214	SEN_NDO:PP:PS_2020_214	P-214	TACCCCAGATTGCACCTAAGATTG	T	A	C	C	C	C	A	G	A	T	T	G	C	A	C	C	T	A	A	G	A	T	T	G	0	0	M	5.3	6	1
SEN	NDO:PP:PS	2020	215	SEN_NDO:PP:PS_2020_215	P-215	TACTCCAGACNACACCCAAGCCTG	T	A	C	T	C	C	A	G	A	C	N	A	C	A	C	C	C	A	A	G	C	C	T	G	0	1	M	5.3	1	1
SEN	NDO:PP:PS	2020	217	SEN_NDO:PP:PS_2020_217	P-217	TATTCGNGATCGCAACCAAACTTG	T	A	T	T	C	G	N	G	A	T	C	G	C	A	A	C	C	A	A	A	C	T	T	G	0	1	M	5.3	6	1
SEN	NDO:PP:PS	2020	222	SEN_NDO:PP:PS_2020_222	P-222	TACCCCAGTCTGTACCTAAGACTG	T	A	C	C	C	C	A	G	T	C	T	G	T	A	C	C	T	A	A	G	A	C	T	G	0	0	M	5.3	0	1
SEN	NDO:PP:PS	2020	223	SEN_NDO:PP:PS_2020_223	P-223	TATTCGAGACCACACACACGANTG	T	A	T	T	C	G	A	G	A	C	C	A	C	A	C	A	C	A	C	G	A	N	T	G	0	1	M	5.3	2	1
SEN	NDO:PP:PS	2020	224	SEN_NDO:PP:PS_2020_224	P-224	TACTGNGGNCTANNNCNAANNCTG	T	A	C	T	G	N	G	G	N	C	T	A	N	N	N	C	N	A	A	N	N	C	T	G	0	8	P	5.3	11	2
SEN	NDO:PP:PS	2020	226	SEN_NDO:PP:PS_2020_226	P-226	TANTCGAGACTATACCCAAACTTG	T	A	N	T	C	G	A	G	A	C	T	A	T	A	C	C	C	A	A	A	C	T	T	G	0	1	M	5.3	2	1
SEN	NDO:PP:PS	2020	228	SEN_NDO:PP:PS_2020_228	P-228	TATTCCAGTCTACACCTAAGACTG	T	A	T	T	C	C	A	G	T	C	T	A	C	A	C	C	T	A	A	G	A	C	T	G	0	0	M	5.3	2	1
SEN	NDO:PP:PS	2020	230	SEN_NDO:PP:PS_2020_230	P-230	CACTCGAAACTATCCCCAAGATTG	C	A	C	T	C	G	A	A	A	C	T	A	T	C	C	C	C	A	A	G	A	T	T	G	0	0	M	5.3	2	1
SEN	NDO:PP:PS	2020	232	SEN_NDO:PP:PS_2020_232	P-232	CACTCGAAACTATCCCCAAGATTG	C	A	C	T	C	G	A	A	A	C	T	A	T	C	C	C	C	A	A	G	A	T	T	G	0	0	M	5.3	2	1
SEN	NDO:PP:PS	2020	234	SEN_NDO:PP:PS_2020_234	P-234	TACTGCAGATTXTAAACTAGCTTG	T	A	C	T	G	C	A	G	A	T	T	X	T	A	A	A	C	T	A	G	C	T	T	G	1	0	M	5.3	2	1
SEN	NDO:PP:PS	2020	236	SEN_NDO:PP:PS_2020_236	P-236	TACTCGAGACTATACCCAAACTTG	T	A	C	T	C	G	A	G	A	C	T	A	T	A	C	C	C	A	A	A	C	T	T	G	0	0	M	5.3	2	1
SEN	NDO:PP:PS	2020	237	SEN_NDO:PP:PS_2020_237	P-237	TACCGCAATCTACCCACANGCTTG	T	A	C	C	G	C	A	A	T	C	T	A	C	C	C	A	C	A	N	G	C	T	T	G	0	1	M	5.3	7	1
SEN	NDO:PP:PS	2020	238	SEN_NDO:PP:PS_2020_238	P-238	TACTGGAAATTATAAATAAGCTTG	T	A	C	T	G	G	A	A	A	T	T	A	T	A	A	A	T	A	A	G	C	T	T	G	0	0	M	5.3	4	1
SEN	NDO:PP:PS	2020	240	SEN_NDO:PP:PS_2020_240	P-240	TACTCCGGATTGCACCCTAGACTG	T	A	C	T	C	C	G	G	A	T	T	G	C	A	C	C	C	T	A	G	A	C	T	G	0	0	M	5.3	8	1
SEN	NDO:PP:PS	2020	241	SEN_NDO:PP:PS_2020_241	P-241	TATTGNNGATTACAACTAANNTTG	T	A	T	T	G	N	N	G	A	T	T	A	C	A	A	C	T	A	A	N	N	T	T	G	0	4	P	5.3	6	2
SEN	NDO:PP:PS	2020	246	SEN_NDO:PP:PS_2020_246	P-246	CNTTCCAGNNTNCACCCAAGNTTG	C	N	T	T	C	C	A	G	N	N	T	N	C	A	C	C	C	A	A	G	N	T	T	G	0	5	P	5.3	7	2
SEN	NDO:PP:PS	2020	247	SEN_NDO:PP:PS_2020_247	P-247	TATTCCAGTCTACAACCACGACTG	T	A	T	T	C	C	A	G	T	C	T	A	C	A	A	C	C	A	C	G	A	C	T	G	0	0	M	5.3	4	1
SEN	NDO:PP:PS	2020	249	SEN_NDO:PP:PS_2020_249	P-249	CACTGGAGATCGCACCTTCGCCTG	C	A	C	T	G	G	A	G	A	T	C	G	C	A	C	C	T	T	C	G	C	C	T	G	0	0	M	5.3	6	1
SEN	NDO:PP:PS	2020	250	SEN_NDO:PP:PS_2020_250	P-250	TACTCCGATCCGTCACCAAACTTG	T	A	C	T	C	C	G	A	T	C	C	G	T	C	A	C	C	A	A	A	C	T	T	G	0	0	M	5.3	4	1
SEN	NDO:PP:PS	2020	253	SEN_NDO:PP:PS_2020_253	P-253	TACTCCGNNNNNTCANCACNNNTG	T	A	C	T	C	C	G	N	N	N	N	N	T	C	A	N	C	A	C	N	N	N	T	G	0	9	P	5.3	13	2
SEN	NDO:PP:PS	2020	256	SEN_NDO:PP:PS_2020_256	P-256	TATTCCAGTCTACAACCACGACXG	T	A	T	T	C	C	A	G	T	C	T	A	C	A	A	C	C	A	C	G	A	C	X	G	1	0	M	5.3	4	1

## Sheet: SES_PP_PS
cc	ISO3	Year	Number_Text	Sample_Name	Raw_Name	Barcode_String	A1	B1	A2	B2	A3	B3	A4	B4	A5	B5	A6	B6	A7	B7	A8	B8	A9	B9	A10	B10	A11	B11	A12	B12	X	N	M/P	Delta_CT_Threshold	Adjusted_Het	mccoil_median
SEN	SES:PP:PS	2018	001	SEN_SES_2018_001	Dl.001.18	TATTCCAGTTXXTAACCAAGATTG	T	A	T	T	C	C	A	G	T	T	X	X	T	A	A	C	C	A	A	G	A	T	T	G	2	0	M	8	0	1
SEN	SES:PP:PS	2018	002	SEN_SES_2018_002	Dl.002.18	TACTCCNGATCACACCTAAGACTG	T	A	C	T	C	C	N	G	A	T	C	A	C	A	C	C	T	A	A	G	A	C	T	G	0	1	M	8	2	1
SEN	SES:PP:PS	2018	003	SEN_SES_2018_003	Dl.003.18	TACTCCAGATXATCCACACGACTG	T	A	C	T	C	C	A	G	A	T	X	A	T	C	C	A	C	A	C	G	A	C	T	G	1	0	M	8	0	1
SEN	SES:PP:PS	2018	004	SEN_SES_2018_004	Dl.004.18	TACTCCAGACCGTACCTTAGATTG	T	A	C	T	C	C	A	G	A	C	C	G	T	A	C	C	T	T	A	G	A	T	T	G	0	0	M	8	0	1
SEN	SES:PP:PS	2018	005	SEN_SES_2018_005	Dl.005.18	TACTCGNAACTGTCCCCTAGACTG	T	A	C	T	C	G	N	A	A	C	T	G	T	C	C	C	C	T	A	G	A	C	T	G	0	1	M	8	2	1
SEN	SES:PP:PS	2018	006	SEN_SES_2018_006	Dl.006.18	TACTCCAGANCNTNCNNNCGANTG	T	A	C	T	C	C	A	G	A	N	C	N	T	N	C	N	N	N	C	G	A	N	T	G	0	7	P	8	7	2
SEN	SES:PP:PS	2018	007	SEN_SES_2018_007	Dl.007.18	CACTCCAGACTATACCTAAGATTG	C	A	C	T	C	C	A	G	A	C	T	A	T	A	C	C	T	A	A	G	A	T	T	G	0	0	M	8	0	1
SEN	SES:PP:PS	2018	008	SEN_SES_2018_008	Dl.008.18	TACTCCGGACTGCACCTAAGATTG	T	A	C	T	C	C	G	G	A	C	T	G	C	A	C	C	T	A	A	G	A	T	T	G	0	0	M	8	0	1
SEN	SES:PP:PS	2018	009	SEN_SES_2018_009	Dl.009.18	TACTCCAGACCGTACCTTAGATTG	T	A	C	T	C	C	A	G	A	C	C	G	T	A	C	C	T	T	A	G	A	T	T	G	0	0	M	8	0	1
SEN	SES:PP:PS	2018	010	SEN_SES_2018_010	Dl.010.18	TATTNCNGACNNNACNNNNNNNTG	T	A	T	T	N	C	N	G	A	C	N	N	N	A	C	N	N	N	N	N	N	N	T	G	0	12	P	8	14	4
SEN	SES:PP:PS	2018	011	SEN_SES_2018_011	Dl.011.18	TACTCCAAACCACCCACANGACTG	T	A	C	T	C	C	A	A	A	C	C	A	C	C	C	A	C	A	N	G	A	C	T	G	0	1	M	8	2	1
SEN	SES:PP:PS	2018	012	SEN_SES_2018_012	Dl.012.18	TACTCCGGACTGCACCTACGACTG	T	A	C	T	C	C	G	G	A	C	T	G	C	A	C	C	T	A	C	G	A	C	T	G	0	0	M	8	0	1
SEN	SES:PP:PS	2018	013	SEN_SES_2018_013	Dl.013.18	CACTCCGGACCGTAACTAAGATTG	C	A	C	T	C	C	G	G	A	C	C	G	T	A	A	C	T	A	A	G	A	T	T	G	0	0	M	8	0	1
SEN	SES:PP:PS	2018	014	SEN_SES_2018_014	Dl.014.18	CACTGGAGTTTGCCCCTAAGCTTG	C	A	C	T	G	G	A	G	T	T	T	G	C	C	C	C	T	A	A	G	C	T	T	G	0	0	M	8	0	1
SEN	SES:PP:PS	2018	016	SEN_SES_2018_016	Dl.016.18	TACTCCAAACXACCCACACGACTG	T	A	C	T	C	C	A	A	A	C	X	A	C	C	C	A	C	A	C	G	A	C	T	G	1	0	M	8	0	1
SEN	SES:PP:PS	2018	017	SEN_SES_2018_017	Dl.017.18	TACTCCNGACTGCACCTACGACTG	T	A	C	T	C	C	N	G	A	C	T	G	C	A	C	C	T	A	C	G	A	C	T	G	0	1	M	8	2	1
SEN	SES:PP:PS	2018	018	SEN_SES_2018_018	Dl.018.18	TACTCCNGACTGCACCTACGACTG	T	A	C	T	C	C	N	G	A	C	T	G	C	A	C	C	T	A	C	G	A	C	T	G	0	1	M	8	2	1
SEN	SES:PP:PS	2018	020	SEN_SES_2018_020	Dl.020.18	TACTCCAAACTACCCACACGACTG	T	A	C	T	C	C	A	A	A	C	T	A	C	C	C	A	C	A	C	G	A	C	T	G	0	0	M	8	0	1
SEN	SES:PP:PS	2018	021	SEN_SES_2018_021	Dl.021.18	CATTGCGGTTXGCACCTAAGACTG	C	A	T	T	G	C	G	G	T	T	X	G	C	A	C	C	T	A	A	G	A	C	T	G	1	0	M	8	0	1
SEN	SES:PP:PS	2018	022	SEN_SES_2018_022	Dl.022.18	TACTCCNGACTGCACCTAAGACTG	T	A	C	T	C	C	N	G	A	C	T	G	C	A	C	C	T	A	A	G	A	C	T	G	0	1	M	8	2	1
SEN	SES:PP:PS	2018	023	SEN_SES_2018_023	Dl.023.18	TACTCCNGACTGCACCTACGACTG	T	A	C	T	C	C	N	G	A	C	T	G	C	A	C	C	T	A	C	G	A	C	T	G	0	1	M	8	2	1
SEN	SES:PP:PS	2018	024	SEN_SES_2018_024	Dl.024.18	CATTCCAGTCXACCCACAAGCTTG	C	A	T	T	C	C	A	G	T	C	X	A	C	C	C	A	C	A	A	G	C	T	T	G	1	0	M	8	0	1
SEN	SES:PP:PS	2018	025	SEN_SES_2018_025	Dl.025.18	CACTCCAGTTXACAACCTAGACTG	C	A	C	T	C	C	A	G	T	T	X	A	C	A	A	C	C	T	A	G	A	C	T	G	1	0	M	8	0	1
SEN	SES:PP:PS	2018	026	SEN_SES_2018_026	Dl.026.18	TACTCCAGACCGTACCTTAGATTG	T	A	C	T	C	C	A	G	A	C	C	G	T	A	C	C	T	T	A	G	A	T	T	G	0	0	M	8	0	1
SEN	SES:PP:PS	2018	027	SEN_SES_2018_027	Dl.027.18	TAXTGCGGACTGCACCCAAGCCTG	T	A	X	T	G	C	G	G	A	C	T	G	C	A	C	C	C	A	A	G	C	C	T	G	1	0	M	8	0	1
SEN	SES:PP:PS	2018	028	SEN_SES_2018_028	Dl.028.18	TATTGNANNCNGNACCNAAGNCTG	T	A	T	T	G	N	A	N	N	C	N	G	N	A	C	C	N	A	A	G	N	C	T	G	0	7	P	8	7	2
SEN	SES:PP:PS	2018	029	SEN_SES_2018_029	Dl.029.18	CACTGCAGTCTACACACACACTTG	C	A	C	T	G	C	A	G	T	C	T	A	C	A	C	A	C	A	C	A	C	T	T	G	0	0	M	8	0	1
SEN	SES:PP:PS	2018	030	SEN_SES_2018_030	Dl.030.18	TACTCCAAACXACCCACACGACTG	T	A	C	T	C	C	A	A	A	C	X	A	C	C	C	A	C	A	C	G	A	C	T	G	1	0	M	8	0	1
SEN	SES:PP:PS	2018	031	SEN_SES_2018_031	Dl.031.18	TACTCCAGATXGTACCTTCGATTG	T	A	C	T	C	C	A	G	A	T	X	G	T	A	C	C	T	T	C	G	A	T	T	G	1	0	M	8	0	1
SEN	SES:PP:PS	2018	032	SEN_SES_2018_032	Dl.032.18	TACTCGGAACTGTCCCCTAGACTG	T	A	C	T	C	G	G	A	A	C	T	G	T	C	C	C	C	T	A	G	A	C	T	G	0	0	M	8	0	1
SEN	SES:PP:PS	2018	033	SEN_SES_2018_033	Dl.033.18	TACTCCAGTTTACAACCTAGATTG	T	A	C	T	C	C	A	G	T	T	T	A	C	A	A	C	C	T	A	G	A	T	T	G	0	0	M	8	0	1
SEN	SES:PP:PS	2018	035	SEN_SES_2018_035	Dl.035.18	TXCTCCNGACTGCACCTAAGACTG	T	X	C	T	C	C	N	G	A	C	T	G	C	A	C	C	T	A	A	G	A	C	T	G	1	1	M	8	2	1
SEN	SES:PP:PS	2018	036	SEN_SES_2018_036	Dl.036.18	TACTGCAGTCTACAXCCTAGATTG	T	A	C	T	G	C	A	G	T	C	T	A	C	A	X	C	C	T	A	G	A	T	T	G	1	0	M	8	0	1
SEN	SES:PP:PS	2018	037	SEN_SES_2018_037	Dl.037.18	TACTCCAGACCGTACCTTAGATTG	T	A	C	T	C	C	A	G	A	C	C	G	T	A	C	C	T	T	A	G	A	T	T	G	0	0	M	8	0	1
SEN	SES:PP:PS	2018	038	SEN_SES_2018_038	Dl.038.18	TACTCGAGACCXCACCCTCGCTTG	T	A	C	T	C	G	A	G	A	C	C	X	C	A	C	C	C	T	C	G	C	T	T	G	1	0	M	8	0	1
SEN	SES:PP:PS	2018	039	SEN_SES_2018_039	Dl.039.18	CACTGGNGACCGTACACTAGACTG	C	A	C	T	G	G	N	G	A	C	C	G	T	A	C	A	C	T	A	G	A	C	T	G	0	1	M	8	2	1
SEN	SES:PP:PS	2018	040	SEN_SES_2018_040	Dl.040.18	TACTCGNGACTGTAACCTAGACTG	T	A	C	T	C	G	N	G	A	C	T	G	T	A	A	C	C	T	A	G	A	C	T	G	0	1	M	8	2	1
SEN	SES:PP:PS	2018	041	SEN_SES_2018_041	Dl.041.18	TACCCCAGATCGTCCCTAAGATTG	T	A	C	C	C	C	A	G	A	T	C	G	T	C	C	C	T	A	A	G	A	T	T	G	0	0	M	8	0	1
SEN	SES:PP:PS	2018	042	SEN_SES_2018_042	Dl.042.18	TACTCGAGTCXGTCCACTAGCTTG	T	A	C	T	C	G	A	G	T	C	X	G	T	C	C	A	C	T	A	G	C	T	T	G	1	0	M	8	0	1
SEN	SES:PP:PS	2018	043	SEN_SES_2018_043	Dl.043.18	TACTCCAGTCCGTCCACTAGATTG	T	A	C	T	C	C	A	G	T	C	C	G	T	C	C	A	C	T	A	G	A	T	T	G	0	0	M	8	0	1
SEN	SES:PP:PS	2018	044	SEN_SES_2018_044	Dl.044.18	CACTCCAAATXGCAACTTAGATTG	C	A	C	T	C	C	A	A	A	T	X	G	C	A	A	C	T	T	A	G	A	T	T	G	1	0	M	8	0	1
SEN	SES:PP:PS	2018	045	SEN_SES_2018_045	Dl.045.18	TACTCNAGNNNNTACCTTAGNTTG	T	A	C	T	C	N	A	G	N	N	N	N	T	A	C	C	T	T	A	G	N	T	T	G	0	6	P	8	6	2
SEN	SES:PP:PS	2018	046	SEN_SES_2018_046	Dl.046.18	TAXTCCAGTTTATAACTACGCTTG	T	A	X	T	C	C	A	G	T	T	T	A	T	A	A	C	T	A	C	G	C	T	T	G	1	0	M	8	0	1
SEN	SES:PP:PS	2018	101	SEN_SES_2018_101	Dl.101.18	TACTCNNGNNTATNCATTAGNNTG	T	A	C	T	C	N	N	G	N	N	T	A	T	N	C	A	T	T	A	G	N	N	T	G	0	7	P	8	7	2
SEN	SES:PP:PS	2018	102	SEN_SES_2018_102	Dl.102.18	CACTCCNGTTCACAACCAAGCCTG	C	A	C	T	C	C	N	G	T	T	C	A	C	A	A	C	C	A	A	G	C	C	T	G	0	1	M	8	2	1
SEN	SES:PP:PS	2018	103	SEN_SES_2018_103	Dl.103.18	TACTGCXGACTXCACCCXAGACTG	T	A	C	T	G	C	X	G	A	C	T	X	C	A	C	C	C	X	A	G	A	C	T	G	3	0	M	8	0	1
SEN	SES:PP:PS	2018	104	SEN_SES_2018_104	Dl.104.18	TACTCGNGTTTATAACTAAGACTG	T	A	C	T	C	G	N	G	T	T	T	A	T	A	A	C	T	A	A	G	A	C	T	G	0	1	M	8	2	1
SEN	SES:PP:PS	2018	105	SEN_SES_2018_105	Dl.105.18	NACTNCNGANCNNCCNCTAGCTTG	N	A	C	T	N	C	N	G	A	N	C	N	N	C	C	N	C	T	A	G	C	T	T	G	0	7	P	8	7	2
SEN	SES:PP:PS	2018	106	SEN_SES_2018_106	Dl.106.18	TACTCCAGACCGTACCTTAGATTG	T	A	C	T	C	C	A	G	A	C	C	G	T	A	C	C	T	T	A	G	A	T	T	G	0	0	M	8	0	1
SEN	SES:PP:PS	2018	107	SEN_SES_2018_107	Dl.107.18	TACTCGNAACTGTCCCCTAGACTG	T	A	C	T	C	G	N	A	A	C	T	G	T	C	C	C	C	T	A	G	A	C	T	G	0	1	M	8	2	1
SEN	SES:PP:PS	2018	108	SEN_SES_2018_108	Dl.108.18	NACCCGAGANNGNCACTAAGNNTG	N	A	C	C	C	G	A	G	A	N	N	G	N	C	A	C	T	A	A	G	N	N	T	G	0	6	P	8	6	2
SEN	SES:PP:PS	2018	109	SEN_SES_2018_109	Dl.109.18	CACTGGGGACCGTACACTAGACTG	C	A	C	T	G	G	G	G	A	C	C	G	T	A	C	A	C	T	A	G	A	C	T	G	0	0	M	8	0	1
SEN	SES:PP:PS	2018	111	SEN_SES_2018_111	Dl.111.18	TACTCGNGTTXACAACCTAGACTG	T	A	C	T	C	G	N	G	T	T	X	A	C	A	A	C	C	T	A	G	A	C	T	G	1	1	M	8	2	1
SEN	SES:PP:PS	2018	112	SEN_SES_2018_112	Dl.112.18	CACTGCAGACTACAAATAAGACTG	C	A	C	T	G	C	A	G	A	C	T	A	C	A	A	A	T	A	A	G	A	C	T	G	0	0	M	8	0	1
SEN	SES:PP:PS	2018	113	SEN_SES_2018_113	Dl.113.18	TACTCCAGACCGTACCTTAGATTG	T	A	C	T	C	C	A	G	A	C	C	G	T	A	C	C	T	T	A	G	A	T	T	G	0	0	M	8	0	1
SEN	SES:PP:PS	2018	114	SEN_SES_2018_114	Dl.114.18	TACTCCAGATXATCCACACGACTG	T	A	C	T	C	C	A	G	A	T	X	A	T	C	C	A	C	A	C	G	A	C	T	G	1	0	M	8	0	1
SEN	SES:PP:PS	2018	115	SEN_SES_2018_115	Dl.115.18	TACTCCAGATXATCCACACGACTG	T	A	C	T	C	C	A	G	A	T	X	A	T	C	C	A	C	A	C	G	A	C	T	G	1	0	M	8	0	1
SEN	SES:PP:PS	2018	116	SEN_SES_2018_116	Dl.116.18	TACCCCAGATCGTCCCTAAGATTG	T	A	C	C	C	C	A	G	A	T	C	G	T	C	C	C	T	A	A	G	A	T	T	G	0	0	M	8	0	1
SEN	SES:PP:PS	2018	117	SEN_SES_2018_117	Dl.117.18	TACCCCAGATCGTCCCTAAGATTG	T	A	C	C	C	C	A	G	A	T	C	G	T	C	C	C	T	A	A	G	A	T	T	G	0	0	M	8	0	1
SEN	SES:PP:PS	2018	118	SEN_SES_2018_118	Dl.118.18	TACTCCNGTTTGCACCCAAGATTG	T	A	C	T	C	C	N	G	T	T	T	G	C	A	C	C	C	A	A	G	A	T	T	G	0	1	M	8	2	1
SEN	SES:PP:PS	2018	119	SEN_SES_2018_119	Dl.119.18	TNNTNNAGNCNGCNACNANGNCTG	T	N	N	T	N	N	A	G	N	C	N	G	C	N	A	C	N	A	N	G	N	C	T	G	0	10	P	8	11	2
SEN	SES:PP:PS	2018	120	SEN_SES_2018_120	Dl.120.18	TACTCCAAACXACCCACACGACTG	T	A	C	T	C	C	A	A	A	C	X	A	C	C	C	A	C	A	C	G	A	C	T	G	1	0	M	8	0	1
SEN	SES:PP:PS	2018	122	SEN_SES_2018_122	Dl.122.18	TACCCCNGATCACACCTACGCTTG	T	A	C	C	C	C	N	G	A	T	C	A	C	A	C	C	T	A	C	G	C	T	T	G	0	1	M	8	2	1
SEN	SES:PP:PS	2018	123	SEN_SES_2018_123	Dl.123.18	TACTCCAGACCGTCACCACGCCTG	T	A	C	T	C	C	A	G	A	C	C	G	T	C	A	C	C	A	C	G	C	C	T	G	0	0	M	8	0	1
SEN	SES:PP:PS	2018	124	SEN_SES_2018_124	Dl.124.18	TACTCCAAACXACCCACACGACTG	T	A	C	T	C	C	A	A	A	C	X	A	C	C	C	A	C	A	C	G	A	C	T	G	1	0	M	8	0	1
SEN	SES:PP:PS	2018	125	SEN_SES_2018_125	Dl.125.18	TACTCCNGACTGCACCTACGACTG	T	A	C	T	C	C	N	G	A	C	T	G	C	A	C	C	T	A	C	G	A	C	T	G	0	1	M	8	2	1
SEN	SES:PP:PS	2018	126	SEN_SES_2018_126	Dl.126.18	TACTCCAAACXACCCACACGACTG	T	A	C	T	C	C	A	A	A	C	X	A	C	C	C	A	C	A	C	G	A	C	T	G	1	0	M	8	0	1
SEN	SES:PP:PS	2018	127	SEN_SES_2018_127	Dl.127.18	TACTCCAGACCGTACCTTAGATTG	T	A	C	T	C	C	A	G	A	C	C	G	T	A	C	C	T	T	A	G	A	T	T	G	0	0	M	8	0	1
SEN	SES:PP:PS	2018	128	SEN_SES_2018_128	Dl.128.18	TACTCCAAACXACCCACAAGACTG	T	A	C	T	C	C	A	A	A	C	X	A	C	C	C	A	C	A	A	G	A	C	T	G	1	0	M	8	0	1
SEN	SES:PP:PS	2018	129	SEN_SES_2018_129	Dl.129.18	TACTCCNGACTGCACCTAAGACTG	T	A	C	T	C	C	N	G	A	C	T	G	C	A	C	C	T	A	A	G	A	C	T	G	0	1	M	8	2	1
SEN	SES:PP:PS	2018	130	SEN_SES_2018_130	Dl.130.18	TACTCCAAACXACCCACACGACTG	T	A	C	T	C	C	A	A	A	C	X	A	C	C	C	A	C	A	C	G	A	C	T	G	1	0	M	8	0	1
SEN	SES:PP:PS	2018	131	SEN_SES_2018_131	Dl.131.18	TACTCCAGATTACAAACAAGATTG	T	A	C	T	C	C	A	G	A	T	T	A	C	A	A	A	C	A	A	G	A	T	T	G	0	0	M	8	0	1
SEN	SES:PP:PS	2018	132	SEN_SES_2018_132	Dl.132.18	TACTCCAAACXACCCACACGACTG	T	A	C	T	C	C	A	A	A	C	X	A	C	C	C	A	C	A	C	G	A	C	T	G	1	0	M	8	0	1
SEN	SES:PP:PS	2018	133	SEN_SES_2018_133	Dl.133.18	TACTCGAAATTATACATTAGACTG	T	A	C	T	C	G	A	A	A	T	T	A	T	A	C	A	T	T	A	G	A	C	T	G	0	0	M	8	0	1
SEN	SES:PP:PS	2018	134	SEN_SES_2018_134	Dl.134.18	TACTCGAAATTATACATTAGACTG	T	A	C	T	C	G	A	A	A	T	T	A	T	A	C	A	T	T	A	G	A	C	T	G	0	0	M	8	0	1
SEN	SES:PP:PS	2018	135	SEN_SES_2018_135	Dl.135.18	TACCCGNGACTACACACTAGACTG	T	A	C	C	C	G	N	G	A	C	T	A	C	A	C	A	C	T	A	G	A	C	T	G	0	1	M	8	2	1
SEN	SES:PP:PS	2018	136	SEN_SES_2018_136	Dl.136.18	TACTCCNGACTGCACCTACGACTG	T	A	C	T	C	C	N	G	A	C	T	G	C	A	C	C	T	A	C	G	A	C	T	G	0	1	M	8	2	1
SEN	SES:PP:PS	2018	137	SEN_SES_2018_137	Dl.137.18	TACTCCNGACTGCACCTAAGACTG	T	A	C	T	C	C	N	G	A	C	T	G	C	A	C	C	T	A	A	G	A	C	T	G	0	1	M	8	2	1
SEN	SES:PP:PS	2018	138	SEN_SES_2018_138	Dl.138.18	CACTCCAGACTATACCTTAAATTG	C	A	C	T	C	C	A	G	A	C	T	A	T	A	C	C	T	T	A	A	A	T	T	G	0	0	M	8	0	1
SEN	SES:PP:PS	2018	139	SEN_SES_2018_139	Dl.139.18	TACTCCGGACTGCACCTAAGACTG	T	A	C	T	C	C	G	G	A	C	T	G	C	A	C	C	T	A	A	G	A	C	T	G	0	0	M	8	0	1
SEN	SES:PP:PS	2018	140	SEN_SES_2018_140	Dl.140.18	CACTCCAGACTXCACATTAGATTG	C	A	C	T	C	C	A	G	A	C	T	X	C	A	C	A	T	T	A	G	A	T	T	G	1	0	M	8	0	1
SEN	SES:PP:PS	2018	141	SEN_SES_2018_141	Dl.141.18	TACTCCAGACCGTACCTTAGATTG	T	A	C	T	C	C	A	G	A	C	C	G	T	A	C	C	T	T	A	G	A	T	T	G	0	0	M	8	0	1
SEN	SES:PP:PS	2018	142	SEN_SES_2018_142	Dl.142.18	TACTCCAGTTTACACCCAAACTTG	T	A	C	T	C	C	A	G	T	T	T	A	C	A	C	C	C	A	A	A	C	T	T	G	0	0	M	8	0	1
SEN	SES:PP:PS	2018	143	SEN_SES_2018_143	Dl.143.18	TATTCCNGTCTACAACCTAGCNTG	T	A	T	T	C	C	N	G	T	C	T	A	C	A	A	C	C	T	A	G	C	N	T	G	0	2	P	8	2	1
SEN	SES:PP:PS	2018	144	SEN_SES_2018_144	Dl.144.18	TANNNCAGNNNNCANCNANNCNTG	T	A	N	N	N	C	A	G	N	N	N	N	C	A	N	C	N	A	N	N	C	N	T	G	0	12	P	8	13	3
SEN	SES:PP:PS	2018	145	SEN_SES_2018_145	Dl.145.18	NATCCCAGTNNGTAACTAAGACTG	N	A	T	C	C	C	A	G	T	N	N	G	T	A	A	C	T	A	A	G	A	C	T	G	0	3	P	8	4	1
SEN	SES:PP:PS	2018	148	SEN_SES_2018_148	Dl.148.18	TACTCCAGACCGTACCTTAGATTG	T	A	C	T	C	C	A	G	A	C	C	G	T	A	C	C	T	T	A	G	A	T	T	G	0	0	M	8	0	1
SEN	SES:PP:PS	2018	149	SEN_SES_2018_149	Dl.149.18	TACTCXNGTTCGCAACCACGATTG	T	A	C	T	C	X	N	G	T	T	C	G	C	A	A	C	C	A	C	G	A	T	T	G	1	1	M	8	2	1
SEN	SES:PP:PS	2018	150	SEN_SES_2018_150	Dl.150.18	CACTGCAGATCGTACCCTAACTTG	C	A	C	T	G	C	A	G	A	T	C	G	T	A	C	C	C	T	A	A	C	T	T	G	0	0	M	8	0	1
SEN	SES:PP:PS	2018	151	SEN_SES_2018_151	Dl.151.18	TACTCGAGATTGTAXCTAAGACTG	T	A	C	T	C	G	A	G	A	T	T	G	T	A	X	C	T	A	A	G	A	C	T	G	1	0	M	8	0	1
SEN	SES:PP:PS	2018	152	SEN_SES_2018_152	Dl.152.18	TACTCGNAACTGTCCCCTAGACTG	T	A	C	T	C	G	N	A	A	C	T	G	T	C	C	C	C	T	A	G	A	C	T	G	0	1	M	8	2	1
SEN	SES:PP:PS	2018	153	SEN_SES_2018_153	Dl.153.18	CACCCCAGTTXATACCCTCGCCTG	C	A	C	C	C	C	A	G	T	T	X	A	T	A	C	C	C	T	C	G	C	C	T	G	1	0	M	8	0	1
SEN	SES:PP:PS	2018	154	SEN_SES_2018_154	Dl.154.18	CACTGNAANTCAXXAXTXCACCGT	C	A	C	T	G	N	A	A	N	T	C	A	X	X	A	X	T	X	C	A	C	C	G	T	4	2	P	8	2	1
SEN	SES:PP:PS	2018	155	SEN_SES_2018_155	Dl.155.18	TACTCCAGTCCGTCCACTAGATTG	T	A	C	T	C	C	A	G	T	C	C	G	T	C	C	A	C	T	A	G	A	T	T	G	0	0	M	8	0	1
SEN	SES:PP:PS	2018	156	SEN_SES_2018_156	Dl.156.18	TACTCCAAACCACCCACACGACTG	T	A	C	T	C	C	A	A	A	C	C	A	C	C	C	A	C	A	C	G	A	C	T	G	0	0	M	8	0	1
SEN	SES:PP:PS	2018	157	SEN_SES_2018_157	Dl.157.18	TACTCCNGTTTGCACCCAAGATTG	T	A	C	T	C	C	N	G	T	T	T	G	C	A	C	C	C	A	A	G	A	T	T	G	0	1	M	8	2	1
SEN	SES:PP:PS	2018	158	SEN_SES_2018_158	Dl.158.18	CACTCCAGATCGCACACAAAACTG	C	A	C	T	C	C	A	G	A	T	C	G	C	A	C	A	C	A	A	A	A	C	T	G	0	0	M	8	0	1
SEN	SES:PP:PS	2018	159	SEN_SES_2018_159	Dl.159.18	TACTNCAGANCANNCNCNNGANTG	T	A	C	T	N	C	A	G	A	N	C	A	N	N	C	N	C	N	N	G	A	N	T	G	0	8	P	8	8	2
SEN	SES:PP:PS	2018	160	SEN_SES_2018_160	Dl.160.18	TACTNCAGANTANNCACNCGANTG	T	A	C	T	N	C	A	G	A	N	T	A	N	N	C	A	C	N	C	G	A	N	T	G	0	6	P	8	6	2
SEN	SES:PP:PS	2018	161	SEN_SES_2018_161	Dl.161.18	TACTCCAGACCGTACCTTAGATTG	T	A	C	T	C	C	A	G	A	C	C	G	T	A	C	C	T	T	A	G	A	T	T	G	0	0	M	8	0	1
SEN	SES:PP:PS	2018	162	SEN_SES_2018_162	Dl.162.18	TACTCCNGTTTGCACCCAAGATTG	T	A	C	T	C	C	N	G	T	T	T	G	C	A	C	C	C	A	A	G	A	T	T	G	0	1	M	8	2	1
SEN	SES:PP:PS	2018	163	SEN_SES_2018_163	Dl.163.18	TACTCCNGTTTGCACCCAAGATTG	T	A	C	T	C	C	N	G	T	T	T	G	C	A	C	C	C	A	A	G	A	T	T	G	0	1	M	8	2	1
SEN	SES:PP:PS	2018	164	SEN_SES_2018_164	Dl.164.18	TACTCCAGATCATCCACACGACTG	T	A	C	T	C	C	A	G	A	T	C	A	T	C	C	A	C	A	C	G	A	C	T	G	0	0	M	8	0	1
SEN	SES:PP:PS	2018	165	SEN_SES_2018_165	Dl.165.18	TACTNCAGANTANNCNCANGANTG	T	A	C	T	N	C	A	G	A	N	T	A	N	N	C	N	C	A	N	G	A	N	T	G	0	7	P	8	7	2
SEN	SES:PP:PS	2018	166	SEN_SES_2018_166	Dl.166.18	CACTCCAGTTCGTCACCAAGCTTG	C	A	C	T	C	C	A	G	T	T	C	G	T	C	A	C	C	A	A	G	C	T	T	G	0	0	M	8	0	1
SEN	SES:PP:PS	2018	167	SEN_SES_2018_167	Dl.167.18	TACTCCAAACCACCCACACGACTG	T	A	C	T	C	C	A	A	A	C	C	A	C	C	C	A	C	A	C	G	A	C	T	G	0	0	M	8	0	1
SEN	SES:PP:PS	2018	168	SEN_SES_2018_168	Dl.168.18	TACTCCAGACCGTACCTTAGATTG	T	A	C	T	C	C	A	G	A	C	C	G	T	A	C	C	T	T	A	G	A	T	T	G	0	0	M	8	0	1
SEN	SES:PP:PS	2018	169	SEN_SES_2018_169	Dl.169.18	TACTCGNGTCCGTAACTAAGACTG	T	A	C	T	C	G	N	G	T	C	C	G	T	A	A	C	T	A	A	G	A	C	T	G	0	1	M	8	2	1
SEN	SES:PP:PS	2018	171	SEN_SES_2018_171	Dl.171.18	TACTCCGGTTTGCACCCAAGATTG	T	A	C	T	C	C	G	G	T	T	T	G	C	A	C	C	C	A	A	G	A	T	T	G	0	0	M	8	0	1
SEN	SES:PP:PS	2018	172	SEN_SES_2018_172	Dl.172.18	TACTCCAAACCACCCACACGACTG	T	A	C	T	C	C	A	A	A	C	C	A	C	C	C	A	C	A	C	G	A	C	T	G	0	0	M	8	0	1
SEN	SES:PP:PS	2018	173	SEN_SES_2018_173	Dl.173.18	TACTCCAGACCGTACCTTAGATTG	T	A	C	T	C	C	A	G	A	C	C	G	T	A	C	C	T	T	A	G	A	T	T	G	0	0	M	8	0	1
SEN	SES:PP:PS	2018	174	SEN_SES_2018_174	Dl.174.18	TACTGCAGTCCGCAACTTAGATTG	T	A	C	T	G	C	A	G	T	C	C	G	C	A	A	C	T	T	A	G	A	T	T	G	0	0	M	8	0	1
SEN	SES:PP:PS	2018	175	SEN_SES_2018_175	Dl.175.18	CACTCCAGTTTACAACCTCACTTG	C	A	C	T	C	C	A	G	T	T	T	A	C	A	A	C	C	T	C	A	C	T	T	G	0	0	M	8	0	1
SEN	SES:PP:PS	2019	001	SEN_SES_2019_001	SE1	CACTGGGGACCGTACACTAGACTG	C	A	C	T	G	G	G	G	A	C	C	G	T	A	C	A	C	T	A	G	A	C	T	G	0	0	M	8	0	1
SEN	SES:PP:PS	2019	002	SEN_SES_2019_002	SE2	TACTGCAGATCGCCCACTCGACTG	T	A	C	T	G	C	A	G	A	T	C	G	C	C	C	A	C	T	C	G	A	C	T	G	0	0	M	8	0	1
SEN	SES:PP:PS	2019	003	SEN_SES_2019_003	SE3	CACTGGGGACCGTACACTAGACTG	C	A	C	T	G	G	G	G	A	C	C	G	T	A	C	A	C	T	A	G	A	C	T	G	0	0	M	8	0	1
SEN	SES:PP:PS	2019	004	SEN_SES_2019_004	SE4	TATCCCAGACTGTACCCTCGATTG	T	A	T	C	C	C	A	G	A	C	T	G	T	A	C	C	C	T	C	G	A	T	T	G	0	0	M	8	0	1
SEN	SES:PP:PS	2019	005	SEN_SES_2019_005	SE5	TACTCGGGACTACACXTAAACCTG	T	A	C	T	C	G	G	G	A	C	T	A	C	A	C	X	T	A	A	A	C	C	T	G	1	0	M	8	0	1
SEN	SES:PP:PS	2019	006	SEN_SES_2019_006	SE6	TACTGCAGATCGCCCACTCGACTG	T	A	C	T	G	C	A	G	A	T	C	G	C	C	C	A	C	T	C	G	A	C	T	G	0	0	M	8	0	1
SEN	SES:PP:PS	2019	007	SEN_SES_2019_007	SE7	TACTCGGAACTGTCCCCTAGACTG	T	A	C	T	C	G	G	A	A	C	T	G	T	C	C	C	C	T	A	G	A	C	T	G	0	0	M	8	0	1
SEN	SES:PP:PS	2019	008	SEN_SES_2019_008	SE8	CACTGGGGACCGTACACTAGACTG	C	A	C	T	G	G	G	G	A	C	C	G	T	A	C	A	C	T	A	G	A	C	T	G	0	0	M	8	0	1
SEN	SES:PP:PS	2019	009	SEN_SES_2019_009	SE9	CACTGGGGACCGTACXCXAXACTG	C	A	C	T	G	G	G	G	A	C	C	G	T	A	C	X	C	X	A	X	A	C	T	G	3	0	M	8	0	1
SEN	SES:PP:PS	2019	010	SEN_SES_2019_010	SE10	CACTCCGATCTXTACCCTCXAXTG	C	A	C	T	C	C	G	A	T	C	T	X	T	A	C	C	C	T	C	X	A	X	T	G	3	0	M	8	0	1
SEN	SES:PP:PS	2019	011	SEN_SES_2019_011	SE11	TACTCCGGTTTGCANCCACGCTTG	T	A	C	T	C	C	G	G	T	T	T	G	C	A	N	C	C	A	C	G	C	T	T	G	0	1	M	8	1	1
SEN	SES:PP:PS	2019	013	SEN_SES_2019_013	SE13	CACTGGGGAXCGTACACTAXAXTG	C	A	C	T	G	G	G	G	A	X	C	G	T	A	C	A	C	T	A	X	A	X	T	G	3	0	M	8	0	1
SEN	SES:PP:PS	2019	014	SEN_SES_2019_014	SE14	CANTCXGNNXNNCNNNNAANANTG	C	A	N	T	C	X	G	N	N	X	N	N	C	N	N	N	N	A	A	N	A	N	T	G	2	11	P	8	12	3
SEN	SES:PP:PS	2019	015	SEN_SES_2019_015	SE15	TACTGCAGAXCACXAACAAGATTG	T	A	C	T	G	C	A	G	A	X	C	A	C	X	A	A	C	A	A	G	A	T	T	G	2	0	M	8	0	1
SEN	SES:PP:PS	2019	016	SEN_SES_2019_016	SE16	CACTGGGGACCGTACACTAGACTG	C	A	C	T	G	G	G	G	A	C	C	G	T	A	C	A	C	T	A	G	A	C	T	G	0	0	M	8	0	1
SEN	SES:PP:PS	2019	017	SEN_SES_2019_017	SE17	CACTGGGGACCGTACACTAGACTG	C	A	C	T	G	G	G	G	A	C	C	G	T	A	C	A	C	T	A	G	A	C	T	G	0	0	M	8	0	1
SEN	SES:PP:PS	2019	018	SEN_SES_2019_018	SE18	CACTGGGGACCGTACACTAGACTG	C	A	C	T	G	G	G	G	A	C	C	G	T	A	C	A	C	T	A	G	A	C	T	G	0	0	M	8	0	1
SEN	SES:PP:PS	2019	019	SEN_SES_2019_019	SE19	TACCCCGGATTGCAACNAAGATXG	T	A	C	C	C	C	G	G	A	T	T	G	C	A	A	C	N	A	A	G	A	T	X	G	1	1	M	8	2	1
SEN	SES:PP:PS	2019	020	SEN_SES_2019_020	SE20	TACTCGAGTCTACACCTAAGCTTG	T	A	C	T	C	G	A	G	T	C	T	A	C	A	C	C	T	A	A	G	C	T	T	G	0	0	M	8	0	1
SEN	SES:PP:PS	2019	022	SEN_SES_2019_022	SE22	TACCCCAGATCGCCCCCXAGCTXG	T	A	C	C	C	C	A	G	A	T	C	G	C	C	C	C	C	X	A	G	C	T	X	G	2	0	M	8	0	1
SEN	SES:PP:PS	2019	023	SEN_SES_2019_023	SE23	CACTCCGATCTXTACCCTCGATTG	C	A	C	T	C	C	G	A	T	C	T	X	T	A	C	C	C	T	C	G	A	T	T	G	1	0	M	8	0	1
SEN	SES:PP:PS	2019	024	SEN_SES_2019_024	SE24	CACTCCGATCXXTACCCTCGATTG	C	A	C	T	C	C	G	A	T	C	X	X	T	A	C	C	C	T	C	G	A	T	T	G	2	0	M	8	0	1
SEN	SES:PP:PS	2019	025	SEN_SES_2019_025	SE25	TACTGCAGACTACAAACAAGATTG	T	A	C	T	G	C	A	G	A	C	T	A	C	A	A	A	C	A	A	G	A	T	T	G	0	0	M	8	0	1
SEN	SES:PP:PS	2019	026	SEN_SES_2019_026	SE26	CACTGGGGACCGTACACTAGACTG	C	A	C	T	G	G	G	G	A	C	C	G	T	A	C	A	C	T	A	G	A	C	T	G	0	0	M	8	0	1
SEN	SES:PP:PS	2019	027	SEN_SES_2019_027	SE27	CACTCCGATCCXTACCCTCGATTG	C	A	C	T	C	C	G	A	T	C	C	X	T	A	C	C	C	T	C	G	A	T	T	G	1	0	M	8	0	1
SEN	SES:PP:PS	2019	028	SEN_SES_2019_028	SE28	TATCCGNNNNTATCNATXCNACXN	T	A	T	C	C	G	N	N	N	N	T	A	T	C	N	A	T	X	C	N	A	C	X	N	2	7	P	8	7	2
SEN	SES:PP:PS	2019	029	SEN_SES_2019_029	SE29	CACTGGGGACCGTACACTAGACTG	C	A	C	T	G	G	G	G	A	C	C	G	T	A	C	A	C	T	A	G	A	C	T	G	0	0	M	8	0	1
SEN	SES:PP:PS	2019	030	SEN_SES_2019_030	SE30	TACTCCGGTTTGCAACCACGCTTG	T	A	C	T	C	C	G	G	T	T	T	G	C	A	A	C	C	A	C	G	C	T	T	G	0	0	M	8	0	1
SEN	SES:PP:PS	2019	031	SEN_SES_2019_031	SE31	TACTGCAGATCGCCCACTCGACTG	T	A	C	T	G	C	A	G	A	T	C	G	C	C	C	A	C	T	C	G	A	C	T	G	0	0	M	8	0	1
SEN	SES:PP:PS	2019	032	SEN_SES_2019_032	SE32	CACXGGGGACCGTACACTAGACTG	C	A	C	X	G	G	G	G	A	C	C	G	T	A	C	A	C	T	A	G	A	C	T	G	1	0	M	8	0	1
SEN	SES:PP:PS	2019	033	SEN_SES_2019_033	SE33	NXCTCNGGNNNGNACNCANGNNTG	N	X	C	T	C	N	G	G	N	N	N	G	N	A	C	N	C	A	N	G	N	N	T	G	1	10	P	8	11	3
SEN	SES:PP:PS	2019	034	SEN_SES_2019_034	SE34	TACTCGGAACTGTCCCCTAGACTG	T	A	C	T	C	G	G	A	A	C	T	G	T	C	C	C	C	T	A	G	A	C	T	G	0	0	M	8	0	1
SEN	SES:PP:PS	2019	035	SEN_SES_2019_035	SE35	CACTGGGGACCGTACACXAGACXG	C	A	C	T	G	G	G	G	A	C	C	G	T	A	C	A	C	X	A	G	A	C	X	G	2	0	M	8	0	1
SEN	SES:PP:PS	2019	036	SEN_SES_2019_036	SE36	TACTCCGGNTTGCACCCXCGCTXG	T	A	C	T	C	C	G	G	N	T	T	G	C	A	C	C	C	X	C	G	C	T	X	G	2	1	M	8	1	1
SEN	SES:PP:PS	2019	037	SEN_SES_2019_037	SE37	CACTCXAGATCGTCCACAAGCTTG	C	A	C	T	C	X	A	G	A	T	C	G	T	C	C	A	C	A	A	G	C	T	T	G	1	0	M	8	0	1
SEN	SES:PP:PS	2019	038	SEN_SES_2019_038	SE38	CACTGGGGACCGTACACTAGACTG	C	A	C	T	G	G	G	G	A	C	C	G	T	A	C	A	C	T	A	G	A	C	T	G	0	0	M	8	0	1
SEN	SES:PP:PS	2019	039	SEN_SES_2019_039	SE39	TACTCGGAACTGTCCCCTAGACTG	T	A	C	T	C	G	G	A	A	C	T	G	T	C	C	C	C	T	A	G	A	C	T	G	0	0	M	8	0	1
SEN	SES:PP:PS	2019	040	SEN_SES_2019_040	SE40	CACTGGGGACCGTACACXAGACXG	C	A	C	T	G	G	G	G	A	C	C	G	T	A	C	A	C	X	A	G	A	C	X	G	2	0	M	8	0	1
SEN	SES:PP:PS	2019	041	SEN_SES_2019_041	SE41	TACTCGGAACTGTCCCCTAGACTG	T	A	C	T	C	G	G	A	A	C	T	G	T	C	C	C	C	T	A	G	A	C	T	G	0	0	M	8	0	1
SEN	SES:PP:PS	2019	042	SEN_SES_2019_042	SE42	TACTCCAGTCXACCACTACGCTTG	T	A	C	T	C	C	A	G	T	C	X	A	C	C	A	C	T	A	C	G	C	T	T	G	1	0	M	8	0	1
SEN	SES:PP:PS	2019	043	SEN_SES_2019_043	SE43	TACTCGGGTTNNTAAATACGATTG	T	A	C	T	C	G	G	G	T	T	N	N	T	A	A	A	T	A	C	G	A	T	T	G	0	2	P	8	2	1
SEN	SES:PP:PS	2019	044	SEN_SES_2019_044	SE44	TACTCGGAACTGTCCCCTAGACTG	T	A	C	T	C	G	G	A	A	C	T	G	T	C	C	C	C	T	A	G	A	C	T	G	0	0	M	8	0	1
SEN	SES:PP:PS	2019	045	SEN_SES_2019_045	SE45	TACTGCAGACCACAAACAAGATTG	T	A	C	T	G	C	A	G	A	C	C	A	C	A	A	A	C	A	A	G	A	T	T	G	0	0	M	8	0	1
SEN	SES:PP:PS	2019	046	SEN_SES_2019_046	SE46	CACTGGGGACCGTACACTAGACTG	C	A	C	T	G	G	G	G	A	C	C	G	T	A	C	A	C	T	A	G	A	C	T	G	0	0	M	8	0	1
SEN	SES:PP:PS	2019	047	SEN_SES_2019_047	SE47	CATTCCAGNTCATACACTAGACTG	C	A	T	T	C	C	A	G	N	T	C	A	T	A	C	A	C	T	A	G	A	C	T	G	0	1	M	8	1	1
SEN	SES:PP:PS	2019	048	SEN_SES_2019_048	SE48	TACTCGGAACTGTCCCCTAGACTG	T	A	C	T	C	G	G	A	A	C	T	G	T	C	C	C	C	T	A	G	A	C	T	G	0	0	M	8	0	1
SEN	SES:PP:PS	2019	049	SEN_SES_2019_049	SE49	TACTGCGGTTCGCCACCAAGATTG	T	A	C	T	G	C	G	G	T	T	C	G	C	C	A	C	C	A	A	G	A	T	T	G	0	0	M	8	0	1
SEN	SES:PP:PS	2019	050	SEN_SES_2019_050	SE50	TACTCGAGTTTACACATAAGATTG	T	A	C	T	C	G	A	G	T	T	T	A	C	A	C	A	T	A	A	G	A	T	T	G	0	0	M	8	0	1
SEN	SES:PP:PS	2019	060	SEN_SES_2019_060	SES60	CACTGGNGACCGTACACTAGACTG	C	A	C	T	G	G	N	G	A	C	C	G	T	A	C	A	C	T	A	G	A	C	T	G	0	1	M	8	2	1
SEN	SES:PP:PS	2019	061	SEN_SES_2019_061	SES61	NANNCNNNNNNANNCCNNANNNXG	N	A	N	N	C	N	N	N	N	N	N	A	N	N	C	C	N	N	A	N	N	N	X	G	1	16	P	8	17	13
SEN	SES:PP:PS	2019	062	SEN_SES_2019_062	SES62	TACTGCAGATCGCCCACTCGACTG	T	A	C	T	G	C	A	G	A	T	C	G	C	C	C	A	C	T	C	G	A	C	T	G	0	0	M	8	0	1
SEN	SES:PP:PS	2019	063	SEN_SES_2019_063	SES63	TACTCGAGACCACCACCTNNACTG	T	A	C	T	C	G	A	G	A	C	C	A	C	C	A	C	C	T	N	N	A	C	T	G	0	2	P	8	2	1
SEN	SES:PP:PS	2019	064	SEN_SES_2019_064	SES64	CACTGGGGACCGTACACTAGACTG	C	A	C	T	G	G	G	G	A	C	C	G	T	A	C	A	C	T	A	G	A	C	T	G	0	0	M	8	0	1
SEN	SES:PP:PS	2019	065	SEN_SES_2019_065	SES65	TACTCGAGTTCACACATAAGATTG	T	A	C	T	C	G	A	G	T	T	C	A	C	A	C	A	T	A	A	G	A	T	T	G	0	0	M	8	0	1
SEN	SES:PP:PS	2019	066	SEN_SES_2019_066	SES66	TACTGCAGACCACAAACAAGATTG	T	A	C	T	G	C	A	G	A	C	C	A	C	A	A	A	C	A	A	G	A	T	T	G	0	0	M	8	0	1
SEN	SES:PP:PS	2019	067	SEN_SES_2019_067	SES67	TACCNCGGTTCGTACCCTAGCCTG	T	A	C	C	N	C	G	G	T	T	C	G	T	A	C	C	C	T	A	G	C	C	T	G	0	1	M	8	2	1
SEN	SES:PP:PS	2019	068	SEN_SES_2019_068	SES68	CATTCCAGACTGCACCTANAATTG	C	A	T	T	C	C	A	G	A	C	T	G	C	A	C	C	T	A	N	A	A	T	T	G	0	1	M	8	2	1
SEN	SES:PP:PS	2019	069	SEN_SES_2019_069	SES69	TATTNCAGTCCACCCNCTCGANTG	T	A	T	T	N	C	A	G	T	C	C	A	C	C	C	N	C	T	C	G	A	N	T	G	0	3	P	8	3	2
SEN	SES:PP:PS	2019	070	SEN_SES_2019_070	SES70	TACTCGAGTTNACACATAAGATTG	T	A	C	T	C	G	A	G	T	T	N	A	C	A	C	A	T	A	A	G	A	T	T	G	0	1	M	8	1	1
SEN	SES:PP:PS	2019	071	SEN_SES_2019_071	SES71	CATTGCNGTCCACACCCAAGANTG	C	A	T	T	G	C	N	G	T	C	C	A	C	A	C	C	C	A	A	G	A	N	T	G	0	2	P	8	2	1
SEN	SES:PP:PS	2019	072	SEN_SES_2019_072	SES72	TACTCGGGTTTATAACTAAGACTG	T	A	C	T	C	G	G	G	T	T	T	A	T	A	A	C	T	A	A	G	A	C	T	G	0	0	M	8	0	1
SEN	SES:PP:PS	2019	073	SEN_SES_2019_073	SES73	TGCCCGGGAXCGCCCCCTAGATTG	T	G	C	C	C	G	G	G	A	X	C	G	C	C	C	C	C	T	A	G	A	T	T	G	1	0	M	8	0	1
SEN	SES:PP:PS	2019	074	SEN_SES_2019_074	SES74	CACTGGNGANCGTACACTAGACXG	C	A	C	T	G	G	N	G	A	N	C	G	T	A	C	A	C	T	A	G	A	C	X	G	1	2	P	8	4	1
SEN	SES:PP:PS	2019	075	SEN_SES_2019_075	SES75	CACTGGGGACCGTACACTAGACTG	C	A	C	T	G	G	G	G	A	C	C	G	T	A	C	A	C	T	A	G	A	C	T	G	0	0	M	8	0	1
SEN	SES:PP:PS	2019	076	SEN_SES_2019_076	SES76	CATTCCAGNCCATACACTNGCTTG	C	A	T	T	C	C	A	G	N	C	C	A	T	A	C	A	C	T	N	G	C	T	T	G	0	2	P	8	2	1
SEN	SES:PP:PS	2019	077	SEN_SES_2019_077	SES77	TACTCGGGTTTATAACTAAGACTG	T	A	C	T	C	G	G	G	T	T	T	A	T	A	A	C	T	A	A	G	A	C	T	G	0	0	M	8	0	1
SEN	SES:PP:PS	2019	078	SEN_SES_2019_078	SES78	CXCTGGGGNCCGTACACTAGACTG	C	X	C	T	G	G	G	G	N	C	C	G	T	A	C	A	C	T	A	G	A	C	T	G	1	1	M	8	1	1
SEN	SES:PP:PS	2019	079	SEN_SES_2019_079	SES79	CXCTGGGGACCGTACACTAGACTG	C	X	C	T	G	G	G	G	A	C	C	G	T	A	C	A	C	T	A	G	A	C	T	G	1	0	M	8	0	1
SEN	SES:PP:PS	2019	080	SEN_SES_2019_080	SES80	CXCTGGGGACCGTACACTAGACTG	C	X	C	T	G	G	G	G	A	C	C	G	T	A	C	A	C	T	A	G	A	C	T	G	1	0	M	8	0	1
SEN	SES:PP:PS	2019	081	SEN_SES_2019_081	SES81	CACTGGGGACCGTACANTAGACTG	C	A	C	T	G	G	G	G	A	C	C	G	T	A	C	A	N	T	A	G	A	C	T	G	0	1	M	8	2	1
SEN	SES:PP:PS	2019	082	SEN_SES_2019_082	SES82	TACTCCAGATCGCAAATTAGACTG	T	A	C	T	C	C	A	G	A	T	C	G	C	A	A	A	T	T	A	G	A	C	T	G	0	0	M	8	0	1
SEN	SES:PP:PS	2019	083	SEN_SES_2019_083	SES83	TACTCCAGATCGCAAATTAGACTG	T	A	C	T	C	C	A	G	A	T	C	G	C	A	A	A	T	T	A	G	A	C	T	G	0	0	M	8	0	1
SEN	SES:PP:PS	2019	084	SEN_SES_2019_084	SES84	TACTGCAGATCGCCCACTCGACTG	T	A	C	T	G	C	A	G	A	T	C	G	C	C	C	A	C	T	C	G	A	C	T	G	0	0	M	8	0	1
SEN	SES:PP:PS	2019	085	SEN_SES_2019_085	SES85	TACTGCAGATCGCCCACTCGACTG	T	A	C	T	G	C	A	G	A	T	C	G	C	C	C	A	C	T	C	G	A	C	T	G	0	0	M	8	0	1
SEN	SES:PP:PS	2019	086	SEN_SES_2019_086	SES86	CACTGGGGACCGTACACTAGACTG	C	A	C	T	G	G	G	G	A	C	C	G	T	A	C	A	C	T	A	G	A	C	T	G	0	0	M	8	0	1
SEN	SES:PP:PS	2019	087	SEN_SES_2019_087	SES87	CACTGGGGACCGTACACTAGACTG	C	A	C	T	G	G	G	G	A	C	C	G	T	A	C	A	C	T	A	G	A	C	T	G	0	0	M	8	0	1
SEN	SES:PP:PS	2019	088	SEN_SES_2019_088	SES88	TACTGCAGACCACAAACANGATTG	T	A	C	T	G	C	A	G	A	C	C	A	C	A	A	A	C	A	N	G	A	T	T	G	0	1	M	8	2	1
SEN	SES:PP:PS	2019	089	SEN_SES_2019_089	SES89	TACTGCAGATCGCCCACTCGACTG	T	A	C	T	G	C	A	G	A	T	C	G	C	C	C	A	C	T	C	G	A	C	T	G	0	0	M	8	0	1
SEN	SES:PP:PS	2019	090	SEN_SES_2019_090	SES90	CACTGGGGACCGTACACTAGACTG	C	A	C	T	G	G	G	G	A	C	C	G	T	A	C	A	C	T	A	G	A	C	T	G	0	0	M	8	0	1
SEN	SES:PP:PS	2019	091	SEN_SES_2019_091	SES91	TACTGCAGATCGCCCACTCGACTG	T	A	C	T	G	C	A	G	A	T	C	G	C	C	C	A	C	T	C	G	A	C	T	G	0	0	M	8	0	1
SEN	SES:PP:PS	2019	092	SEN_SES_2019_092	SES92	CACTGGGGACCGTACACTAGACTG	C	A	C	T	G	G	G	G	A	C	C	G	T	A	C	A	C	T	A	G	A	C	T	G	0	0	M	8	0	1
SEN	SES:PP:PS	2019	093	SEN_SES_2019_093	SES93	CACTGGGGACCGTACACTAGACTG	C	A	C	T	G	G	G	G	A	C	C	G	T	A	C	A	C	T	A	G	A	C	T	G	0	0	M	8	0	1
SEN	SES:PP:PS	2019	094	SEN_SES_2019_094	SES94	TACTGCAGATCGCCCACTCGACTG	T	A	C	T	G	C	A	G	A	T	C	G	C	C	C	A	C	T	C	G	A	C	T	G	0	0	M	8	0	1
SEN	SES:PP:PS	2019	095	SEN_SES_2019_095	SES95	CACTCCGATCCXTACCCTCGATTG	C	A	C	T	C	C	G	A	T	C	C	X	T	A	C	C	C	T	C	G	A	T	T	G	1	0	M	8	0	1
SEN	SES:PP:PS	2019	096	SEN_SES_2019_096	SES96	CACTGGGGACCGTACACTAGACTG	C	A	C	T	G	G	G	G	A	C	C	G	T	A	C	A	C	T	A	G	A	C	T	G	0	0	M	8	0	1
SEN	SES:PP:PS	2019	097	SEN_SES_2019_097	SES97	CACTGGGGACCGTACACTAGACTG	C	A	C	T	G	G	G	G	A	C	C	G	T	A	C	A	C	T	A	G	A	C	T	G	0	0	M	8	0	1
SEN	SES:PP:PS	2019	098	SEN_SES_2019_098	SES98	TACTCCAGATCGCAAATTAGACTG	T	A	C	T	C	C	A	G	A	T	C	G	C	A	A	A	T	T	A	G	A	C	T	G	0	0	M	8	0	1
SEN	SES:PP:PS	2019	099	SEN_SES_2019_099	SES99	TACTGCAGACCACAAACAAGATTG	T	A	C	T	G	C	A	G	A	C	C	A	C	A	A	A	C	A	A	G	A	T	T	G	0	0	M	8	0	1
SEN	SES:PP:PS	2019	100	SEN_SES_2019_100	SES100	TACTCCAGATCGCAAATTAGACTG	T	A	C	T	C	C	A	G	A	T	C	G	C	A	A	A	T	T	A	G	A	C	T	G	0	0	M	8	0	1
SEN	SES:PP:PS	2019	101	SEN_SES_2019_101	SES101	TACTCCAGATCGCAAATTAGACTG	T	A	C	T	C	C	A	G	A	T	C	G	C	A	A	A	T	T	A	G	A	C	T	G	0	0	M	8	0	1
SEN	SES:PP:PS	2019	102	SEN_SES_2019_102	SES102	TACTCGGGTTTATAACTAAGACTG	T	A	C	T	C	G	G	G	T	T	T	A	T	A	A	C	T	A	A	G	A	C	T	G	0	0	M	8	0	1
SEN	SES:PP:PS	2019	103	SEN_SES_2019_103	SES103	TACTGCAGACCACAAACAAGATTG	T	A	C	T	G	C	A	G	A	C	C	A	C	A	A	A	C	A	A	G	A	T	T	G	0	0	M	8	0	1
SEN	SES:PP:PS	2019	104	SEN_SES_2019_104	SES104	CACTGGGGACCGTACACTAGACTG	C	A	C	T	G	G	G	G	A	C	C	G	T	A	C	A	C	T	A	G	A	C	T	G	0	0	M	8	0	1
SEN	SES:PP:PS	2019	105	SEN_SES_2019_105	SES105	TACTCCAGATCGCAAATTAGACTG	T	A	C	T	C	C	A	G	A	T	C	G	C	A	A	A	T	T	A	G	A	C	T	G	0	0	M	8	0	1
SEN	SES:PP:PS	2019	106	SEN_SES_2019_106	SES106	TACTGCAGACCNCAAACAAGATTG	T	A	C	T	G	C	A	G	A	C	C	N	C	A	A	A	C	A	A	G	A	T	T	G	0	1	M	8	2	1
SEN	SES:PP:PS	2019	107	SEN_SES_2019_107	SES107	CACTGGGGACCGTACACTAGACTG	C	A	C	T	G	G	G	G	A	C	C	G	T	A	C	A	C	T	A	G	A	C	T	G	0	0	M	8	0	1
SEN	SES:PP:PS	2019	108	SEN_SES_2019_108	SES108	TACTGCAGATCGCCCACTCGACTG	T	A	C	T	G	C	A	G	A	T	C	G	C	C	C	A	C	T	C	G	A	C	T	G	0	0	M	8	0	1
SEN	SES:PP:PS	2019	109	SEN_SES_2019_109	SES109	CACTNGGGACCGTACACTAGACTG	C	A	C	T	N	G	G	G	A	C	C	G	T	A	C	A	C	T	A	G	A	C	T	G	0	1	M	8	1	1
SEN	SES:PP:PS	2019	110	SEN_SES_2019_110	SES110	CACTGGNGACCGTACACTAGACTG	C	A	C	T	G	G	N	G	A	C	C	G	T	A	C	A	C	T	A	G	A	C	T	G	0	1	M	8	2	1
SEN	SES:PP:PS	2019	111	SEN_SES_2019_111	SES111	TACTGCAGATCGCCCACTCGACTG	T	A	C	T	G	C	A	G	A	T	C	G	C	C	C	A	C	T	C	G	A	C	T	G	0	0	M	8	0	1
SEN	SES:PP:PS	2019	112	SEN_SES_2019_112	SES112	CACTGNNGANCGNNCACTAGACTG	C	A	C	T	G	N	N	G	A	N	C	G	N	N	C	A	C	T	A	G	A	C	T	G	0	5	P	8	5	2
SEN	SES:PP:PS	2019	113	SEN_SES_2019_113	SES113	TXCTGNGGACCGTCCXCXAGACTG	T	X	C	T	G	N	G	G	A	C	C	G	T	C	C	X	C	X	A	G	A	C	T	G	3	1	M	8	1	1
SEN	SES:PP:PS	2019	115	SEN_SES_2019_115	SES115	TACTCCAGACCGTACCTTAGATTG	T	A	C	T	C	C	A	G	A	C	C	G	T	A	C	C	T	T	A	G	A	T	T	G	0	0	M	8	0	1
SEN	SES:PP:PS	2019	116	SEN_SES_2019_116	SES116	TACTCCAGACCGTACCTTAGATTG	T	A	C	T	C	C	A	G	A	C	C	G	T	A	C	C	T	T	A	G	A	T	T	G	0	0	M	8	0	1
SEN	SES:PP:PS	2019	118	SEN_SES_2019_118	SES118	CACTCCGATCXXTACCCTCGATTG	C	A	C	T	C	C	G	A	T	C	X	X	T	A	C	C	C	T	C	G	A	T	T	G	2	0	M	8	0	1
SEN	SES:PP:PS	2019	119	SEN_SES_2019_119	SES119	TACTCCAGACCGTACCTXAGCTTG	T	A	C	T	C	C	A	G	A	C	C	G	T	A	C	C	T	X	A	G	C	T	T	G	1	0	M	8	0	1
SEN	SES:PP:PS	2020	001	SEN_SES:PP:PS_2020_001	SES1	TACTCGGGTTTACAACCAAAATTG	T	A	C	T	C	G	G	G	T	T	T	A	C	A	A	C	C	A	A	A	A	T	T	G	0	0	M	5.3	0	1
SEN	SES:PP:PS	2020	002	SEN_SES:PP:PS_2020_002	SES2	TACTCGAGATCGCAACTACACTTG	T	A	C	T	C	G	A	G	A	T	C	G	C	A	A	C	T	A	C	A	C	T	T	G	0	0	M	5.3	1	1
SEN	SES:PP:PS	2020	003	SEN_SES:PP:PS_2020_003	SES3	TACTCGNGTTXACAACCAAAATTG	T	A	C	T	C	G	N	G	T	T	X	A	C	A	A	C	C	A	A	A	A	T	T	G	1	1	M	5.3	2	1
SEN	SES:PP:PS	2020	004	SEN_SES:PP:PS_2020_004	SES4	TACTCGNGTTXACAACCAAAATTG	T	A	C	T	C	G	N	G	T	T	X	A	C	A	A	C	C	A	A	A	A	T	T	G	1	1	M	5.3	4	1
SEN	SES:PP:PS	2020	005	SEN_SES:PP:PS_2020_005	SES5	TACTGCNGTTCGCCACCAAGATTG	T	A	C	T	G	C	N	G	T	T	C	G	C	C	A	C	C	A	A	G	A	T	T	G	0	1	M	5.3	6	1
SEN	SES:PP:PS	2020	006	SEN_SES:PP:PS_2020_006	SES6	TACTGCAGATCGCCCACTCGACTG	T	A	C	T	G	C	A	G	A	T	C	G	C	C	C	A	C	T	C	G	A	C	T	G	0	0	M	5.3	4	1
SEN	SES:PP:PS	2020	007	SEN_SES:PP:PS_2020_007	SES7	TACTGCNGTTCGCCACCAAGATTG	T	A	C	T	G	C	N	G	T	T	C	G	C	C	A	C	C	A	A	G	A	T	T	G	0	1	M	5.3	4	1
SEN	SES:PP:PS	2020	008	SEN_SES:PP:PS_2020_008	SES8	TACNCGNGNNTNNNCNCNAGCTTG	T	A	C	N	C	G	N	G	N	N	T	N	N	N	C	N	C	N	A	G	C	T	T	G	0	9	P	5.3	13	2
SEN	SES:PP:PS	2020	009	SEN_SES:PP:PS_2020_009	SES9	TACTCCAAACTGCACCCTAGACTG	T	A	C	T	C	C	A	A	A	C	T	G	C	A	C	C	C	T	A	G	A	C	T	G	0	0	M	5.3	0	1
SEN	SES:PP:PS	2020	010	SEN_SES:PP:PS_2020_010	SES10	TACTCCAGATCXCAAATTCACTTG	T	A	C	T	C	C	A	G	A	T	C	X	C	A	A	A	T	T	C	A	C	T	T	G	1	0	M	5.3	0	1
SEN	SES:PP:PS	2020	011	SEN_SES:PP:PS_2020_011	SES11	TACTGCNGTTCGCCACCAAGATTG	T	A	C	T	G	C	N	G	T	T	C	G	C	C	A	C	C	A	A	G	A	T	T	G	0	1	M	5.3	4	1
SEN	SES:PP:PS	2020	012	SEN_SES:PP:PS_2020_012	SES12	CACTGGNGACCGTACACTAGACTG	C	A	C	T	G	G	N	G	A	C	C	G	T	A	C	A	C	T	A	G	A	C	T	G	0	1	M	5.3	2	1
SEN	SES:PP:PS	2020	013	SEN_SES:PP:PS_2020_013	SES13	CACTGGNGACCGTACACTAGACTG	C	A	C	T	G	G	N	G	A	C	C	G	T	A	C	A	C	T	A	G	A	C	T	G	0	1	M	5.3	1	1
SEN	SES:PP:PS	2020	014	SEN_SES:PP:PS_2020_014	SES14	TACTGCAGATCGCCCACTCGACTG	T	A	C	T	G	C	A	G	A	T	C	G	C	C	C	A	C	T	C	G	A	C	T	G	0	0	M	5.3	6	1
SEN	SES:PP:PS	2020	015	SEN_SES:PP:PS_2020_015	SES15	TANTCCNNNNNNNNCCTTANNNTG	T	A	N	T	C	C	N	N	N	N	N	N	N	N	C	C	T	T	A	N	N	N	T	G	0	12	P	5.3	15	3
SEN	SES:PP:PS	2020	016	SEN_SES:PP:PS_2020_016	SES16	CACTGGNGACCGTACACTAGACTG	C	A	C	T	G	G	N	G	A	C	C	G	T	A	C	A	C	T	A	G	A	C	T	G	0	1	M	5.3	1	1
SEN	SES:PP:PS	2020	017	SEN_SES:PP:PS_2020_017	SES_17	CACTGGNGACCGTACACTAGACTG	C	A	C	T	G	G	N	G	A	C	C	G	T	A	C	A	C	T	A	G	A	C	T	G	0	1	M	5.3	1	1
SEN	SES:PP:PS	2020	018	SEN_SES:PP:PS_2020_018	SES_18	TACTGCNGTTCNCCACCAAGATTG	T	A	C	T	G	C	N	G	T	T	C	N	C	C	A	C	C	A	A	G	A	T	T	G	0	2	P	5.3	4	1
SEN	SES:PP:PS	2020	019	SEN_SES:PP:PS_2020_019	SES_19	TACTGCNGTTCGCCACCAAGATTG	T	A	C	T	G	C	N	G	T	T	C	G	C	C	A	C	C	A	A	G	A	T	T	G	0	1	M	5.3	4	1
SEN	SES:PP:PS	2020	020	SEN_SES:PP:PS_2020_020	SES_20	TACTGCNGTTCGCCACCAAGATTG	T	A	C	T	G	C	N	G	T	T	C	G	C	C	A	C	C	A	A	G	A	T	T	G	0	1	M	5.3	4	1
SEN	SES:PP:PS	2020	021	SEN_SES:PP:PS_2020_021	SES_21	CACTGGNGACCGTACACTAGACTG	C	A	C	T	G	G	N	G	A	C	C	G	T	A	C	A	C	T	A	G	A	C	T	G	0	1	M	5.3	6	1
SEN	SES:PP:PS	2020	022	SEN_SES:PP:PS_2020_022	SES_22	TACTGCNGTTCGCCACCAAGATTG	T	A	C	T	G	C	N	G	T	T	C	G	C	C	A	C	C	A	A	G	A	T	T	G	0	1	M	5.3	4	1
SEN	SES:PP:PS	2020	023	SEN_SES:PP:PS_2020_023	SES_23	CACTGGNGACCNTACACTAGACTG	C	A	C	T	G	G	N	G	A	C	C	N	T	A	C	A	C	T	A	G	A	C	T	G	0	2	P	5.3	8	1
SEN	SES:PP:PS	2020	024	SEN_SES:PP:PS_2020_024	SES_24	TACTGCNGTTCGCCACCAAGATTG	T	A	C	T	G	C	N	G	T	T	C	G	C	C	A	C	C	A	A	G	A	T	T	G	0	1	M	5.3	2	1
SEN	SES:PP:PS	2020	025	SEN_SES:PP:PS_2020_025	SES_25	CACTGGGGACCGTACACTAGACTG	C	A	C	T	G	G	G	G	A	C	C	G	T	A	C	A	C	T	A	G	A	C	T	G	0	0	M	5.3	0	1
SEN	SES:PP:PS	2020	026	SEN_SES:PP:PS_2020_026	SES_26	CACTGGNGACCGTACACTAGACTG	C	A	C	T	G	G	N	G	A	C	C	G	T	A	C	A	C	T	A	G	A	C	T	G	0	1	M	5.3	6	1
SEN	SES:PP:PS	2020	027	SEN_SES:PP:PS_2020_027	SES_27	TACTCGGGTTXACAACCAAAATTG	T	A	C	T	C	G	G	G	T	T	X	A	C	A	A	C	C	A	A	A	A	T	T	G	1	0	M	5.3	0	1
SEN	SES:PP:PS	2020	028	SEN_SES:PP:PS_2020_028	SES_28	TATTGGAGTTCGCCCACAAGACTG	T	A	T	T	G	G	A	G	T	T	C	G	C	C	C	A	C	A	A	G	A	C	T	G	0	0	M	5.3	0	1
SEN	SES:PP:PS	2020	029	SEN_SES:PP:PS_2020_029	SES_29	TACCCNAGNNTNNNNCNTNGCTTG	T	A	C	C	C	N	A	G	N	N	T	N	N	N	N	C	N	T	N	G	C	T	T	G	0	9	P	5.3	9	2
SEN	SES:PP:PS	2020	030	SEN_SES:PP:PS_2020_030	SES_30	TACTGCNGTTCGCCACCAAGATTG	T	A	C	T	G	C	N	G	T	T	C	G	C	C	A	C	C	A	A	G	A	T	T	G	0	1	M	5.3	1	1
SEN	SES:PP:PS	2020	031	SEN_SES:PP:PS_2020_031	SES_31	CACTGGNGACCGTACACTAGACTG	C	A	C	T	G	G	N	G	A	C	C	G	T	A	C	A	C	T	A	G	A	C	T	G	0	1	M	5.3	6	1
SEN	SES:PP:PS	2020	032	SEN_SES:PP:PS_2020_032	SES_32	CACTGGXGACCGTACACTAGACTG	C	A	C	T	G	G	X	G	A	C	C	G	T	A	C	A	C	T	A	G	A	C	T	G	1	0	M	5.3	4	1
SEN	SES:PP:PS	2020	033	SEN_SES:PP:PS_2020_033	SES33	NACTGCAGANNNCCCACTCGACTG	N	A	C	T	G	C	A	G	A	N	N	N	C	C	C	A	C	T	C	G	A	C	T	G	0	4	P	5.3	5	2
SEN	SES:PP:PS	2020	034	SEN_SES:PP:PS_2020_034	SES34	CACTGGNGACCGTACACTAGACTG	C	A	C	T	G	G	N	G	A	C	C	G	T	A	C	A	C	T	A	G	A	C	T	G	0	1	M	5.3	4	1
SEN	SES:PP:PS	2020	035	SEN_SES:PP:PS_2020_035	SES35	CACTGGNGACCGTACACTAGACTG	C	A	C	T	G	G	N	G	A	C	C	G	T	A	C	A	C	T	A	G	A	C	T	G	0	1	M	5.3	6	1
SEN	SES:PP:PS	2020	036	SEN_SES:PP:PS_2020_036	SES36	TACTCGNGTTXACAACCAAAATTG	T	A	C	T	C	G	N	G	T	T	X	A	C	A	A	C	C	A	A	A	A	T	T	G	1	1	M	5.3	4	1
SEN	SES:PP:PS	2020	037	SEN_SES:PP:PS_2020_037	SES37	TACTCGNGTTCACAACCAAAATTG	T	A	C	T	C	G	N	G	T	T	C	A	C	A	A	C	C	A	A	A	A	T	T	G	0	1	M	5.3	1	1
SEN	SES:PP:PS	2020	038	SEN_SES:PP:PS_2020_038	SES38	CACNCGNGTCTXCACCCTNGCCTG	C	A	C	N	C	G	N	G	T	C	T	X	C	A	C	C	C	T	N	G	C	C	T	G	1	3	P	5.3	4	1
SEN	SES:PP:PS	2020	039	SEN_SES:PP:PS_2020_039	SES39	TACTCNAGANNGNNCANTNGACTG	T	A	C	T	C	N	A	G	A	N	N	G	N	N	C	A	N	T	N	G	A	C	T	G	0	7	P	5.3	11	2
SEN	SES:PP:PS	2020	040	SEN_SES:PP:PS_2020_040	SES40	TACTCCNGTTCACCCCCTAAACTG	T	A	C	T	C	C	N	G	T	T	C	A	C	C	C	C	C	T	A	A	A	C	T	G	0	1	M	5.3	2	1
SEN	SES:PP:PS	2020	041	SEN_SES:PP:PS_2020_041	SES41	TACTCCAGACCGTACCTTAGATTG	T	A	C	T	C	C	A	G	A	C	C	G	T	A	C	C	T	T	A	G	A	T	T	G	0	0	M	5.3	0	1
SEN	SES:PP:PS	2020	042	SEN_SES:PP:PS_2020_042	SES42	TACTGCNGTTCGCCACCAAGATTG	T	A	C	T	G	C	N	G	T	T	C	G	C	C	A	C	C	A	A	G	A	T	T	G	0	1	M	5.3	4	1
SEN	SES:PP:PS	2020	043	SEN_SES:PP:PS_2020_043	SES43	TACTGCGGTTCGCCACCAAGATTG	T	A	C	T	G	C	G	G	T	T	C	G	C	C	A	C	C	A	A	G	A	T	T	G	0	0	M	5.3	0	1
SEN	SES:PP:PS	2020	044	SEN_SES:PP:PS_2020_044	SES44	TACTCCAGACCGTACCTTAGATTG	T	A	C	T	C	C	A	G	A	C	C	G	T	A	C	C	T	T	A	G	A	T	T	G	0	0	M	5.3	1	1
SEN	SES:PP:PS	2020	045	SEN_SES:PP:PS_2020_045	SES45	CACTGGNGACCGTACACTAGACTG	C	A	C	T	G	G	N	G	A	C	C	G	T	A	C	A	C	T	A	G	A	C	T	G	0	1	M	5.3	1	1
SEN	SES:PP:PS	2020	046	SEN_SES:PP:PS_2020_046	SES46	TACTGCAGATCGCCCACTCGACTG	T	A	C	T	G	C	A	G	A	T	C	G	C	C	C	A	C	T	C	G	A	C	T	G	0	0	M	5.3	2	1
SEN	SES:PP:PS	2020	048	SEN_SES:PP:PS_2020_048	SES48	TACTGCAGATCGCCCACTCGACTG	T	A	C	T	G	C	A	G	A	T	C	G	C	C	C	A	C	T	C	G	A	C	T	G	0	0	M	5.3	8	1
SEN	SES:PP:PS	2020	049	SEN_SES:PP:PS_2020_049	SES49	TACTGCNGTTCGCCACCAAGATTG	T	A	C	T	G	C	N	G	T	T	C	G	C	C	A	C	C	A	A	G	A	T	T	G	0	1	M	5.3	4	1
SEN	SES:PP:PS	2020	050	SEN_SES:PP:PS_2020_050	SES50	TACTGCAGATCGCCCXCTCGACTG	T	A	C	T	G	C	A	G	A	T	C	G	C	C	C	X	C	T	C	G	A	C	T	G	1	0	M	5.3	0	1
SEN	SES:PP:PS	2020	051	SEN_SES:PP:PS_2020_051	SES51	TACTGCAGATCGCCCACTCGACTG	T	A	C	T	G	C	A	G	A	T	C	G	C	C	C	A	C	T	C	G	A	C	T	G	0	0	M	5.3	6	1
SEN	SES:PP:PS	2020	052	SEN_SES:PP:PS_2020_052	SES52	TACTGCNGTTCGCCACCAAGATTG	T	A	C	T	G	C	N	G	T	T	C	G	C	C	A	C	C	A	A	G	A	T	T	G	0	1	M	5.3	4	1
SEN	SES:PP:PS	2020	053	SEN_SES:PP:PS_2020_053	SES53	TACTGCNGTTCGCCACCAAGATTG	T	A	C	T	G	C	N	G	T	T	C	G	C	C	A	C	C	A	A	G	A	T	T	G	0	1	M	5.3	1	1
SEN	SES:PP:PS	2020	054	SEN_SES:PP:PS_2020_054	SES_PS_054	TATCCCAGACCXCACCCAAGCTTG	T	A	T	C	C	C	A	G	A	C	C	X	C	A	C	C	C	A	A	G	C	T	T	G	1	0	M	9	0	1
SEN	SES:PP:PS	2020	055	SEN_SES:PP:PS_2020_055	SES_PS_055	TACTCGNGNNCACAACCAANATTG	T	A	C	T	C	G	N	G	N	N	C	A	C	A	A	C	C	A	A	N	A	T	T	G	0	4	P	9	4	2
SEN	SES:PP:PS	2020	056	SEN_SES:PP:PS_2020_056	SES_PS_056	TACTGCAGATCGCCCACTCGACTG	T	A	C	T	G	C	A	G	A	T	C	G	C	C	C	A	C	T	C	G	A	C	T	G	0	0	M	9	0	1
SEN	SES:PP:PS	2020	057	SEN_SES:PP:PS_2020_057	SES_PS_057	TACTGCAGATCGCCCACTCGACTG	T	A	C	T	G	C	A	G	A	T	C	G	C	C	C	A	C	T	C	G	A	C	T	G	0	0	M	9	0	1
SEN	SES:PP:PS	2020	058	SEN_SES:PP:PS_2020_058	SES_PS_058	TACTGCAGATCGCCCACTCGACTG	T	A	C	T	G	C	A	G	A	T	C	G	C	C	C	A	C	T	C	G	A	C	T	G	0	0	M	9	0	1
SEN	SES:PP:PS	2020	059	SEN_SES:PP:PS_2020_059	SES_PS_059	TACTGCAGATCGCCCACTCGACTG	T	A	C	T	G	C	A	G	A	T	C	G	C	C	C	A	C	T	C	G	A	C	T	G	0	0	M	9	0	1
SEN	SES:PP:PS	2020	060	SEN_SES:PP:PS_2020_060	SES_PS_060	TACTGCAGATCGCCCACTCGACTG	T	A	C	T	G	C	A	G	A	T	C	G	C	C	C	A	C	T	C	G	A	C	T	G	0	0	M	9	0	1
SEN	SES:PP:PS	2020	061	SEN_SES:PP:PS_2020_061	SES_PS_061	TACTGCAGATCGCCCACTCGACTG	T	A	C	T	G	C	A	G	A	T	C	G	C	C	C	A	C	T	C	G	A	C	T	G	0	0	M	9	0	1
SEN	SES:PP:PS	2020	062	SEN_SES:PP:PS_2020_062	SES_PS_062	TACTGCAGATCGCCCACTCGACTG	T	A	C	T	G	C	A	G	A	T	C	G	C	C	C	A	C	T	C	G	A	C	T	G	0	0	M	9	0	1
SEN	SES:PP:PS	2020	063	SEN_SES:PP:PS_2020_063	SEN_SES_PP_PS_063.2020	TACTGCAGATCGCCCACTCGACTG	T	A	C	T	G	C	A	G	A	T	C	G	C	C	C	A	C	T	C	G	A	C	T	G	0	0	M	10	0	1
SEN	SES:PP:PS	2020	064	SEN_SES:PP:PS_2020_064	SEN_SES_PP_PS_064.2020	TACTGCGGTTCGCCACCAAGATTG	T	A	C	T	G	C	G	G	T	T	C	G	C	C	A	C	C	A	A	G	A	T	T	G	0	0	M	10	0	1
SEN	SES:PP:PS	2020	065	SEN_SES:PP:PS_2020_065	SEN_SES_PP_PS_065.2020	TACTCGGGTTCACAACCAAAATTG	T	A	C	T	C	G	G	G	T	T	C	A	C	A	A	C	C	A	A	A	A	T	T	G	0	0	M	10	0	1
SEN	SES:PP:PS	2020	066	SEN_SES:PP:PS_2020_066	SEN_SES_PP_PS_066.2020	TACTCGGGTTCACAACCAAAATTG	T	A	C	T	C	G	G	G	T	T	C	A	C	A	A	C	C	A	A	A	A	T	T	G	0	0	M	10	0	1
SEN	SES:PP:PS	2020	067	SEN_SES:PP:PS_2020_067	SEN_SES_PS_067.2020	TACTGCAGATCGCCCACTCGACTG	T	A	C	T	G	C	A	G	A	T	C	G	C	C	C	A	C	T	C	G	A	C	T	G	0	0	M	9	0	1
SEN	SES:PP:PS	2020	068	SEN_SES:PP:PS_2020_068	SEN_SES_PP_PS_068.2020	TACTGCAGATCGCCCACTCGACTG	T	A	C	T	G	C	A	G	A	T	C	G	C	C	C	A	C	T	C	G	A	C	T	G	0	0	M	10	0	1
SEN	SES:PP:PS	2020	069	SEN_SES:PP:PS_2020_069	SEN_SES_PP_PS_069.2020	TACTGCAGATCGCCCACTCGACTG	T	A	C	T	G	C	A	G	A	T	C	G	C	C	C	A	C	T	C	G	A	C	T	G	0	0	M	10	0	1
SEN	SES:PP:PS	2020	070	SEN_SES:PP:PS_2020_070	SEN_SES_PP_PS_070.2020	TACTGCAGATCGCCCACTCGACTG	T	A	C	T	G	C	A	G	A	T	C	G	C	C	C	A	C	T	C	G	A	C	T	G	0	0	M	10	0	1
SEN	SES:PP:PS	2020	071	SEN_SES:PP:PS_2020_071	SEN_SES_PP_PS_071.2020	TACTGCAGATCGCCCACTCGACTG	T	A	C	T	G	C	A	G	A	T	C	G	C	C	C	A	C	T	C	G	A	C	T	G	0	0	M	10	0	1
SEN	SES:PP:PS	2020	072	SEN_SES:PP:PS_2020_072	SEN_SES_PP_PS_072.2020	TACTGCGGTTCGCCACCAAGATTG	T	A	C	T	G	C	G	G	T	T	C	G	C	C	A	C	C	A	A	G	A	T	T	G	0	0	M	10	0	1
SEN	SES:PP:PS	2020	073	SEN_SES:PP:PS_2020_073	SEN_SES_PP_PS_073.2020	CACTGGGGACCGTACACTAGACTG	C	A	C	T	G	G	G	G	A	C	C	G	T	A	C	A	C	T	A	G	A	C	T	G	0	0	M	10	0	1
SEN	SES:PP:PS	2020	074	SEN_SES:PP:PS_2020_074	SEN_SES_PS_074.2020	XACTCCNGACCGTACCNTAGATTG	X	A	C	T	C	C	N	G	A	C	C	G	T	A	C	C	N	T	A	G	A	T	T	G	1	2	P	9	2	2
SEN	SES:PP:PS	2020	075	SEN_SES:PP:PS_2020_075	SEN_SES_PP_PS_075.2020	CACTGGGGACCGTACACTAGACTG	C	A	C	T	G	G	G	G	A	C	C	G	T	A	C	A	C	T	A	G	A	C	T	G	0	0	M	10	0	1
SEN	SES:PP:PS	2020	076	SEN_SES:PP:PS_2020_076	SEN_SES_PP_PS_076.2020	CACTGGGGACCGTACACTAGACTG	C	A	C	T	G	G	G	G	A	C	C	G	T	A	C	A	C	T	A	G	A	C	T	G	0	0	M	10	0	1
SEN	SES:PP:PS	2020	077	SEN_SES:PP:PS_2020_077	SEN_SES_PP_PS_077.2020	CACTGGGGACCGTACACTAGACTG	C	A	C	T	G	G	G	G	A	C	C	G	T	A	C	A	C	T	A	G	A	C	T	G	0	0	M	10	0	1
SEN	SES:PP:PS	2020	078	SEN_SES:PP:PS_2020_078	SEN_SES_PP_PS_078.2020	TACTCCAGACCGTACCTTAGATTG	T	A	C	T	C	C	A	G	A	C	C	G	T	A	C	C	T	T	A	G	A	T	T	G	0	0	M	10	0	1
SEN	SES:PP:PS	2020	079	SEN_SES:PP:PS_2020_079	SEN_SES_PS_079.2020	CACTGGGGACCGTACACTAGACTG	C	A	C	T	G	G	G	G	A	C	C	G	T	A	C	A	C	T	A	G	A	C	T	G	0	0	M	9	0	1
SEN	SES:PP:PS	2020	080	SEN_SES:PP:PS_2020_080	SEN_SES_PS_080.2020	TACTGCAGATCGCCCACTCGACTG	T	A	C	T	G	C	A	G	A	T	C	G	C	C	C	A	C	T	C	G	A	C	T	G	0	0	M	9	0	1
SEN	SES:PP:PS	2020	081	SEN_SES:PP:PS_2020_081	SEN_SES_PS_081.2020	TACTGCGGTTCGCCACCAAGATTG	T	A	C	T	G	C	G	G	T	T	C	G	C	C	A	C	C	A	A	G	A	T	T	G	0	0	M	9	0	1
SEN	SES:PP:PS	2020	082	SEN_SES:PP:PS_2020_082	SEN_SES_PS_082.2020	CACTGGGGACCGTACACTAGACTG	C	A	C	T	G	G	G	G	A	C	C	G	T	A	C	A	C	T	A	G	A	C	T	G	0	0	M	9	0	1
SEN	SES:PP:PS	2020	083	SEN_SES:PP:PS_2020_083	SEN_SES_PS_083.2020	TACTGCAGATCGCCCACTCGACTG	T	A	C	T	G	C	A	G	A	T	C	G	C	C	C	A	C	T	C	G	A	C	T	G	0	0	M	9	0	1
SEN	SES:PP:PS	2020	084	SEN_SES:PP:PS_2020_084	SEN_SES_PS_084.2020	TACTCGGGTTCACAACCAAAATTG	T	A	C	T	C	G	G	G	T	T	C	A	C	A	A	C	C	A	A	A	A	T	T	G	0	0	M	9	0	1
SEN	SES:PP:PS	2020	085	SEN_SES:PP:PS_2020_085	SEN_SES_PS_085.2020	CACTGGGGACCGTACACTAGACTG	C	A	C	T	G	G	G	G	A	C	C	G	T	A	C	A	C	T	A	G	A	C	T	G	0	0	M	9	0	1
SEN	SES:PP:PS	2020	086	SEN_SES:PP:PS_2020_086	SEN_SES_PS_086.2020	TACTCCAGACCGTAXCTTAGATTG	T	A	C	T	C	C	A	G	A	C	C	G	T	A	X	C	T	T	A	G	A	T	T	G	1	0	M	9	0	1
SEN	SES:PP:PS	2020	087	SEN_SES:PP:PS_2020_087	SEN_SES_PS_087.2020	CACTGGGGACCGTACACTAGACTG	C	A	C	T	G	G	G	G	A	C	C	G	T	A	C	A	C	T	A	G	A	C	T	G	0	0	M	9	0	1
SEN	SES:PP:PS	2020	088	SEN_SES:PP:PS_2020_088	SEN_SES_PS_088.2020	TACTCCAGACCGTACCTTAGATTG	T	A	C	T	C	C	A	G	A	C	C	G	T	A	C	C	T	T	A	G	A	T	T	G	0	0	M	9	0	1
SEN	SES:PP:PS	2020	089	SEN_SES:PP:PS_2020_089	SEN_SES_PS_089.2020	TACTGCAGNTCGCCCACTNGACTG	T	A	C	T	G	C	A	G	N	T	C	G	C	C	C	A	C	T	N	G	A	C	T	G	0	2	P	9	4	1
SEN	SES:PP:PS	2020	090	SEN_SES:PP:PS_2020_090	SEN_SES_PS_090.2020	TACTCGGGTTCACAACCAAAATTG	T	A	C	T	C	G	G	G	T	T	C	A	C	A	A	C	C	A	A	A	A	T	T	G	0	0	M	9	0	1
SEN	SES:PP:PS	2020	091	SEN_SES:PP:PS_2020_091	SEN_SES_PS_091.2020	TACTGCAGATCGCCCACTCGACTG	T	A	C	T	G	C	A	G	A	T	C	G	C	C	C	A	C	T	C	G	A	C	T	G	0	0	M	9	0	1
SEN	SES:PP:PS	2020	092	SEN_SES:PP:PS_2020_092	SEN_SES_PS_092.2020	TACTGCGGTTCGCCACCAAGATTG	T	A	C	T	G	C	G	G	T	T	C	G	C	C	A	C	C	A	A	G	A	T	T	G	0	0	M	9	0	1
SEN	SES:PP:PS	2020	093	SEN_SES:PP:PS_2020_093	SEN_SES_PS_093.2020	TACTGCAGATCGCCCACTCGACTG	T	A	C	T	G	C	A	G	A	T	C	G	C	C	C	A	C	T	C	G	A	C	T	G	0	0	M	9	0	1
SEN	SES:PP:PS	2020	094	SEN_SES:PP:PS_2020_094	SEN_SES_PS_094.2020	TACTCGGGTTCACAACCAAAATTG	T	A	C	T	C	G	G	G	T	T	C	A	C	A	A	C	C	A	A	A	A	T	T	G	0	0	M	9	0	1
SEN	SES:PP:PS	2020	095	SEN_SES:PP:PS_2020_095	SEN_SES_PS_095.2020	TACTGCAGANCGCCCACTNGACTG	T	A	C	T	G	C	A	G	A	N	C	G	C	C	C	A	C	T	N	G	A	C	T	G	0	2	P	9	2	1
SEN	SES:PP:PS	2020	096	SEN_SES:PP:PS_2020_096	SEN_SES_PS_096.2020	TACTCCAGACCGTACCTTAGATTG	T	A	C	T	C	C	A	G	A	C	C	G	T	A	C	C	T	T	A	G	A	T	T	G	0	0	M	9	0	1
SEN	SES:PP:PS	2020	097	SEN_SES:PP:PS_2020_097	SEN_SES_PS_097.2020	TACTGCGGTTCGCCACCAAGATTG	T	A	C	T	G	C	G	G	T	T	C	G	C	C	A	C	C	A	A	G	A	T	T	G	0	0	M	9	0	1
SEN	SES:PP:PS	2020	098	SEN_SES:PP:PS_2020_098	SEN_SES_PS_098.2020	CACTCCGGTTCGCACCCTAGCTTG	C	A	C	T	C	C	G	G	T	T	C	G	C	A	C	C	C	T	A	G	C	T	T	G	0	0	M	9	0	1
SEN	SES:PP:PS	2020	099	SEN_SES:PP:PS_2020_099	SEN_SES_PS_099.2020	TACTCGGGTTCACAACCAAAATTG	T	A	C	T	C	G	G	G	T	T	C	A	C	A	A	C	C	A	A	A	A	T	T	G	0	0	M	9	0	1
SEN	SES:PP:PS	2020	100	SEN_SES:PP:PS_2020_100	SEN_SES_PS_100.2020	TACTGCGGTTCGCCACCAAGATTG	T	A	C	T	G	C	G	G	T	T	C	G	C	C	A	C	C	A	A	G	A	T	T	G	0	0	M	9	0	1
SEN	SES:PP:PS	2020	101	SEN_SES:PP:PS_2020_101	SEN_SES_PS_101.2020	TACTGCGGTTCGCCACCAAGATTG	T	A	C	T	G	C	G	G	T	T	C	G	C	C	A	C	C	A	A	G	A	T	T	G	0	0	M	9	0	1
SEN	SES:PP:PS	2020	102	SEN_SES:PP:PS_2020_102	SEN_SES_PS_102.2020	TACTGCGGTTCGCCACCAAGATTG	T	A	C	T	G	C	G	G	T	T	C	G	C	C	A	C	C	A	A	G	A	T	T	G	0	0	M	9	0	1
SEN	SES:PP:PS	2020	103	SEN_SES:PP:PS_2020_103	SEN_SES_PS_103.2020	TACTCGGGTTCACAACCAAAATTG	T	A	C	T	C	G	G	G	T	T	C	A	C	A	A	C	C	A	A	A	A	T	T	G	0	0	M	9	0	1
SEN	SES:PP:PS	2020	104	SEN_SES:PP:PS_2020_104	SEN_SES_PS_104.2020	TACTCGGGTTCACAACCAAAATTG	T	A	C	T	C	G	G	G	T	T	C	A	C	A	A	C	C	A	A	A	A	T	T	G	0	0	M	9	0	1
SEN	SES:PP:PS	2020	105	SEN_SES:PP:PS_2020_105	SEN_SES_PS_105.2020	TACTCGGGTTCACAACCAAAATTG	T	A	C	T	C	G	G	G	T	T	C	A	C	A	A	C	C	A	A	A	A	T	T	G	0	0	M	9	0	1
SEN	SES:PP:PS	2020	106	SEN_SES:PP:PS_2020_106	SEN_SES_PS_106.2020	TACTGCGGTTCGCCACCAAGATTG	T	A	C	T	G	C	G	G	T	T	C	G	C	C	A	C	C	A	A	G	A	T	T	G	0	0	M	9	0	1
SEN	SES:PP:PS	2020	107	SEN_SES:PP:PS_2020_107	SEN_SES_PS_107.2020	TACTGCAGATCGCCCACTCGACTG	T	A	C	T	G	C	A	G	A	T	C	G	C	C	C	A	C	T	C	G	A	C	T	G	0	0	M	9	0	1
SEN	SES:PP:PS	2020	108	SEN_SES:PP:PS_2020_108	SEN_SES_PS_108.2020	TACTGCGGTTCGCCACCAAGATTG	T	A	C	T	G	C	G	G	T	T	C	G	C	C	A	C	C	A	A	G	A	T	T	G	0	0	M	9	0	1
SEN	SES:PP:PS	2020	109	SEN_SES:PP:PS_2020_109	SEN_SES_PS_109.2020	CACTGGGGTTCGCACCCAAGCTTG	C	A	C	T	G	G	G	G	T	T	C	G	C	A	C	C	C	A	A	G	C	T	T	G	0	0	M	9	0	1
SEN	SES:PP:PS	2020	110	SEN_SES:PP:PS_2020_110	SEN_SES_PS_110.2020	XACTGGGGTTNGCACCCAAGCTTG	X	A	C	T	G	G	G	G	T	T	N	G	C	A	C	C	C	A	A	G	C	T	T	G	1	1	M	9	1	1
SEN	SES:PP:PS	2020	111	SEN_SES:PP:PS_2020_111	SEN_SES_PP_PS_111.2020	TACTCGGGTTCAXAACCAAAATTG	T	A	C	T	C	G	G	G	T	T	C	A	X	A	A	C	C	A	A	A	A	T	T	G	1	0	M	10	0	1
SEN	SES:PP:PS	2020	112	SEN_SES:PP:PS_2020_112	SEN_SES_PP_PS_112.2020	TACTCCGGTTTAXCACCAAGCCTG	T	A	C	T	C	C	G	G	T	T	T	A	X	C	A	C	C	A	A	G	C	C	T	G	1	0	M	10	0	1
SEN	SES:PP:PS	2020	113	SEN_SES:PP:PS_2020_113	SEN_SES_PS_113.2020	TACTCGGGTTCACAACCAANNTTG	T	A	C	T	C	G	G	G	T	T	C	A	C	A	A	C	C	A	A	N	N	T	T	G	0	2	P	9	2	1
SEN	SES:PP:PS	2020	114	SEN_SES:PP:PS_2020_114	SEN_SES_PS_114.2020	CACTGGGGTTCGCACCCAAGCTTG	C	A	C	T	G	G	G	G	T	T	C	G	C	A	C	C	C	A	A	G	C	T	T	G	0	0	M	9	0	1
SEN	SES:PP:PS	2020	115	SEN_SES:PP:PS_2020_115	SEN_SES_PS_115.2020	TACTCGGGTTTACAACCAAAATTG	T	A	C	T	C	G	G	G	T	T	T	A	C	A	A	C	C	A	A	A	A	T	T	G	0	0	M	9	0	1
SEN	SES:PP:PS	2020	116	SEN_SES:PP:PS_2020_116	SEN_SES_PP_PS_116.2020	TATCCCAGACCXCACCCAAGCTTG	T	A	T	C	C	C	A	G	A	C	C	X	C	A	C	C	C	A	A	G	C	T	T	G	1	0	M	10	0	1
SEN	SES:PP:PS	2020	117	SEN_SES:PP:PS_2020_117	SEN_SES_PS_117.2020	TACTCGGAACTGTCCCCTAGACTG	T	A	C	T	C	G	G	A	A	C	T	G	T	C	C	C	C	T	A	G	A	C	T	G	0	0	M	9	0	1
SEN	SES:PP:PS	2020	118	SEN_SES:PP:PS_2020_118	SEN_SES_PP_PS_118.2020	TACTCGGGTTTAXAACCAAAATTG	T	A	C	T	C	G	G	G	T	T	T	A	X	A	A	C	C	A	A	A	A	T	T	G	1	0	M	10	0	1
SEN	SES:PP:PS	2020	119	SEN_SES:PP:PS_2020_119	SEN_SES_PP_PS_119.2020	CACTGGGGTTCGXACCCAAGCTTG	C	A	C	T	G	G	G	G	T	T	C	G	X	A	C	C	C	A	A	G	C	T	T	G	1	0	M	10	0	1
SEN	SES:PP:PS	2020	120	SEN_SES:PP:PS_2020_120	SEN_SES_PP_PS_120.2020	TACTCGGGTTCAXAACCAAAATTG	T	A	C	T	C	G	G	G	T	T	C	A	X	A	A	C	C	A	A	A	A	T	T	G	1	0	M	10	0	1
SEN	SES:PP:PS	2020	121	SEN_SES:PP:PS_2020_121	SEN_SES_PS_121.2020	CACTGGGGTTNGCACCCAAGCTTG	C	A	C	T	G	G	G	G	T	T	N	G	C	A	C	C	C	A	A	G	C	T	T	G	0	1	M	9	1	1
SEN	SES:PP:PS	2020	122	SEN_SES:PP:PS_2020_122	SEN_SES_PS_122.2020	CACTGGGGTTNGCACCCAAGCTTG	C	A	C	T	G	G	G	G	T	T	N	G	C	A	C	C	C	A	A	G	C	T	T	G	0	1	M	9	1	1
SEN	SES:PP:PS	2020	123	SEN_SES:PP:PS_2020_123	SEN_SES_PS_123.2020	TACTCGGGTTCACAACCAAAATTG	T	A	C	T	C	G	G	G	T	T	C	A	C	A	A	C	C	A	A	A	A	T	T	G	0	0	M	9	0	1
SEN	SES:PP:PS	2020	124	SEN_SES:PP:PS_2020_124	SEN_SES_PS_124.2020	XACTGCGGTTCGCCACCAAGATTG	X	A	C	T	G	C	G	G	T	T	C	G	C	C	A	C	C	A	A	G	A	T	T	G	1	0	M	9	0	1
SEN	SES:PP:PS	2020	125	SEN_SES:PP:PS_2020_125	SEN_SES_PS_125.2020	TATTCCAGATCXCACCTAAACTTG	T	A	T	T	C	C	A	G	A	T	C	X	C	A	C	C	T	A	A	A	C	T	T	G	1	0	M	9	0	1
SEN	SES:PP:PS	2020	126	SEN_SES:PP:PS_2020_126	SEN_SES_PS_126.2020	TACTCGGGTTCACAACCAAAATTG	T	A	C	T	C	G	G	G	T	T	C	A	C	A	A	C	C	A	A	A	A	T	T	G	0	0	M	9	0	1
SEN	SES:PP:PS	2020	127	SEN_SES:PP:PS_2020_127	SEN_SES_PS_127.2020	CACTGGGGTTCGCACCCAAGCTTG	C	A	C	T	G	G	G	G	T	T	C	G	C	A	C	C	C	A	A	G	C	T	T	G	0	0	M	9	0	1
SEN	SES:PP:PS	2020	128	SEN_SES:PP:PS_2020_128	SEN_SES_PS_128.2020	TACTCGGGTTCACAACCAAAATTG	T	A	C	T	C	G	G	G	T	T	C	A	C	A	A	C	C	A	A	A	A	T	T	G	0	0	M	9	0	1
SEN	SES:PP:PS	2020	129	SEN_SES:PP:PS_2020_129	SEN_SES_PS_129.2020	TACTCGGGTTCACAACCAAAATTG	T	A	C	T	C	G	G	G	T	T	C	A	C	A	A	C	C	A	A	A	A	T	T	G	0	0	M	9	0	1
SEN	SES:PP:PS	2020	130	SEN_SES:PP:PS_2020_130	SEN_SES_PS_130.2020	TACTCGGAACTGTCCCCTAGACTG	T	A	C	T	C	G	G	A	A	C	T	G	T	C	C	C	C	T	A	G	A	C	T	G	0	0	M	9	0	1
SEN	SES:PP:PS	2020	131	SEN_SES:PP:PS_2020_131	SEN_SES_PS_131.2020	TACTCGGANNTGTCCCCTAGANTG	T	A	C	T	C	G	G	A	N	N	T	G	T	C	C	C	C	T	A	G	A	N	T	G	0	3	P	9	2	2
SEN	SES:PP:PS	2020	132	SEN_SES:PP:PS_2020_132	SEN_SES_PS_132.2020	TACTGCAGATCGCCCACTCGACTG	T	A	C	T	G	C	A	G	A	T	C	G	C	C	C	A	C	T	C	G	A	C	T	G	0	0	M	9	0	1
SEN	SES:PP:PS	2020	133	SEN_SES:PP:PS_2020_133	SEN_SES_PS_133.2020	CACCGGGGACCGTACACTAGACTG	C	A	C	C	G	G	G	G	A	C	C	G	T	A	C	A	C	T	A	G	A	C	T	G	0	0	M	9	0	1
SEN	SES:PP:PS	2020	134	SEN_SES:PP:PS_2020_134	SEN_SES_PS_134.2020	CACTCCAGTTTATACCTTAACCTG	C	A	C	T	C	C	A	G	T	T	T	A	T	A	C	C	T	T	A	A	C	C	T	G	0	0	M	9	0	1
SEN	SES:PP:PS	2020	135	SEN_SES:PP:PS_2020_135	SEN_SES_PS_135.2020	TACTGCGGTTCGCCACCAAGATTG	T	A	C	T	G	C	G	G	T	T	C	G	C	C	A	C	C	A	A	G	A	T	T	G	0	0	M	9	0	1
SEN	SES:PP:PS	2020	136	SEN_SES:PP:PS_2020_136	SEN_SES_PS_136.2020	TACTCGGAACTGTCCCCTAGACTG	T	A	C	T	C	G	G	A	A	C	T	G	T	C	C	C	C	T	A	G	A	C	T	G	0	0	M	9	0	1
SEN	SES:PP:PS	2020	137	SEN_SES:PP:PS_2020_137	SEN_SES_PS_137.2020	TACNCNNNACNGNCCCCNAGNNTG	T	A	C	N	C	N	N	N	A	C	N	G	N	C	C	C	C	N	A	G	N	N	T	G	0	9	P	9	17	2
SEN	SES:PP:PS	2020	138	SEN_SES:PP:PS_2020_138	SEN_SES_PS_138.2020	TACTCGGGTTCACAACCAAAATTG	T	A	C	T	C	G	G	G	T	T	C	A	C	A	A	C	C	A	A	A	A	T	T	G	0	0	M	9	0	1
SEN	SES:PP:PS	2020	139	SEN_SES:PP:PS_2020_139	SEN_SES_PS_139.2020	CACTGGGGTTCGCACCCAAGCTTG	C	A	C	T	G	G	G	G	T	T	C	G	C	A	C	C	C	A	A	G	C	T	T	G	0	0	M	9	0	1
SEN	SES:PP:PS	2020	140	SEN_SES:PP:PS_2020_140	SEN_SES_PS_140.2020	CACTGGGGACCGTACACTAGACTG	C	A	C	T	G	G	G	G	A	C	C	G	T	A	C	A	C	T	A	G	A	C	T	G	0	0	M	9	0	1
SEN	SES:PP:PS	2020	141	SEN_SES:PP:PS_2020_141	SEN_SES_PS_141.2020	TACTCGGGTTXACAACCAAAATTG	T	A	C	T	C	G	G	G	T	T	X	A	C	A	A	C	C	A	A	A	A	T	T	G	1	0	M	10	0	1
SEN	SES:PP:PS	2020	142	SEN_SES:PP:PS_2020_142	SEN_SES_PS_142.2020	TACTCGGGTTXACAACCACAATTG	T	A	C	T	C	G	G	G	T	T	X	A	C	A	A	C	C	A	C	A	A	T	T	G	1	0	M	10	0	1
SEN	SES:PP:PS	2020	143	SEN_SES:PP:PS_2020_143	SEN_SES_PS_143.2020	TACTCGGGNTCANANCCAANATTG	T	A	C	T	C	G	G	G	N	T	C	A	N	A	N	C	C	A	A	N	A	T	T	G	0	4	P	10	4	2
SEN	SES:PP:PS	2020	144	SEN_SES:PP:PS_2020_144	SEN_SES_PS_144.2020	TACTCGGGTTXACAACCAAAATTG	T	A	C	T	C	G	G	G	T	T	X	A	C	A	A	C	C	A	A	A	A	T	T	G	1	0	M	10	0	1
SEN	SES:PP:PS	2020	145	SEN_SES:PP:PS_2020_145	SEN_SES_PS_145.2020	CACTGGGGACCGTACACTAGACTG	C	A	C	T	G	G	G	G	A	C	C	G	T	A	C	A	C	T	A	G	A	C	T	G	0	0	M	10	0	1
SEN	SES:PP:PS	2020	146	SEN_SES:PP:PS_2020_146	SEN_SES_PS_146.2020	TACTCGGGTTXACAACCAAAATTG	T	A	C	T	C	G	G	G	T	T	X	A	C	A	A	C	C	A	A	A	A	T	T	G	1	0	M	10	0	1
SEN	SES:PP:PS	2020	147	SEN_SES:PP:PS_2020_147	SEN_SES_PS_147.2020	TACTCCGGTCTACACCCACGACTG	T	A	C	T	C	C	G	G	T	C	T	A	C	A	C	C	C	A	C	G	A	C	T	G	0	0	M	10	0	1
SEN	SES:PP:PS	2020	148	SEN_SES:PP:PS_2020_148	SEN_SES_PS_148.2020	CACTCGGGNCCGCACCCAAGCTTG	C	A	C	T	C	G	G	G	N	C	C	G	C	A	C	C	C	A	A	G	C	T	T	G	0	1	M	10	1	1
SEN	SES:PP:PS	2020	149	SEN_SES:PP:PS_2020_149	SEN_SES_PS_149.2020	TATCCCAGACCXCACCCAAGCTTG	T	A	T	C	C	C	A	G	A	C	C	X	C	A	C	C	C	A	A	G	C	T	T	G	1	0	M	10	0	1
SEN	SES:PP:PS	2020	150	SEN_SES:PP:PS_2020_150	SEN_SES_PS_150.2020	TANCCCAGNCCGCACCCAAGCTTG	T	A	N	C	C	C	A	G	N	C	C	G	C	A	C	C	C	A	A	G	C	T	T	G	0	2	P	10	1	1
SEN	SES:PP:PS	2020	151	SEN_SES:PP:PS_2020_151	SEN_SES_PS_151.2020	CACTNNGGNCCGNANNCXAGACTG	C	A	C	T	N	N	G	G	N	C	C	G	N	A	N	N	C	X	A	G	A	C	T	G	1	6	P	10	5	2
SEN	SES:PP:PS	2020	152	SEN_SES:PP:PS_2020_152	SEN_SES_PS_152.2020	TACTNCAGATCGCCCACXNGACTG	T	A	C	T	N	C	A	G	A	T	C	G	C	C	C	A	C	X	N	G	A	C	T	G	1	2	P	10	1	2
SEN	SES:PP:PS	2020	153	SEN_SES:PP:PS_2020_153	SEN_SES_PS_153.2020	CACTGGGGACCGTACACTAGACTG	C	A	C	T	G	G	G	G	A	C	C	G	T	A	C	A	C	T	A	G	A	C	T	G	0	0	M	10	0	1
SEN	SES:PP:PS	2020	154	SEN_SES:PP:PS_2020_154	SEN_SES_PS_154.2020	NACTCNGGNCNNNACNCANGACTG	N	A	C	T	C	N	G	G	N	C	N	N	N	A	C	N	C	A	N	G	A	C	T	G	0	8	P	10	7	2
SEN	SES:PP:PS	2020	155	SEN_SES:PP:PS_2020_155	SEN_SES_PS_155.2020	TACTCCGGTCTACACCCACGACTG	T	A	C	T	C	C	G	G	T	C	T	A	C	A	C	C	C	A	C	G	A	C	T	G	0	0	M	9	0	1
SEN	SES:PP:PS	2020	156	SEN_SES:PP:PS_2020_156	SEN_SES_PS_156.2020	CACTGGGGACCGTACACTAGACTG	C	A	C	T	G	G	G	G	A	C	C	G	T	A	C	A	C	T	A	G	A	C	T	G	0	0	M	9	0	1
SEN	SES:PP:PS	2020	157	SEN_SES:PP:PS_2020_157	SEN_SES_PS_157.2020	CACTGGGGACCGTACACTAGACTG	C	A	C	T	G	G	G	G	A	C	C	G	T	A	C	A	C	T	A	G	A	C	T	G	0	0	M	9	0	1
SEN	SES:PP:PS	2020	158	SEN_SES:PP:PS_2020_158	SEN_SES_PS_158.2020	CACTGGGGACCGTACACTAGACTG	C	A	C	T	G	G	G	G	A	C	C	G	T	A	C	A	C	T	A	G	A	C	T	G	0	0	M	9	0	1
SEN	SES:PP:PS	2020	159	SEN_SES:PP:PS_2020_159	SEN_SES_PS_159.2020	CACTCGGGACCGCACCCTAGCTTG	C	A	C	T	C	G	G	G	A	C	C	G	C	A	C	C	C	T	A	G	C	T	T	G	0	0	M	9	0	1
SEN	SES:PP:PS	2020	160	SEN_SES:PP:PS_2020_160	SEN_SES_PS_160.2020	TACTGCAGATCGCCCACTCGACTG	T	A	C	T	G	C	A	G	A	T	C	G	C	C	C	A	C	T	C	G	A	C	T	G	0	0	M	9	0	1
SEN	SES:PP:PS	2020	161	SEN_SES:PP:PS_2020_161	SEN_SES_PS_161.2020	TACTGCAGATCGCCCACTCGACTG	T	A	C	T	G	C	A	G	A	T	C	G	C	C	C	A	C	T	C	G	A	C	T	G	0	0	M	9	0	1
SEN	SES:PP:PS	2020	162	SEN_SES:PP:PS_2020_162	SEN_SES_PS_162.2020	TACTCGGAACTGTCCCCTAGACTG	T	A	C	T	C	G	G	A	A	C	T	G	T	C	C	C	C	T	A	G	A	C	T	G	0	0	M	9	0	1
SEN	SES:PP:PS	2020	163	SEN_SES:PP:PS_2020_163	SEN_SES_PS_163.2020	TACTGCAGATCGCCCACTCGACTG	T	A	C	T	G	C	A	G	A	T	C	G	C	C	C	A	C	T	C	G	A	C	T	G	0	0	M	9	0	1
SEN	SES:PP:PS	2020	164	SEN_SES:PP:PS_2020_164	SEN_SES_PS_164.2020	CACTGGGGACCGTACACTAGACTG	C	A	C	T	G	G	G	G	A	C	C	G	T	A	C	A	C	T	A	G	A	C	T	G	0	0	M	9	0	1
SEN	SES:PP:PS	2020	165	SEN_SES:PP:PS_2020_165	SEN_SES_PS_165.2020	CACTGGGGACCGTACACTAGACTG	C	A	C	T	G	G	G	G	A	C	C	G	T	A	C	A	C	T	A	G	A	C	T	G	0	0	M	9	0	1
SEN	SES:PP:PS	2020	166	SEN_SES:PP:PS_2020_166	SEN_SES_PP_PS_166.2020	TATCCCAGACCXXACCCAAGCTTG	T	A	T	C	C	C	A	G	A	C	C	X	X	A	C	C	C	A	A	G	C	T	T	G	2	0	M	1	0	1
SEN	SES:PP:PS	2020	167	SEN_SES:PP:PS_2020_167	SEN_SES_PS_167.2020	XACTGGGGACCGTACACTAGACTG	X	A	C	T	G	G	G	G	A	C	C	G	T	A	C	A	C	T	A	G	A	C	T	G	1	0	M	9	0	1
SEN	SES:PP:PS	2020	168	SEN_SES:PP:PS_2020_168	SEN_SES_PS_168.2020	CACTGGGGACCGTACACTAGACTG	C	A	C	T	G	G	G	G	A	C	C	G	T	A	C	A	C	T	A	G	A	C	T	G	0	0	M	9	0	1
SEN	SES:PP:PS	2020	169	SEN_SES:PP:PS_2020_169	SEN_SES_PS_169.2020	XACTCCGGTCTACACCCACGACTG	X	A	C	T	C	C	G	G	T	C	T	A	C	A	C	C	C	A	C	G	A	C	T	G	1	0	M	9	0	1
SEN	SES:PP:PS	2020	170	SEN_SES:PP:PS_2020_170	SEN_SES_PS_170.2020	XACTCCAGACCGTACCTTAGATTG	X	A	C	T	C	C	A	G	A	C	C	G	T	A	C	C	T	T	A	G	A	T	T	G	1	0	M	9	0	1
SEN	SES:PP:PS	2020	171	SEN_SES:PP:PS_2020_171	SEN_SES_PS_171.2020	CACTGGGGACCGTACACTAGACTG	C	A	C	T	G	G	G	G	A	C	C	G	T	A	C	A	C	T	A	G	A	C	T	G	0	0	M	9	0	1
SEN	SES:PP:PS	2020	172	SEN_SES:PP:PS_2020_172	SEN_SES_PS_172.2020	CACTGGGGACCGTACACTAGACTG	C	A	C	T	G	G	G	G	A	C	C	G	T	A	C	A	C	T	A	G	A	C	T	G	0	0	M	9	0	1
SEN	SES:PP:PS	2020	173	SEN_SES:PP:PS_2020_173	SEN_SES_PS_173.2020	TACTCCAGACCGTACCTTAGATTG	T	A	C	T	C	C	A	G	A	C	C	G	T	A	C	C	T	T	A	G	A	T	T	G	0	0	M	9	0	1
SEN	SES:PP:PS	2020	174	SEN_SES:PP:PS_2020_174	SEN_SES_PS_174.2020	TACTCCAGACCGTACCTTAGATTG	T	A	C	T	C	C	A	G	A	C	C	G	T	A	C	C	T	T	A	G	A	T	T	G	0	0	M	9	0	1
SEN	SES:PP:PS	2020	175	SEN_SES:PP:PS_2020_175	SEN_SES_PS_175.2020	TACTCCAGACCGTACCTTAGATTG	T	A	C	T	C	C	A	G	A	C	C	G	T	A	C	C	T	T	A	G	A	T	T	G	0	0	M	9	0	1
SEN	SES:PP:PS	2020	176	SEN_SES:PP:PS_2020_176	SEN_SES_PS_176.2020	CACTGGGGACCGTACACTAGACTG	C	A	C	T	G	G	G	G	A	C	C	G	T	A	C	A	C	T	A	G	A	C	T	G	0	0	M	9	0	1
SEN	SES:PP:PS	2020	177	SEN_SES:PP:PS_2020_177	SEN_SES_PS_177.2020	TACTCCAGACCGTACCTTAGATTG	T	A	C	T	C	C	A	G	A	C	C	G	T	A	C	C	T	T	A	G	A	T	T	G	0	0	M	9	0	1
SEN	SES:PP:PS	2020	178	SEN_SES:PP:PS_2020_178	SEN_SES_PS_178.2020	TATCCCAGACCXCACCCAAGCTTG	T	A	T	C	C	C	A	G	A	C	C	X	C	A	C	C	C	A	A	G	C	T	T	G	1	0	M	9	0	1
SEN	SES:PP:PS	2020	179	SEN_SES:PP:PS_2020_179	SEN_SES_PS_179.2020	TACTCGGGTTCACAACCAAAATTG	T	A	C	T	C	G	G	G	T	T	C	A	C	A	A	C	C	A	A	A	A	T	T	G	0	0	M	9	0	1
SEN	SES:PP:PS	2020	180	SEN_SES:PP:PS_2020_180	SEN_SES_PS_180.2020	TACTCCAGACCGTACCTTAGATTG	T	A	C	T	C	C	A	G	A	C	C	G	T	A	C	C	T	T	A	G	A	T	T	G	0	0	M	9	0	1
SEN	SES:PP:PS	2020	181	SEN_SES:PP:PS_2020_181	SEN_SES_PS_181.2020	TACTCCAGACCGTACCTTAGATTG	T	A	C	T	C	C	A	G	A	C	C	G	T	A	C	C	T	T	A	G	A	T	T	G	0	0	M	9	0	1
SEN	SES:PP:PS	2020	182	SEN_SES:PP:PS_2020_182	SEN_SES_PS_182.2020	CACTGGGGACCGTACACTAGACTG	C	A	C	T	G	G	G	G	A	C	C	G	T	A	C	A	C	T	A	G	A	C	T	G	0	0	M	9	0	1
SEN	SES:PP:PS	2020	183	SEN_SES:PP:PS_2020_183	SEN_SES_PS_183.2020	TACTGCGGTTCGCCACCAAGATTG	T	A	C	T	G	C	G	G	T	T	C	G	C	C	A	C	C	A	A	G	A	T	T	G	0	0	M	9	0	1
SEN	SES:PP:PS	2020	184	SEN_SES:PP:PS_2020_184	SEN_SES_PS_184.2020	TACTCGGAACTGTCCCCTAGACTG	T	A	C	T	C	G	G	A	A	C	T	G	T	C	C	C	C	T	A	G	A	C	T	G	0	0	M	9	0	1
SEN	SES:PP:PS	2020	185	SEN_SES:PP:PS_2020_185	SEN_SES_PS_185.2020	TACTCCAGACCGXACCTTAGATTG	T	A	C	T	C	C	A	G	A	C	C	G	X	A	C	C	T	T	A	G	A	T	T	G	1	0	M	9	0	1
SEN	SES:PP:PS	2020	186	SEN_SES:PP:PS_2020_186	SEN_SES_PS_186.2020	TATCCCAGACCXCACXCAAGCTTG	T	A	T	C	C	C	A	G	A	C	C	X	C	A	C	X	C	A	A	G	C	T	T	G	2	0	M	1	0	1
SEN	SES:PP:PS	2020	187	SEN_SES:PP:PS_2020_187	SEN_SES_PS_187.2020	TACTCGGAANTGTCCCCTAGACTG	T	A	C	T	C	G	G	A	A	N	T	G	T	C	C	C	C	T	A	G	A	C	T	G	0	1	M	9	1	1
SEN	SES:PP:PS	2020	188	SEN_SES:PP:PS_2020_188	SEN_SES_PS_188.2020	TACTGCAGATCGCCCACTCGACTG	T	A	C	T	G	C	A	G	A	T	C	G	C	C	C	A	C	T	C	G	A	C	T	G	0	0	M	9	0	1
SEN	SES:PP:PS	2020	189	SEN_SES:PP:PS_2020_189	SEN_SES_PS_189.2020	TACTCGGGTTCACAACCAAAATTG	T	A	C	T	C	G	G	G	T	T	C	A	C	A	A	C	C	A	A	A	A	T	T	G	0	0	M	9	0	1
SEN	SES:PP:PS	2020	190	SEN_SES:PP:PS_2020_190	SEN_SES_PS_190.2020	TACTGCGGTTCGCCACCAAGATTG	T	A	C	T	G	C	G	G	T	T	C	G	C	C	A	C	C	A	A	G	A	T	T	G	0	0	M	9	0	1
SEN	SES:PP:PS	2020	191	SEN_SES:PP:PS_2020_191	SEN_SES_PS_191.2020	TACTCGGAACTGTCCCCTAGACTX	T	A	C	T	C	G	G	A	A	C	T	G	T	C	C	C	C	T	A	G	A	C	T	X	1	0	M	9	0	1
SEN	SES:PP:PS	2020	192	SEN_SES:PP:PS_2020_192	SEN_SES_PS_192.2020	CACTGGGGACCGTACACTAGACTG	C	A	C	T	G	G	G	G	A	C	C	G	T	A	C	A	C	T	A	G	A	C	T	G	0	0	M	9	0	1
SEN	SES:PP:PS	2020	193	SEN_SES:PP:PS_2020_193	SEN_SES_PS_193.2020	TACTCGGAACTGXCCCCTAGACTG	T	A	C	T	C	G	G	A	A	C	T	G	X	C	C	C	C	T	A	G	A	C	T	G	1	0	M	9	0	1
SEN	SES:PP:PS	2020	194	SEN_SES:PP:PS_2020_194	SEN_SES_PS_194.2020	TACTCGGAACTGTCCCCTAGACTG	T	A	C	T	C	G	G	A	A	C	T	G	T	C	C	C	C	T	A	G	A	C	T	G	0	0	M	9	0	1
SEN	SES:PP:PS	2020	195	SEN_SES:PP:PS_2020_195	SEN_SES_PS_195.2020	CACTGGGGACCGTACACTAGACTG	C	A	C	T	G	G	G	G	A	C	C	G	T	A	C	A	C	T	A	G	A	C	T	G	0	0	M	9	0	1
SEN	SES:PP:PS	2020	196	SEN_SES:PP:PS_2020_196	SEN_SES_PS_196.2020	CACTGGGGACCGTACACTAGACTG	C	A	C	T	G	G	G	G	A	C	C	G	T	A	C	A	C	T	A	G	A	C	T	G	0	0	M	9	0	1
SEN	SES:PP:PS	2020	197	SEN_SES:PP:PS_2020_197	SEN_SES_PS_197.2020	CACTGGGGACCGTACACTAGACTG	C	A	C	T	G	G	G	G	A	C	C	G	T	A	C	A	C	T	A	G	A	C	T	G	0	0	M	9	0	1
SEN	SES:PP:PS	2020	198	SEN_SES:PP:PS_2020_198	SEN_SES_PS_198.2020	TACTCCAGACCGTACCTTAGATTG	T	A	C	T	C	C	A	G	A	C	C	G	T	A	C	C	T	T	A	G	A	T	T	G	0	0	M	9	0	1
SEN	SES:PP:PS	2020	199	SEN_SES:PP:PS_2020_199	SEN_SES_PS_199.2020	TACTCGGGTTCACAACCAAAATTX	T	A	C	T	C	G	G	G	T	T	C	A	C	A	A	C	C	A	A	A	A	T	T	X	1	0	M	9	0	1
SEN	SES:PP:PS	2020	200	SEN_SES:PP:PS_2020_200	SEN_SES_PS_200.2020	CACTGGGGACCGTACACTAGACTG	C	A	C	T	G	G	G	G	A	C	C	G	T	A	C	A	C	T	A	G	A	C	T	G	0	0	M	9	0	1

## Sheet: BAN_PP_PS
cc	ISO3	Year	Number_Text	Sample_Name	Raw_Name	Barcode_String	A1	B1	A2	B2	A3	B3	A4	B4	A5	B5	A6	B6	A7	B7	A8	B8	A9	B9	A10	B10	A11	B11	A12	B12	X	N	M/P	Delta_CT_Threshold	Adjusted_Het	mccoil_median
SEN	BAN:PP:PS	2020	001	SEN_BAN:PP:PS_2020_001	SEN_BAN_PP_PS_001.2020	TANTCCNGNCNNNCNCCTNGATTG	T	A	N	T	C	C	N	G	N	C	N	N	N	C	N	C	C	T	N	G	A	T	T	G	0	8	P	9	7	2
SEN	BAN:PP:PS	2020	003	SEN_BAN:PP:PS_2020_003	SEN_BAN_PP_PS_003.2020	CACTCCGGACTATACCTAAGCTTG	C	A	C	T	C	C	G	G	A	C	T	A	T	A	C	C	T	A	A	G	C	T	T	G	0	0	M	9	0	1
SEN	BAN:PP:PS	2020	004	SEN_BAN:PP:PS_2020_004	SEN_BAN_PP_PS_004.2020	TACTCNANNCTGCNCCCAAGATTG	T	A	C	T	C	N	A	N	N	C	T	G	C	N	C	C	C	A	A	G	A	T	T	G	0	4	P	9	4	2
SEN	BAN:PP:PS	2020	005	SEN_BAN:PP:PS_2020_005	SEN_BAN_PP_PS_005.2020	TACNNCAGNCTGTNANCAAGCTTG	T	A	C	N	N	C	A	G	N	C	T	G	T	N	A	N	C	A	A	G	C	T	T	G	0	5	P	9	5	2
SEN	BAN:PP:PS	2020	007	SEN_BAN:PP:PS_2020_007	SEN_BAN_PP_PS_007.2020	TACTCGAGACTACCCCCAAGACTG	T	A	C	T	C	G	A	G	A	C	T	A	C	C	C	C	C	A	A	G	A	C	T	G	0	0	M	9	0	1
SEN	BAN:PP:PS	2020	008	SEN_BAN:PP:PS_2020_008	SEN_BAN_PP_PS_008.2020	TATTCCAGTTXGCACCCTCACTTG	T	A	T	T	C	C	A	G	T	T	X	G	C	A	C	C	C	T	C	A	C	T	T	G	1	0	M	9	0	1
SEN	BAN:PP:PS	2020	009	SEN_BAN:PP:PS_2020_009	SEN_BAN_PP_PS_009.2020	CACTGGNAACCGCCCCTTAGCCTG	C	A	C	T	G	G	N	A	A	C	C	G	C	C	C	C	T	T	A	G	C	C	T	G	0	1	M	9	2	1
SEN	BAN:PP:PS	2020	010	SEN_BAN:PP:PS_2020_010	SEN_BAN_PP_PS_010.2020	CACTCCGGATTACACCCAAGCCTG	C	A	C	T	C	C	G	G	A	T	T	A	C	A	C	C	C	A	A	G	C	C	T	G	0	0	M	9	0	1
SEN	BAN:PP:PS	2020	011	SEN_BAN:PP:PS_2020_011	SEN_BAN_PP_PS_011.2020	NANTCNNGNCNNNNCNNAANNNTG	N	A	N	T	C	N	N	G	N	C	N	N	N	N	C	N	N	A	A	N	N	N	T	G	0	14	P	9	15	4
SEN	BAN:PP:PS	2020	013	SEN_BAN:PP:PS_2020_013	SEN_BAN_PP_PS_013.2020	TACTCNNGANTNCACCNANNCTTG	T	A	C	T	C	N	N	G	A	N	T	N	C	A	C	C	N	A	N	N	C	T	T	G	0	7	P	9	7	2
SEN	BAN:PP:PS	2020	014	SEN_BAN:PP:PS_2020_014	SEN_BAN_PP_PS_014.2020	TACTCGGGTCCGTAACTACGATTG	T	A	C	T	C	G	G	G	T	C	C	G	T	A	A	C	T	A	C	G	A	T	T	G	0	0	M	9	0	1
SEN	BAN:PP:PS	2020	017	SEN_BAN:PP:PS_2020_017	SEN_BAN_PS_017.2020	TACTNCNNNTNGNNCCNAANNTTG	T	A	C	T	N	C	N	N	N	T	N	G	N	N	C	C	N	A	A	N	N	T	T	G	0	10	P	9	8	3
SEN	BAN:PP:PS	2020	018A	SEN_BAN:PP:PS_2020_018A	SEN_BAN_PP_PS_018A.2020	NNCTCCNGTNNATCANNNNANNTG	N	N	C	T	C	C	N	G	T	N	N	A	T	C	A	N	N	N	N	A	N	N	T	G	0	11	P	9	11	2
SEN	BAN:PP:PS	2020	018B	SEN_BAN:PP:PS_2020_018B	SEN_BAN_PP_PS_018B.2020	TACTCGNGATCATAAACAAGATTG	T	A	C	T	C	G	N	G	A	T	C	A	T	A	A	A	C	A	A	G	A	T	T	G	0	1	M	9	2	1
SEN	BAN:PP:PS	2020	019	SEN_BAN:PP:PS_2020_019	SEN_BAN_PP_PS_019.2020	TACTCNNGNTTXTACCCAAGCCTG	T	A	C	T	C	N	N	G	N	T	T	X	T	A	C	C	C	A	A	G	C	C	T	G	1	3	P	9	3	2
SEN	BAN:PP:PS	2020	021	SEN_BAN:PP:PS_2020_021	SEN_BAN_PP_PS_021.2020	CACTCGGGATTGCACCTTCGATTG	C	A	C	T	C	G	G	G	A	T	T	G	C	A	C	C	T	T	C	G	A	T	T	G	0	0	M	9	0	1
SEN	BAN:PP:PS	2020	023	SEN_BAN:PP:PS_2020_023	SEN_BAN_PP_PS_023.2020	CACTCCAGATTGCCCCXTAACTTG	C	A	C	T	C	C	A	G	A	T	T	G	C	C	C	C	X	T	A	A	C	T	T	G	1	0	M	9	0	1
SEN	BAN:PP:PS	2020	024	SEN_BAN:PP:PS_2020_024	SEN_BAN_PS_024.2020	TACTCGNGNNCATAAACAAGATTG	T	A	C	T	C	G	N	G	N	N	C	A	T	A	A	A	C	A	A	G	A	T	T	G	0	3	P	8	6	1
SEN	BAN:PP:PS	2020	025	SEN_BAN:PP:PS_2020_025	SEN_BAN_PS_025.2020	TACTCCAGATCGTACCCAAGATTG	T	A	C	T	C	C	A	G	A	T	C	G	T	A	C	C	C	A	A	G	A	T	T	G	0	0	M	8	0	1
SEN	BAN:PP:PS	2020	027	SEN_BAN:PP:PS_2020_027	SEN_BAN_PP_PS_027.2020	TATTGCAGATTGCACATTCGCTTG	T	A	T	T	G	C	A	G	A	T	T	G	C	A	C	A	T	T	C	G	C	T	T	G	0	0	M	9	0	1
SEN	BAN:PP:PS	2020	029	SEN_BAN:PP:PS_2020_029	SEN_BAN_PP_PS_029.2020	CACCCCAAATTGTAACCTAGCTTG	C	A	C	C	C	C	A	A	A	T	T	G	T	A	A	C	C	T	A	G	C	T	T	G	0	0	M	9	0	1
SEN	BAN:PP:PS	2020	030	SEN_BAN:PP:PS_2020_030	SEN_BAN_PP_PS_030.2020	TACTCCNGACTACACCCTCAATTG	T	A	C	T	C	C	N	G	A	C	T	A	C	A	C	C	C	T	C	A	A	T	T	G	0	1	M	9	0	1
SEN	BAN:PP:PS	2020	031	SEN_BAN:PP:PS_2020_031	SEN_BAN_PP_PS_031.2020	CACTCGAGTCCGCAACTAAGCCTG	C	A	C	T	C	G	A	G	T	C	C	G	C	A	A	C	T	A	A	G	C	C	T	G	0	0	M	9	0	1
SEN	BAN:PP:PS	2020	032	SEN_BAN:PP:PS_2020_032	SEN_BAN_PP_PS_032.2020	CATTCCNGANTGCCACNTNGCTTG	C	A	T	T	C	C	N	G	A	N	T	G	C	C	A	C	N	T	N	G	C	T	T	G	0	4	P	9	2	2
SEN	BAN:PP:PS	2020	033	SEN_BAN:PP:PS_2020_033	SEN_BAN_PP_PS_033.2020	TACTCNAGANTGCNCANAAGANTG	T	A	C	T	C	N	A	G	A	N	T	G	C	N	C	A	N	A	A	G	A	N	T	G	0	5	P	9	5	2
SEN	BAN:PP:PS	2020	034	SEN_BAN:PP:PS_2020_034	SEN_BAN_PS_034.2020	CACTCNNGATCATACXNXAGATXG	C	A	C	T	C	N	N	G	A	T	C	A	T	A	C	X	N	X	A	G	A	T	X	G	3	3	P	8	3	2
SEN	BAN:PP:PS	2020	036	SEN_BAN:PP:PS_2020_036	SEN_BAN_PP_PS_036.2020	TACTGCAGTCTACCCCCTAGCTTG	T	A	C	T	G	C	A	G	T	C	T	A	C	C	C	C	C	T	A	G	C	T	T	G	0	0	M	9	0	1
SEN	BAN:PP:PS	2020	037a	SEN_BAN:PP:PS_2020_037a	SEN_BAN_PS_037a.2020	NACTCNANNNTGCNNANAAGANXG	N	A	C	T	C	N	A	N	N	N	T	G	C	N	N	A	N	A	A	G	A	N	X	G	1	9	P	8	9	2
SEN	BAN:PP:PS	2020	037b	SEN_BAN:PP:PS_2020_037b	SEN_BAN_PP_PS_037b.2020	TACTCCNGNNCATAACNNNNCCTG	T	A	C	T	C	C	N	G	N	N	C	A	T	A	A	C	N	N	N	N	C	C	T	G	0	7	P	9	7	2
SEN	BAN:PP:PS	2020	038	SEN_BAN:PP:PS_2020_038	SEN_BAN_PP_PS_038.2020	TACTCCAGATTACAAATTCAATTG	T	A	C	T	C	C	A	G	A	T	T	A	C	A	A	A	T	T	C	A	A	T	T	G	0	0	M	9	0	1
SEN	BAN:PP:PS	2020	041	SEN_BAN:PP:PS_2020_041	SEN_BAN_PS_041.2020	NACTNCAGNNTACNCNCTAGNNXG	N	A	C	T	N	C	A	G	N	N	T	A	C	N	C	N	C	T	A	G	N	N	X	G	1	8	P	9	8	2
SEN	BAN:PP:PS	2020	047	SEN_BAN:PP:PS_2020_047	SEN_BAN_PP_PS_047.2020	NACTNNNGNTCGNACCNNNGANTG	N	A	C	T	N	N	N	G	N	T	C	G	N	A	C	C	N	N	N	G	A	N	T	G	0	10	P	9	11	3
SEN	BAN:PP:PS	2020	048	SEN_BAN:PP:PS_2020_048	SEN_BAN_PP_PS_048.2020	TACTCCGNTTNGTNNCTAAGCTTG	T	A	C	T	C	C	G	N	T	T	N	G	T	N	N	C	T	A	A	G	C	T	T	G	0	4	P	9	4	2
SEN	BAN:PP:PS	2020	049	SEN_BAN:PP:PS_2020_049	SEN_BAN_PS_049.2020	TACTCCAGANCACACCTNAGCCTG	T	A	C	T	C	C	A	G	A	N	C	A	C	A	C	C	T	N	A	G	C	C	T	G	0	2	P	8	2	1
SEN	BAN:PP:PS	2020	051	SEN_BAN:PP:PS_2020_051	SEN_BAN_PP_PS_051.2020	TATTGCAGACTACAACTAAGCCTG	T	A	T	T	G	C	A	G	A	C	T	A	C	A	A	C	T	A	A	G	C	C	T	G	0	0	M	9	0	1
SEN	BAN:PP:PS	2020	052	SEN_BAN:PP:PS_2020_052	SEN_BAN_PP_PS_052.2020	CACTCGAGACCGTACCCTAGCCTG	C	A	C	T	C	G	A	G	A	C	C	G	T	A	C	C	C	T	A	G	C	C	T	G	0	0	M	9	0	1
SEN	BAN:PP:PS	2020	053	SEN_BAN:PP:PS_2020_053	SEN_BAN_PP_PS_053.2020	TACNCCGGNCNACACACNAGNTTG	T	A	C	N	C	C	G	G	N	C	N	A	C	A	C	A	C	N	A	G	N	T	T	G	0	5	P	9	5	2
SEN	BAN:PP:PS	2020	054	SEN_BAN:PP:PS_2020_054	SEN_BAN_PP_PS_054.2020	TNNTCNANACTGNCNCCNNNNNTG	T	N	N	T	C	N	A	N	A	C	T	G	N	C	N	C	C	N	N	N	N	N	T	G	0	11	P	9	11	2
SEN	BAN:PP:PS	2020	056	SEN_BAN:PP:PS_2020_056	SEN_BAN_PS_056.2020	TACTCCAGTTTXCACCCTAGCCTG	T	A	C	T	C	C	A	G	T	T	T	X	C	A	C	C	C	T	A	G	C	C	T	G	1	0	M	8	0	1
SEN	BAN:PP:PS	2020	058	SEN_BAN:PP:PS_2020_058	SEN_BAN_PP_PS_058.2020	TACTCGAGATTACAACCTCGATTG	T	A	C	T	C	G	A	G	A	T	T	A	C	A	A	C	C	T	C	G	A	T	T	G	0	0	M	9	0	1
SEN	BAN:PP:PS	2020	059	SEN_BAN:PP:PS_2020_059	SEN_BAN_PP_PS_059.2020	TACTCCGGNCNACACCCTAAATTG	T	A	C	T	C	C	G	G	N	C	N	A	C	A	C	C	C	T	A	A	A	T	T	G	0	2	P	9	4	1
SEN	BAN:PP:PS	2020	060	SEN_BAN:PP:PS_2020_060	SEN_BAN_PS_060.2020	TANCCCNNNCTANNACCAANNNTG	T	A	N	C	C	C	N	N	N	C	T	A	N	N	A	C	C	A	A	N	N	N	T	G	0	9	P	8	9	2
SEN	BAN:PP:PS	2020	062	SEN_BAN:PP:PS_2020_062	SEN_BAN_PS_062.2020	TACNCCAGTNTACACCCTAGNCTG	T	A	C	N	C	C	A	G	T	N	T	A	C	A	C	C	C	T	A	G	N	C	T	G	0	3	P	8	3	2
SEN	BAN:PP:PS	2020	063	SEN_BAN:PP:PS_2020_063	SEN_BAN_PP_PS_063.2020	CACTGCAGATTACACCCTCAACTG	C	A	C	T	G	C	A	G	A	T	T	A	C	A	C	C	C	T	C	A	A	C	T	G	0	0	M	9	0	1
SEN	BAN:PP:PS	2020	065	SEN_BAN:PP:PS_2020_065	BAN_PS_065	NANTNNNGNNNGNACCNAAGANTG	N	A	N	T	N	N	N	G	N	N	N	G	N	A	C	C	N	A	A	G	A	N	T	G	0	11	P	8	12	3
SEN	BAN:PP:PS	2020	068	SEN_BAN:PP:PS_2020_068	BAN_PS_068	TACTGCAGTCTATAACCTCGCTTG	T	A	C	T	G	C	A	G	T	C	T	A	T	A	A	C	C	T	C	G	C	T	T	G	0	0	M	8	0	1
SEN	BAN:PP:PS	2020	069	SEN_BAN:PP:PS_2020_069	BAN_PS_069	CANNCCNGTCNGCACCCANGNNTG	C	A	N	N	C	C	N	G	T	C	N	G	C	A	C	C	C	A	N	G	N	N	T	G	0	7	P	8	7	2
SEN	BAN:PP:PS	2020	071	SEN_BAN:PP:PS_2020_071	BAN_PS_071	TATTCCAGTCTACACCTAAGATTG	T	A	T	T	C	C	A	G	T	C	T	A	C	A	C	C	T	A	A	G	A	T	T	G	0	0	M	8	0	1
SEN	BAN:PP:PS	2020	074	SEN_BAN:PP:PS_2020_074	BAN_PS_074	TACTGGAGACTACAAACTAGATTG	T	A	C	T	G	G	A	G	A	C	T	A	C	A	A	A	C	T	A	G	A	T	T	G	0	0	M	8	0	1
SEN	BAN:PP:PS	2020	090	SEN_BAN:PP:PS_2020_090	BAN_PS_090	CATTCGAGACNGTACCTTAGACTG	C	A	T	T	C	G	A	G	A	C	N	G	T	A	C	C	T	T	A	G	A	C	T	G	0	1	M	8	2	1
SEN	BAN:PP:PS	2020	099	SEN_BAN:PP:PS_2020_099	BAN_PS_099	TACTCGAGACTGTAACCAAGCCTG	T	A	C	T	C	G	A	G	A	C	T	G	T	A	A	C	C	A	A	G	C	C	T	G	0	0	M	8	0	1
SEN	BAN:PP:PS	2020	109	SEN_BAN:PP:PS_2020_109	BAN_PS_109	TACTNNAGNCTNCNCANTAGATXG	T	A	C	T	N	N	A	G	N	C	T	N	C	N	C	A	N	T	A	G	A	T	X	G	1	6	P	9	6	2
SEN	BAN:PP:PS	2020	110	SEN_BAN:PP:PS_2020_110	BAN_PS_110	TATTNCNGTCCACACCTTANACTG	T	A	T	T	N	C	N	G	T	C	C	A	C	A	C	C	T	T	A	N	A	C	T	G	0	3	P	9	3	1
SEN	BAN:PP:PS	2020	111	SEN_BAN:PP:PS_2020_111	BAN_PS_111	CACCCGGGTTTATACCCAAGATTG	C	A	C	C	C	G	G	G	T	T	T	A	T	A	C	C	C	A	A	G	A	T	T	G	0	0	M	9	0	1
SEN	BAN:PP:PS	2020	112	SEN_BAN:PP:PS_2020_112	BAN_PS_112	NATTNCAGATCNTANCNAAGNNTG	N	A	T	T	N	C	A	G	A	T	C	N	T	A	N	C	N	A	A	G	N	N	T	G	0	7	P	9	7	2
SEN	BAN:PP:PS	2020	113	SEN_BAN:PP:PS_2020_113	BAN_PS_113	CACNNNNGNNTNNNNCNNAGANTG	C	A	C	N	N	N	N	G	N	N	T	N	N	N	N	C	N	N	A	G	A	N	T	G	0	13	P	9	13	4
SEN	BAN:PP:PS	2020	117	SEN_BAN:PP:PS_2020_117	BAN_PS_117	TACTGCAGTCTACCXCTTAGACTG	T	A	C	T	G	C	A	G	T	C	T	A	C	C	X	C	T	T	A	G	A	C	T	G	1	0	M	9	0	1
SEN	BAN:PP:PS	2020	119	SEN_BAN:PP:PS_2020_119	BAN_PS_119	CACTNCNGACCACAACTAAGCNTG	C	A	C	T	N	C	N	G	A	C	C	A	C	A	A	C	T	A	A	G	C	N	T	G	0	3	P	9	4	1
SEN	BAN:PP:PS	2020	120	SEN_BAN:PP:PS_2020_120	BAN_PS_120	TATTCCAATCCACACCTACGNTXG	T	A	T	T	C	C	A	A	T	C	C	A	C	A	C	C	T	A	C	G	N	T	X	G	1	1	M	9	1	1
SEN	BAN:PP:PS	2020	125	SEN_BAN:PP:PS_2020_125	BAN_PS_125	TACCGCGGTNTXCACCTAAGNTTG	T	A	C	C	G	C	G	G	T	N	T	X	C	A	C	C	T	A	A	G	N	T	T	G	1	2	P	9	4	1
SEN	BAN:PP:PS	2020	127	SEN_BAN:PP:PS_2020_127	BAN_PS_127	CACTCNNGNNNNTANCNAAGCNXG	C	A	C	T	C	N	N	G	N	N	N	N	T	A	N	C	N	A	A	G	C	N	X	G	1	9	P	9	9	2
SEN	BAN:PP:PS	2020	128	SEN_BAN:PP:PS_2020_128	BAN_PS_128	NACNCCAGNNTNNNNCCAAGNNTG	N	A	C	N	C	C	A	G	N	N	T	N	N	N	N	C	C	A	A	G	N	N	T	G	0	10	P	9	9	3
SEN	BAN:PP:PS	2020	129	SEN_BAN:PP:PS_2020_129	BAN_PS_129	NACTCCNGANTACACCTAANNNTG	N	A	C	T	C	C	N	G	A	N	T	A	C	A	C	C	T	A	A	N	N	N	T	G	0	6	P	9	6	2
SEN	BAN:PP:PS	2020	132	SEN_BAN:PP:PS_2020_132	BAN_PS_132	TANCCGNNACTANACNTTNNCTTG	T	A	N	C	C	G	N	N	A	C	T	A	N	A	C	N	T	T	N	N	C	T	T	G	0	7	P	9	7	2
SEN	BAN:PP:PS	2020	133	SEN_BAN:PP:PS_2020_133	BAN_PS_133	TACTNNGGNTCATNCCTAAAANTG	T	A	C	T	N	N	G	G	N	T	C	A	T	N	C	C	T	A	A	A	A	N	T	G	0	5	P	9	5	2
SEN	BAN:PP:PS	2020	136	SEN_BAN:PP:PS_2020_136	BAN_PS_136	TACNNCNGNNNANNCCNAANNNTG	T	A	C	N	N	C	N	G	N	N	N	A	N	N	C	C	N	A	A	N	N	N	T	G	0	12	P	9	13	3
SEN	BAN:PP:PS	2020	138	SEN_BAN:PP:PS_2020_138	BAN_PS_138	TNCTCCNGNNTACNCCNNANNNXG	T	N	C	T	C	C	N	G	N	N	T	A	C	N	C	C	N	N	A	N	N	N	X	G	1	10	P	9	11	3
SEN	BAN:PP:PS	2020	139	SEN_BAN:PP:PS_2020_139	BAN_PS_139	CACTNGAGATTGCCCNCAANNNTG	C	A	C	T	N	G	A	G	A	T	T	G	C	C	C	N	C	A	A	N	N	N	T	G	0	5	P	9	5	2
SEN	BAN:PP:PS	2020	141	SEN_BAN:PP:PS_2020_141	BAN_PS_141	TANTCCAATCNACACCTANGNTTG	T	A	N	T	C	C	A	A	T	C	N	A	C	A	C	C	T	A	N	G	N	T	T	G	0	4	P	9	5	2
SEN	BAN:PP:PS	2020	143	SEN_BAN:PP:PS_2020_143	BAN_PS_143	TACCCGAGTTTATACATTAGATTG	T	A	C	C	C	G	A	G	T	T	T	A	T	A	C	A	T	T	A	G	A	T	T	G	0	0	M	9	0	1
SEN	BAN:PP:PS	2020	144	SEN_BAN:PP:PS_2020_144	BAN_PS_144	CATTCCAGTCTXTACCTAAGCTTG	C	A	T	T	C	C	A	G	T	C	T	X	T	A	C	C	T	A	A	G	C	T	T	G	1	0	M	9	0	1
SEN	BAN:PP:PS	2020	145	SEN_BAN:PP:PS_2020_145	BAN_PS_145	TATTCCAGTTCGCACCCTCGATTG	T	A	T	T	C	C	A	G	T	T	C	G	C	A	C	C	C	T	C	G	A	T	T	G	0	0	M	9	0	1
SEN	BAN:PP:PS	2020	146	SEN_BAN:PP:PS_2020_146	BAN_PS_146	TACTCCAGTCTACCCCTTAGCTTG	T	A	C	T	C	C	A	G	T	C	T	A	C	C	C	C	T	T	A	G	C	T	T	G	0	0	M	9	0	1
SEN	BAN:PP:PS	2020	150	SEN_BAN:PP:PS_2020_150	BAN_PS_150	TACNNNNGNTCATNCCTAANANTG	T	A	C	N	N	N	N	G	N	T	C	A	T	N	C	C	T	A	A	N	A	N	T	G	0	8	P	9	8	2
SEN	BAN:PP:PS	2020	153A	SEN_BAN:PP:PS_2020_153A	BAN_PS_153A	CACTCCAGTCCGTCCCTACGCTTG	C	A	C	T	C	C	A	G	T	C	C	G	T	C	C	C	T	A	C	G	C	T	T	G	0	0	M	9	0	1
SEN	BAN:PP:PS	2020	153b	SEN_BAN:PP:PS_2020_153b	SEN_BAN_PS_153b.2020	TACTCNNGNCCGTANCTNAGATTG	T	A	C	T	C	N	N	G	N	C	C	G	T	A	N	C	T	N	A	G	A	T	T	G	0	5	P	9	6	2
SEN	BAN:PP:PS	2020	154	SEN_BAN:PP:PS_2020_154	SEN_BAN_PS_154.2020	CACTCCGGTCNACAXACAAACTTG	C	A	C	T	C	C	G	G	T	C	N	A	C	A	X	A	C	A	A	A	C	T	T	G	1	1	M	9	1	1
SEN	BAN:PP:PS	2020	155	SEN_BAN:PP:PS_2020_155	SEN_BAN_PS_155.2020	TACCCGAGTTTXTACXTXAGATXG	T	A	C	C	C	G	A	G	T	T	T	X	T	A	C	X	T	X	A	G	A	T	X	G	4	0	M	1	2	1
SEN	BAN:PP:PS	2020	157	SEN_BAN:PP:PS_2020_157	SEN_BAN_PS_157.2020	TACTCCAGTTTATAAACAAGACTG	T	A	C	T	C	C	A	G	T	T	T	A	T	A	A	A	C	A	A	G	A	C	T	G	0	0	M	9	0	1
SEN	BAN:PP:PS	2020	159	SEN_BAN:PP:PS_2020_159	SEN_BAN_PS_159.2020	TANNCCNGNNCNTACCNAANNNXG	T	A	N	N	C	C	N	G	N	N	C	N	T	A	C	C	N	A	A	N	N	N	X	G	1	10	P	9	11	3
SEN	BAN:PP:PS	2020	162	SEN_BAN:PP:PS_2020_162	SEN_BAN_PS_162.2020	CACTCCGGATTNCANACTAGNTTG	C	A	C	T	C	C	G	G	A	T	T	N	C	A	N	A	C	T	A	G	N	T	T	G	0	3	P	9	4	1
SEN	BAN:PP:PS	2020	169	SEN_BAN:PP:PS_2020_169	SEN_BAN_PS_169.2020	TACTGGAGTCTGTCCCTTAGACTG	T	A	C	T	G	G	A	G	T	C	T	G	T	C	C	C	T	T	A	G	A	C	T	G	0	0	M	9	0	1
SEN	BAN:PP:PS	2020	171	SEN_BAN:PP:PS_2020_171	SEN_BAN_PS_171.2020	TGCTCCAGATTGCACCTACACTTG	T	G	C	T	C	C	A	G	A	T	T	G	C	A	C	C	T	A	C	A	C	T	T	G	0	0	M	9	0	1
SEN	BAN:PP:PS	2020	181	SEN_BAN:PP:PS_2020_181	SEN_BAN_PS_181.2020	TACTCGAGTTTXCACXCXAGATTG	T	A	C	T	C	G	A	G	T	T	T	X	C	A	C	X	C	X	A	G	A	T	T	G	3	0	M	1	0	1
SEN	BAN:PP:PS	2020	189	SEN_BAN:PP:PS_2020_189	SEN_BAN_PS_189.2020	TATTCGAGATCACACCCAAAACTG	T	A	T	T	C	G	A	G	A	T	C	A	C	A	C	C	C	A	A	A	A	C	T	G	0	0	M	9	0	1
SEN	BAN:PP:PS	2020	202	SEN_BAN:PP:PS_2020_202	SEN_BAN_PS_202.2020	TACTCGGGTCTACAACTAAGCTTG	T	A	C	T	C	G	G	G	T	C	T	A	C	A	A	C	T	A	A	G	C	T	T	G	0	0	M	9	0	1

## Sheet: CSS
cc	ISO3	Year	Number_Text	Sample_Name	Raw_Name	Barcode_String	A1	B1	A2	B2	A3	B3	A4	B4	A5	B5	A6	B6	A7	B7	A8	B8	A9	B9	A10	B10	A11	B11	A12	B12	X	N	M/P	Delta_CT_Threshold	Adjusted_Het	mccoil_median
SEN	CSS	2019	001	SEN_CSS_2019_001	CS1	CACNCCNGTCCACANCTAAGCTTG	C	A	C	N	C	C	N	G	T	C	C	A	C	A	N	C	T	A	A	G	C	T	T	G	0	3	P	8	4	1
SEN	CSS	2019	002	SEN_CSS_2019_002	CS2	CATTCGNGANXGCAACTTNGCTTG	C	A	T	T	C	G	N	G	A	N	X	G	C	A	A	C	T	T	N	G	C	T	T	G	1	3	P	8	3	1
SEN	CSS	2019	003	SEN_CSS_2019_003	CS3	CATTCCAGACTACACCCTCGATTG	C	A	T	T	C	C	A	G	A	C	T	A	C	A	C	C	C	T	C	G	A	T	T	G	0	0	M	8	0	1
SEN	CSS	2019	004	SEN_CSS_2019_004	CS4	TATTGCAGACCGTAACCTAGCTTG	T	A	T	T	G	C	A	G	A	C	C	G	T	A	A	C	C	T	A	G	C	T	T	G	0	0	M	8	0	1
SEN	CSS	2019	005	SEN_CSS_2019_005	CS5	CATTCGNGANTGNAACTTNGCTTG	C	A	T	T	C	G	N	G	A	N	T	G	N	A	A	C	T	T	N	G	C	T	T	G	0	4	P	8	5	2
SEN	CSS	2019	006	SEN_CSS_2019_006	CS6	NATTCNNNNNTNCAACNAAGCNTG	N	A	T	T	C	N	N	N	N	N	T	N	C	A	A	C	N	A	A	G	C	N	T	G	0	9	P	8	9	2
SEN	CSS	2019	007	SEN_CSS_2019_007	CS7	TANTCCANTCTACNACCTAGCTTG	T	A	N	T	C	C	A	N	T	C	T	A	C	N	A	C	C	T	A	G	C	T	T	G	0	3	P	8	4	1
SEN	CSS	2019	008	SEN_CSS_2019_008	CS8	TACTNCNGATTGCCNCNNAGNTTG	T	A	C	T	N	C	N	G	A	T	T	G	C	C	N	C	N	N	A	G	N	T	T	G	0	6	P	8	6	2
SEN	CSS	2019	009	SEN_CSS_2019_009	CS9	TATTCCGGACNGTAAXCAAGATTG	T	A	T	T	C	C	G	G	A	C	N	G	T	A	A	X	C	A	A	G	A	T	T	G	1	1	M	8	1	1
SEN	CSS	2019	014	SEN_CSS_2019_014	CS14	TACTCCGNACTGCCAATXNNNTTG	T	A	C	T	C	C	G	N	A	C	T	G	C	C	A	A	T	X	N	N	N	T	T	G	1	4	P	8	8	1
SEN	CSS	2019	015	SEN_CSS_2019_015	CS15	CATTCCAGTCTXCACCTAAGCTTG	C	A	T	T	C	C	A	G	T	C	T	X	C	A	C	C	T	A	A	G	C	T	T	G	1	0	M	8	0	1
SEN	CSS	2019	016	SEN_CSS_2019_016	CS16	CACTGCAGTTTGTCCCTTCGCCTG	C	A	C	T	G	C	A	G	T	T	T	G	T	C	C	C	T	T	C	G	C	C	T	G	0	0	M	8	0	1
SEN	CSS	2019	017	SEN_CSS_2019_017	CS17	NACNNCANNNCNTNNXNNAGNNTG	N	A	C	N	N	C	A	N	N	N	C	N	T	N	N	X	N	N	A	G	N	N	T	G	1	13	P	8	14	3
SEN	CSS	2019	018	SEN_CSS_2019_018	CS18	CATCGGAGATCGTACCTTAGCTTG	C	A	T	C	G	G	A	G	A	T	C	G	T	A	C	C	T	T	A	G	C	T	T	G	0	0	M	8	0	1
SEN	CSS	2019	019	SEN_CSS_2019_019	CS19	NACTNNNGNCCANNACCACNNTTG	N	A	C	T	N	N	N	G	N	C	C	A	N	N	A	C	C	A	C	N	N	T	T	G	0	9	P	8	9	2
SEN	CSS	2019	020	SEN_CSS_2019_020	CS20	TACTCCAGTCTXTACCCAAAATTG	T	A	C	T	C	C	A	G	T	C	T	X	T	A	C	C	C	A	A	A	A	T	T	G	1	0	M	8	0	1
SEN	CSS	2019	021	SEN_CSS_2019_021	CS21	TACTNGAGNNTATNCNNTNGNTTG	T	A	C	T	N	G	A	G	N	N	T	A	T	N	C	N	N	T	N	G	N	T	T	G	0	8	P	8	8	2
SEN	CSS	2019	022	SEN_CSS_2019_022	CS22	TATNNNNNNTTGNCNCCTANACTG	T	A	T	N	N	N	N	N	N	T	T	G	N	C	N	C	C	T	A	N	A	C	T	G	0	9	P	8	9	2
SEN	CSS	2019	023	SEN_CSS_2019_023	CS23	TACTCNNGTNNGTNCCCAANNNXG	T	A	C	T	C	N	N	G	T	N	N	G	T	N	C	C	C	A	A	N	N	N	X	G	1	8	P	8	8	2
SEN	CSS	2019	024	SEN_CSS_2019_024	CS24	TACTCGGAACTATACCCACGCTTG	T	A	C	T	C	G	G	A	A	C	T	A	T	A	C	C	C	A	C	G	C	T	T	G	0	0	M	8	0	1
SEN	CSS	2019	025	SEN_CSS_2019_025	CS25	TATTCGAGATTATACACACAATTG	T	A	T	T	C	G	A	G	A	T	T	A	T	A	C	A	C	A	C	A	A	T	T	G	0	0	M	8	0	1
SEN	CSS	2019	026	SEN_CSS_2019_026	CS26	NACTCCNGNNCXCXCCTTANNCTG	N	A	C	T	C	C	N	G	N	N	C	X	C	X	C	C	T	T	A	N	N	C	T	G	2	6	P	8	6	2
SEN	CSS	2019	027	SEN_CSS_2019_027	CS27	TACTNCNXNXCNNANXNANGNNTG	T	A	C	T	N	C	N	X	N	X	C	N	N	A	N	X	N	A	N	G	N	N	T	G	3	10	P	8	11	3
SEN	CSS	2019	028	SEN_CSS_2019_028	CS28	TANTCNNXNNNGTXNXCAANNTXG	T	A	N	T	C	N	N	X	N	N	N	G	T	X	N	X	C	A	A	N	N	T	X	G	4	9	P	8	9	3
SEN	CSS	2019	029	SEN_CSS_2019_029	CS29	TANTNNAGAXTXTXAANTNGNNTG	T	A	N	T	N	N	A	G	A	X	T	X	T	X	A	A	N	T	N	G	N	N	T	G	3	7	P	8	7	2
SEN	CSS	2019	030	SEN_CSS_2019_030	CS30	CATTCCGGAXTGTCCCTAAGCCTG	C	A	T	T	C	C	G	G	A	X	T	G	T	C	C	C	T	A	A	G	C	C	T	G	1	0	M	8	0	1

## Sheet: DEG
cc	ISO3	Year	Number_Text	Sample_Name	Raw_Name	Barcode_String	A1	B1	A2	B2	A3	B3	A4	B4	A5	B5	A6	B6	A7	B7	A8	B8	A9	B9	A10	B10	A11	B11	A12	B12	X	N	M/P	Delta_CT_Threshold	Adjusted_Het	mccoil_median
SEN	DEG	2019	001	SEN_DEG_2019_001	DE1	TATTCCAGTTCGTACACAAGATTG	T	A	T	T	C	C	A	G	T	T	C	G	T	A	C	A	C	A	A	G	A	T	T	G	0	0	M	8	0	1
SEN	DEG	2019	003	SEN_DEG_2019_003	DE3	TACTCGAGTTTGTCCCTACGCCTG	T	A	C	T	C	G	A	G	T	T	T	G	T	C	C	C	T	A	C	G	C	C	T	G	0	0	M	8	0	1
SEN	DEG	2019	004	SEN_DEG_2019_004	DE4	TATTCCAGTTCGTACACAAGATTG	T	A	T	T	C	C	A	G	T	T	C	G	T	A	C	A	C	A	A	G	A	T	T	G	0	0	M	8	0	1
SEN	DEG	2019	005	SEN_DEG_2019_005	DE5	XACTCCAGTTTGXACACACGATTG	X	A	C	T	C	C	A	G	T	T	T	G	X	A	C	A	C	A	C	G	A	T	T	G	2	0	M	8	0	1
SEN	DEG	2019	006	SEN_DEG_2019_006	DE6	XACTCCAGTTTGTACACACGCTTG	X	A	C	T	C	C	A	G	T	T	T	G	T	A	C	A	C	A	C	G	C	T	T	G	1	0	M	8	0	1
SEN	DEG	2019	007	SEN_DEG_2019_007	DE7	TGTTGGAGTCTACACACAAGACTG	T	G	T	T	G	G	A	G	T	C	T	A	C	A	C	A	C	A	A	G	A	C	T	G	0	0	M	8	0	1
SEN	DEG	2019	008	SEN_DEG_2019_008	DE8	XACTCCAGACXACAACTAAGATTG	X	A	C	T	C	C	A	G	A	C	X	A	C	A	A	C	T	A	A	G	A	T	T	G	2	0	M	8	0	1
SEN	DEG	2019	009	SEN_DEG_2019_009	DE9	XANTCCANTTTGCANCNAAGCNTG	X	A	N	T	C	C	A	N	T	T	T	G	C	A	N	C	N	A	A	G	C	N	T	G	1	5	P	8	6	2
SEN	DEG	2019	010	SEN_DEG_2019_010	DE10	TACTGGAGTTTXCCCCTAAGATTG	T	A	C	T	G	G	A	G	T	T	T	X	C	C	C	C	T	A	A	G	A	T	T	G	1	0	M	8	0	1
SEN	DEG	2019	011	SEN_DEG_2019_011	DE11	TACTCGGGATTATACCCACGCTTG	T	A	C	T	C	G	G	G	A	T	T	A	T	A	C	C	C	A	C	G	C	T	T	G	0	0	M	8	0	1
SEN	DEG	2019	012	SEN_DEG_2019_012	DE12	TACTGCGGTCXACACCTTCGATTG	T	A	C	T	G	C	G	G	T	C	X	A	C	A	C	C	T	T	C	G	A	T	T	G	1	0	M	8	0	1
SEN	DEG	2019	013	SEN_DEG_2019_013	DE13	XATTGCGATTTXCAACTTAGACTG	X	A	T	T	G	C	G	A	T	T	T	X	C	A	A	C	T	T	A	G	A	C	T	G	2	0	M	8	0	1
SEN	DEG	2019	014	SEN_DEG_2019_014	DE14	XANTCNGGNNCGCNCCNAAGNTTG	X	A	N	T	C	N	G	G	N	N	C	G	C	N	C	C	N	A	A	G	N	T	T	G	1	7	P	8	7	2
SEN	DEG	2019	015	SEN_DEG_2019_015	DE15	TACTNCAGACTNCCACNTAAATTG	T	A	C	T	N	C	A	G	A	C	T	N	C	C	A	C	N	T	A	A	A	T	T	G	0	3	P	8	4	1
SEN	DEG	2019	016	SEN_DEG_2019_016	DE16	XANTCNGGTNTGTACCNXNGNTXG	X	A	N	T	C	N	G	G	T	N	T	G	T	A	C	C	N	X	N	G	N	T	X	G	3	6	P	8	6	2
SEN	DEG	2019	018	SEN_DEG_2019_018	DE18	TACTCCAGATTACACCCTAGACTG	T	A	C	T	C	C	A	G	A	T	T	A	C	A	C	C	C	T	A	G	A	C	T	G	0	0	M	8	0	1
SEN	DEG	2019	019	SEN_DEG_2019_019	DE19	CACTCCAATTTGTACCCAAGACTG	C	A	C	T	C	C	A	A	T	T	T	G	T	A	C	C	C	A	A	G	A	C	T	G	0	0	M	8	0	1
SEN	DEG	2019	020	SEN_DEG_2019_020	DE20	CACTCCAATTTGTACCCAAGACTG	C	A	C	T	C	C	A	A	T	T	T	G	T	A	C	C	C	A	A	G	A	C	T	G	0	0	M	8	0	1
SEN	DEG	2019	021	SEN_DEG_2019_021	DE21	XACTCCAATTTGTACCCAAGACTG	X	A	C	T	C	C	A	A	T	T	T	G	T	A	C	C	C	A	A	G	A	C	T	G	1	0	M	8	0	1
SEN	DEG	2019	023	SEN_DEG_2019_023	DE23	CACTCCAATTTGTACCCAAGACTG	C	A	C	T	C	C	A	A	T	T	T	G	T	A	C	C	C	A	A	G	A	C	T	G	0	0	M	8	0	1
SEN	DEG	2019	024	SEN_DEG_2019_024	DE24	CACTCCAGATCGCACCCACAACTG	C	A	C	T	C	C	A	G	A	T	C	G	C	A	C	C	C	A	C	A	A	C	T	G	0	0	M	8	0	1
SEN	DEG	2019	025	SEN_DEG_2019_025	DE25	XXNTCGGGNCXNCNCANAAGATTG	X	X	N	T	C	G	G	G	N	C	X	N	C	N	C	A	N	A	A	G	A	T	T	G	3	5	P	8	5	2
SEN	DEG	2019	026	SEN_DEG_2019_026	DE26	TANTCGGGNCCGCCCANXAGATXG	T	A	N	T	C	G	G	G	N	C	C	G	C	C	C	A	N	X	A	G	A	T	X	G	2	3	P	8	3	1
SEN	DEG	2019	027	SEN_DEG_2019_027	DE27	TACTCCAGNTTXCANCTTAGCCTG	T	A	C	T	C	C	A	G	N	T	T	X	C	A	N	C	T	T	A	G	C	C	T	G	1	2	P	8	2	1
SEN	DEG	2019	028	SEN_DEG_2019_028	DE28	TGCCCGAAATTATACCTANGNNTG	T	G	C	C	C	G	A	A	A	T	T	A	T	A	C	C	T	A	N	G	N	N	T	G	0	3	P	8	4	1
SEN	DEG	2019	029	SEN_DEG_2019_029	DE29	XACTCGGGTTXACAACCACAATTG	X	A	C	T	C	G	G	G	T	T	X	A	C	A	A	C	C	A	C	A	A	T	T	G	2	0	M	8	0	1
SEN	DEG	2019	031	SEN_DEG_2019_031	DE31	TACTCCAGACTATAACCACGACTG	T	A	C	T	C	C	A	G	A	C	T	A	T	A	A	C	C	A	C	G	A	C	T	G	0	0	M	8	0	1
SEN	DEG	2019	033	SEN_DEG_2019_033	DE33	TACTCCAGTCTGTCCACTAGATTG	T	A	C	T	C	C	A	G	T	C	T	G	T	C	C	A	C	T	A	G	A	T	T	G	0	0	M	8	0	1
SEN	DEG	2019	034	SEN_DEG_2019_034	DE34	CACTCCGGACCGTAACTAAGATTG	C	A	C	T	C	C	G	G	A	C	C	G	T	A	A	C	T	A	A	G	A	T	T	G	0	0	M	8	0	1
SEN	DEG	2019	035	SEN_DEG_2019_035	DE35	TATTCCAATCCACCACCACGATTG	T	A	T	T	C	C	A	A	T	C	C	A	C	C	A	C	C	A	C	G	A	T	T	G	0	0	M	8	0	1
SEN	DEG	2019	036	SEN_DEG_2019_036	DE36	TACTCCANTCNACACCCACGNTTG	T	A	C	T	C	C	A	N	T	C	N	A	C	A	C	C	C	A	C	G	N	T	T	G	0	3	P	8	6	1
SEN	DEG	2019	037	SEN_DEG_2019_037	DE37	CACTCCAGTTCGCAACTAAGACTG	C	A	C	T	C	C	A	G	T	T	C	G	C	A	A	C	T	A	A	G	A	C	T	G	0	0	M	8	0	1
SEN	DEG	2019	038	SEN_DEG_2019_038	DE38	CACTNCGXATCXCXCACNANNCTG	C	A	C	T	N	C	G	X	A	T	C	X	C	X	C	A	C	N	A	N	N	C	T	G	3	4	P	8	4	1
SEN	DEG	2019	039	SEN_DEG_2019_039	DE39	CACTGCGXAXCXCACXCNANNCTG	C	A	C	T	G	C	G	X	A	X	C	X	C	A	C	X	C	N	A	N	N	C	T	G	4	3	P	8	3	1
SEN	DEG	2019	040	SEN_DEG_2019_040	DE40	CACTNCGGATCACXCXCNANNCTG	C	A	C	T	N	C	G	G	A	T	C	A	C	X	C	X	C	N	A	N	N	C	T	G	2	4	P	8	4	1
SEN	DEG	2019	041	SEN_DEG_2019_041	DE41	TATTCGGXACTXTCACCTCGCCTG	T	A	T	T	C	G	G	X	A	C	T	X	T	C	A	C	C	T	C	G	C	C	T	G	2	0	M	8	0	1
SEN	DEG	2019	042	SEN_DEG_2019_042	DE42	TGCCCGAAATTATACCTANGNNTG	T	G	C	C	C	G	A	A	A	T	T	A	T	A	C	C	T	A	N	G	N	N	T	G	0	3	P	8	4	1
SEN	DEG	2019	043	SEN_DEG_2019_043	DE43	CATTCCAGACTGCACCTACAATTG	C	A	T	T	C	C	A	G	A	C	T	G	C	A	C	C	T	A	C	A	A	T	T	G	0	0	M	8	0	1
SEN	DEG	2019	044	SEN_DEG_2019_044	DE44	TACTCCAGTCTACCACTACGCTTG	T	A	C	T	C	C	A	G	T	C	T	A	C	C	A	C	T	A	C	G	C	T	T	G	0	0	M	8	0	1
SEN	DEG	2019	045	SEN_DEG_2019_045	DE45	TACTCGAGTTTGTCCACAAGCTTG	T	A	C	T	C	G	A	G	T	T	T	G	T	C	C	A	C	A	A	G	C	T	T	G	0	0	M	8	0	1
SEN	DEG	2019	046	SEN_DEG_2019_046	DE46	TACTCCAGTTCGCCCCCACGCTTG	T	A	C	T	C	C	A	G	T	T	C	G	C	C	C	C	C	A	C	G	C	T	T	G	0	0	M	8	0	1
SEN	DEG	2019	047	SEN_DEG_2019_047	DE47	TANTNCNGANTGCACNCNAGACTG	T	A	N	T	N	C	N	G	A	N	T	G	C	A	C	N	C	N	A	G	A	C	T	G	0	6	P	8	6	2
SEN	DEG	2019	048	SEN_DEG_2019_048	DE48	CATTGCGGATCACACACTAAACTG	C	A	T	T	G	C	G	G	A	T	C	A	C	A	C	A	C	T	A	A	A	C	T	G	0	0	M	8	0	1
SEN	DEG	2019	049	SEN_DEG_2019_049	DE49	NACTGCAGATTXCACNNAANATTG	N	A	C	T	G	C	A	G	A	T	T	X	C	A	C	N	N	A	A	N	A	T	T	G	1	4	P	8	4	2
SEN	DEG	2019	050	SEN_DEG_2019_050	DE50	CANTNCGGATCACACACNAGNCTG	C	A	N	T	N	C	G	G	A	T	C	A	C	A	C	A	C	N	A	G	N	C	T	G	0	4	P	8	4	1
SEN	DEG	2019	051	SEN_DEG_2019_051	DE51	CACTGCGGATCACACACNANNCTG	C	A	C	T	G	C	G	G	A	T	C	A	C	A	C	A	C	N	A	N	N	C	T	G	0	3	P	8	3	1
SEN	DEG	2019	052	SEN_DEG_2019_052	DE52	TATTGCAGACCACACACACGCNTG	T	A	T	T	G	C	A	G	A	C	C	A	C	A	C	A	C	A	C	G	C	N	T	G	0	1	M	8	1	1
SEN	DEG	2019	053	SEN_DEG_2019_053	DE53	TATTCCNGACCGTACATNNGATTG	T	A	T	T	C	C	N	G	A	C	C	G	T	A	C	A	T	N	N	G	A	T	T	G	0	3	P	8	3	1
SEN	DEG	2019	054	SEN_DEG_2019_054	DE54	CATCCGGGTTTXTXCATXAGATTG	C	A	T	C	C	G	G	G	T	T	T	X	T	X	C	A	T	X	A	G	A	T	T	G	3	0	M	8	0	1

## Sheet: GAB
cc	ISO3	Year	Number_Text	Sample_Name	Raw_Name	Barcode_String	A1	B1	A2	B2	A3	B3	A4	B4	A5	B5	A6	B6	A7	B7	A8	B8	A9	B9	A10	B10	A11	B11	A12	B12	X	N	M/P	Delta_CT_Threshold	Adjusted_Het	mccoil_median
SEN	GAB	2019	001	SEN_GAB_2019_001	GA1	NANTCCAGNNTNCACCCANGATTG	N	A	N	T	C	C	A	G	N	N	T	N	C	A	C	C	C	A	N	G	A	T	T	G	0	6	P	8	6	2
SEN	GAB	2019	002	SEN_GAB_2019_002	GA2	TACTCGAGTCTGCACCCTCGCTTG	T	A	C	T	C	G	A	G	T	C	T	G	C	A	C	C	C	T	C	G	C	T	T	G	0	0	M	8	0	1
SEN	GAB	2019	003	SEN_GAB_2019_003	GA3	CACTCGGGATXGTCCCCAAGCTTG	C	A	C	T	C	G	G	G	A	T	X	G	T	C	C	C	C	A	A	G	C	T	T	G	1	0	M	8	0	1
SEN	GAB	2019	004	SEN_GAB_2019_004	GA4	TACTNCAGANNGCACCNTAGATTG	T	A	C	T	N	C	A	G	A	N	N	G	C	A	C	C	N	T	A	G	A	T	T	G	0	4	P	8	4	2
SEN	GAB	2019	005	SEN_GAB_2019_005	GA5	TANTCCANNNNATNNCNAAGANTG	T	A	N	T	C	C	A	N	N	N	N	A	T	N	N	C	N	A	A	G	A	N	T	G	0	9	P	8	9	2
SEN	GAB	2019	006	SEN_GAB_2019_006	GA6	NNNTNCNGTTCNCNNCNAANANTG	N	N	N	T	N	C	N	G	T	T	C	N	C	N	N	C	N	A	A	N	A	N	T	G	0	11	P	8	12	2
SEN	GAB	2019	007	SEN_GAB_2019_007	GA7	TACTGCGAATXACACCCTAGACTG	T	A	C	T	G	C	G	A	A	T	X	A	C	A	C	C	C	T	A	G	A	C	T	G	1	0	M	8	0	1
SEN	GAB	2019	008	SEN_GAB_2019_008	GA8	TNCTCGNGANCGTACCNTNGNNTG	T	N	C	T	C	G	N	G	A	N	C	G	T	A	C	C	N	T	N	G	N	N	T	G	0	7	P	8	7	2
SEN	GAB	2019	009	SEN_GAB_2019_009	GA9	TACTCGGGANTGCACATACGATTG	T	A	C	T	C	G	G	G	A	N	T	G	C	A	C	A	T	A	C	G	A	T	T	G	0	1	M	8	2	1
SEN	GAB	2019	010	SEN_GAB_2019_010	GA10	CGCTCCAGACCGCCCCCTCGATTG	C	G	C	T	C	C	A	G	A	C	C	G	C	C	C	C	C	T	C	G	A	T	T	G	0	0	M	8	0	1
SEN	GAB	2019	011	SEN_GAB_2019_011	GA11	CACTCGGGATXGTCCCCAAGCTTG	C	A	C	T	C	G	G	G	A	T	X	G	T	C	C	C	C	A	A	G	C	T	T	G	1	0	M	8	0	1
SEN	GAB	2019	012	SEN_GAB_2019_012	GA12	TANTCGAGTNCXTAAXCAAGATXG	T	A	N	T	C	G	A	G	T	N	C	X	T	A	A	X	C	A	A	G	A	T	X	G	3	2	P	8	2	1
SEN	GAB	2019	013	SEN_GAB_2019_013	GA13	TATTCCGGATTATACCTAAGACTG	T	A	T	T	C	C	G	G	A	T	T	A	T	A	C	C	T	A	A	G	A	C	T	G	0	0	M	8	0	1
SEN	GAB	2019	014	SEN_GAB_2019_014	GA14	TACTCCAGTTTACAAACTCGATTG	T	A	C	T	C	C	A	G	T	T	T	A	C	A	A	A	C	T	C	G	A	T	T	G	0	0	M	8	0	1
SEN	GAB	2019	015	SEN_GAB_2019_015	GA15	TANTNNNGNTCGNANNCAAGNCTG	T	A	N	T	N	N	N	G	N	T	C	G	N	A	N	N	C	A	A	G	N	C	T	G	0	9	P	8	9	2
SEN	GAB	2019	016	SEN_GAB_2019_016	GA16	CATTCGGGTTTGCAACTAAACCTG	C	A	T	T	C	G	G	G	T	T	T	G	C	A	A	C	T	A	A	A	C	C	T	G	0	0	M	8	0	1
SEN	GAB	2019	017	SEN_GAB_2019_017	GA17	CACTCCAGATTGCCCACTAGACXG	C	A	C	T	C	C	A	G	A	T	T	G	C	C	C	A	C	T	A	G	A	C	X	G	1	0	M	8	0	1
SEN	GAB	2019	018	SEN_GAB_2019_018	GA18	CGCTGCGGTCCATAAATTCGATTG	C	G	C	T	G	C	G	G	T	C	C	A	T	A	A	A	T	T	C	G	A	T	T	G	0	0	M	8	0	1
SEN	GAB	2019	019	SEN_GAB_2019_019	GA19	CACTCGAGATXACCCCCAAGATTG	C	A	C	T	C	G	A	G	A	T	X	A	C	C	C	C	C	A	A	G	A	T	T	G	1	0	M	8	0	1
SEN	GAB	2019	020	SEN_GAB_2019_020	GA20	TACTCGAGATXGTACCTTCGCTTG	T	A	C	T	C	G	A	G	A	T	X	G	T	A	C	C	T	T	C	G	C	T	T	G	1	0	M	8	0	1
SEN	GAB	2019	021	SEN_GAB_2019_021	GA21	NGNCCNAANCTGTCCCCAAGNNTG	N	G	N	C	C	N	A	A	N	C	T	G	T	C	C	C	C	A	A	G	N	N	T	G	0	6	P	8	6	2
SEN	GAB	2019	022	SEN_GAB_2019_022	GA22	CGCTCGGGNTXATAACTTCGCTTG	C	G	C	T	C	G	G	G	N	T	X	A	T	A	A	C	T	T	C	G	C	T	T	G	1	1	M	8	1	1
SEN	GAB	2019	023	SEN_GAB_2019_023	GA23	TACCCCGGATTGCAACCACGACTG	T	A	C	C	C	C	G	G	A	T	T	G	C	A	A	C	C	A	C	G	A	C	T	G	0	0	M	8	0	1
SEN	GAB	2019	024	SEN_GAB_2019_024	GA24	TACCGGAGATTATCACCAAGATTG	T	A	C	C	G	G	A	G	A	T	T	A	T	C	A	C	C	A	A	G	A	T	T	G	0	0	M	8	0	1
SEN	GAB	2019	025	SEN_GAB_2019_025	GA25	TANTCNNGATCGCCNCCTAGANTG	T	A	N	T	C	N	N	G	A	T	C	G	C	C	N	C	C	T	A	G	A	N	T	G	0	5	P	8	5	2
SEN	GAB	2019	026	SEN_GAB_2019_026	GA26	NANTNCAGNNCACNANNANNNNTG	N	A	N	T	N	C	A	G	N	N	C	A	C	N	A	N	N	A	N	N	N	N	T	G	0	12	P	8	13	3
SEN	GAB	2019	027	SEN_GAB_2019_027	GA27	CACTCCAGATTXCAACCTAACCTG	C	A	C	T	C	C	A	G	A	T	T	X	C	A	A	C	C	T	A	A	C	C	T	G	1	0	M	8	0	1
SEN	GAB	2019	028	SEN_GAB_2019_028	GA28	TACTGCGGTTXATCCACAAGCCTG	T	A	C	T	G	C	G	G	T	T	X	A	T	C	C	A	C	A	A	G	C	C	T	G	1	0	M	8	0	1
SEN	GAB	2019	029	SEN_GAB_2019_029	GA29	NANTNCAGNNNACAACNANNCNXG	N	A	N	T	N	C	A	G	N	N	N	A	C	A	A	C	N	A	N	N	C	N	X	G	1	10	P	8	11	2
SEN	GAB	2019	030	SEN_GAB_2019_030	GA30	TACTCCGGATTATACCCTCACTTG	T	A	C	T	C	C	G	G	A	T	T	A	T	A	C	C	C	T	C	A	C	T	T	G	0	0	M	8	0	1
SEN	GAB	2019	031	SEN_GAB_2019_031	GA31	TANTCCXGANCNNNNNNAAGCNTG	T	A	N	T	C	C	X	G	A	N	C	N	N	N	N	N	N	A	A	G	C	N	T	G	1	9	P	8	11	2
SEN	GAB	2019	032	SEN_GAB_2019_032	GA32	NANTCCNNNNNGNNCCNANNCNTG	N	A	N	T	C	C	N	N	N	N	N	G	N	N	C	C	N	A	N	N	C	N	T	G	0	13	P	8	14	3
SEN	GAB	2019	033	SEN_GAB_2019_033	GA33	TACTCGAGTCTACCCCTACGATTG	T	A	C	T	C	G	A	G	T	C	T	A	C	C	C	C	T	A	C	G	A	T	T	G	0	0	M	8	0	1
SEN	GAB	2019	034	SEN_GAB_2019_034	GA34	CACTCCAGATTACAACCTAGCCTG	C	A	C	T	C	C	A	G	A	T	T	A	C	A	A	C	C	T	A	G	C	C	T	G	0	0	M	8	0	1
SEN	GAB	2019	036	SEN_GAB_2019_036	GA36	TACTCCGGATTATACCCTCACTTG	T	A	C	T	C	C	G	G	A	T	T	A	T	A	C	C	C	T	C	A	C	T	T	G	0	0	M	8	0	1
SEN	GAB	2019	037	SEN_GAB_2019_037	GA37	CACTCXAGTCTXCAACCAAGATTG	C	A	C	T	C	X	A	G	T	C	T	X	C	A	A	C	C	A	A	G	A	T	T	G	2	0	M	8	0	1
SEN	GAB	2019	039	SEN_GAB_2019_039	GA39	TACTCCAXAXCGCXCXTTCGCCTG	T	A	C	T	C	C	A	X	A	X	C	G	C	X	C	X	T	T	C	G	C	C	T	G	4	0	M	8	0	1
SEN	GAB	2019	040	SEN_GAB_2019_040	GA40	TACTCGAXTXTACACCTTAGCCTG	T	A	C	T	C	G	A	X	T	X	T	A	C	A	C	C	T	T	A	G	C	C	T	G	2	0	M	8	0	1
SEN	GAB	2019	044	SEN_GAB_2019_044	GA44	TANTCCANNTNXNXCCNANNANXG	T	A	N	T	C	C	A	N	N	T	N	X	N	X	C	C	N	A	N	N	A	N	X	G	3	9	P	8	9	3
SEN	GAB	2019	045	SEN_GAB_2019_045	GA45	TACTCCAAACTGTAAXCAAGCCTG	T	A	C	T	C	C	A	A	A	C	T	G	T	A	A	X	C	A	A	G	C	C	T	G	1	0	M	8	0	1
SEN	GAB	2019	046	SEN_GAB_2019_046	GA46	TACCCGGXACCGCACACTAGCCTG	T	A	C	C	C	G	G	X	A	C	C	G	C	A	C	A	C	T	A	G	C	C	T	G	1	0	M	8	0	1
SEN	GAB	2019	048	SEN_GAB_2019_048	GA48	CACTCGAGACTACCCCCTCGATTG	C	A	C	T	C	G	A	G	A	C	T	A	C	C	C	C	C	T	C	G	A	T	T	G	0	0	M	8	0	1
SEN	GAB	2019	049	SEN_GAB_2019_049	GA49	TGTTCCAGACTGCAAATTAGCTTG	T	G	T	T	C	C	A	G	A	C	T	G	C	A	A	A	T	T	A	G	C	T	T	G	0	0	M	8	0	1
SEN	GAB	2019	050	SEN_GAB_2019_050	GA50	CATTGCGGATTXCCACTTAGATTG	C	A	T	T	G	C	G	G	A	T	T	X	C	C	A	C	T	T	A	G	A	T	T	G	1	0	M	8	0	1
SEN	GAB	2019	051	SEN_GAB_2019_051	GA51	TACCCCAGATTATCCCTTAGCTTG	T	A	C	C	C	C	A	G	A	T	T	A	T	C	C	C	T	T	A	G	C	T	T	G	0	0	M	8	0	1
SEN	GAB	2019	059	SEN_GAB_2019_059	GA59	TATTGGAATTTGTACCCTCACTTG	T	A	T	T	G	G	A	A	T	T	T	G	T	A	C	C	C	T	C	A	C	T	T	G	0	0	M	8	0	1
SEN	GAB	2019	060	SEN_GAB_2019_060	GA60	TACTCGGGATTXCAACTAAGCCTG	T	A	C	T	C	G	G	G	A	T	T	X	C	A	A	C	T	A	A	G	C	C	T	G	1	0	M	8	0	1
SEN	GAB	2019	061	SEN_GAB_2019_061	GA61	TATTCCAGATCATACCTAAGACTG	T	A	T	T	C	C	A	G	A	T	C	A	T	A	C	C	T	A	A	G	A	C	T	G	0	0	M	8	0	1
SEN	GAB	2019	063	SEN_GAB_2019_063	GA63	TACTCGGGTTCACACCCTAGATTG	T	A	C	T	C	G	G	G	T	T	C	A	C	A	C	C	C	T	A	G	A	T	T	G	0	0	M	8	0	1
SEN	GAB	2019	064	SEN_GAB_2019_064	GA64	TACTCCGGTCTXCCCCTTCGCTTG	T	A	C	T	C	C	G	G	T	C	T	X	C	C	C	C	T	T	C	G	C	T	T	G	1	0	M	8	0	1
SEN	GAB	2019	071	SEN_GAB_2019_071	GA71	TACCGCGGATCACACXTAAGCCTG	T	A	C	C	G	C	G	G	A	T	C	A	C	A	C	X	T	A	A	G	C	C	T	G	1	0	M	8	0	1
SEN	GAB	2019	080	SEN_GAB_2019_080	GA80	TATTCCGGAXTXCXAACACGACTG	T	A	T	T	C	C	G	G	A	X	T	X	C	X	A	A	C	A	C	G	A	C	T	G	3	0	M	8	0	1
SEN	GAB	2019	082	SEN_GAB_2019_082	GA82	CACCCCGGAXTGCAAXTAAGCTTG	C	A	C	C	C	C	G	G	A	X	T	G	C	A	A	X	T	A	A	G	C	T	T	G	2	0	M	8	0	1
SEN	GAB	2019	088	SEN_GAB_2019_088	GA88	CACTGCAXACTATCCXTAAGACTG	C	A	C	T	G	C	A	X	A	C	T	A	T	C	C	X	T	A	A	G	A	C	T	G	2	0	M	8	0	1
SEN	GAB	2019	089	SEN_GAB_2019_089	GA89	TACTCCGGAXTXCXCCTTAXCCTG	T	A	C	T	C	C	G	G	A	X	T	X	C	X	C	C	T	T	A	X	C	C	T	G	4	0	M	8	0	1
SEN	GAB	2019	092	SEN_GAB_2019_092	GA92	CACTCCAGTCTACXACCAAGATTG	C	A	C	T	C	C	A	G	T	C	T	A	C	X	A	C	C	A	A	G	A	T	T	G	1	0	M	8	0	1
SEN	GAB	2019	093	SEN_GAB_2019_093	GA93	CACTCCAGATCACACCCTAXATXG	C	A	C	T	C	C	A	G	A	T	C	A	C	A	C	C	C	T	A	X	A	T	X	G	2	0	M	8	0	1

[truncated: 21 more sheets: KLD, KML, MAK, MDR, SED, SMS, TAM, TBK, VLG, NDO_PP_DM1, SES_PP_DM1, BAN_PP_DM1, NDO_PP_DM2, SES_PP_DM2, BAN_PP_DM2, NDO_PP_DM3, SES_PP_DM3, BAN_PP_DM3, NDO_PP_DMcombined, SES_PP_DMcombined …]
